# Supplementary material for: Temporally resolved single-cell RNA sequencing reveals protective and pathological responses during herpes simplex virus CNS infection
Source: J Neuroinflammation. 2025 May 31;22:146. doi: 10.1186/s12974-025-03471-x (PMC12125739; doi:10.1186/s12974-025-03471-x)
Supplement: Supplementary file 9 — Table S1: GeoMx: Overview of ROI selections and raw count. [file 12974_2025_3471_MOESM9_ESM.xlsx]

## Sheet: Info on Group
	Sample_ID	tags	Tags for compering all cells in contol and infected ROIs	Nuclei count	Area µm2
	DSP-1001660010853-E-A02	Group 4	Group 0-CB	71	38209.2		Tags for comparing CD45- versus Control mice
	DSP-1001660010853-E-A03	Group 5	Group 0-CB	1305	115288		Group		Region	Segment	Condition
	DSP-1001660010853-E-A04	Group 4	Group 0-CB	114	31515.2		Group 1		Brain stem	CD45+ cells	HSV infected mice
	DSP-1001660010853-E-A05	Group 5	Group 0-CB	1878	145261		Group 2		Brain stem	CD45- cells	HSV infected mice
	DSP-1001660010853-E-A06	Group 1	Group 0	307	30549.9		Group 3		Brain stem	All cells	Control mice
	DSP-1001660010853-E-A07	Group 2	Group 0	668	52014.6
	DSP-1001660010853-E-A08	Group 1	Group 0	377	43455.6		Group 4		Cerebellum	CD45+ cells	HSV infected mice
	DSP-1001660010853-E-A09	Group 2	Group 0	1184	70523.1		Group 5		Cerebellum	CD45- cells	HSV infected mice
	DSP-1001660010853-E-A10	Group 1	Group 0	388	29574.9		Group 6		Cerebellum	All cells	Control mice
	DSP-1001660010853-E-A11	Group 2	Group 0	1417	84507.8
	DSP-1001660010853-E-A12	Group 5	Group 0-CB	2012	191992
	DSP-1001660010853-E-B01	Group 1	Group 0	391	30476		Tags for comparing all cells in contol and infected ROIs
	DSP-1001660010853-E-B02	Group 2	Group 0	1584	112383		Group	colaps of groups	Region	Segment	Condition
	DSP-1001660010853-E-B03	Group 1	Group 0	480	48287.3		Group 0	Group 1+2	Brain stem	All cells	HSV infected mice
	DSP-1001660010853-E-B04	Group 2	Group 0	878	88128.1		Group 3		Brain stem	All cells	Control mice
	DSP-1001660010853-E-B05	Group 5	Group 0-CB	2177	155159
	DSP-1001660010853-E-B06	Group 2	Group 0	1575	164111		Group 0-CB	Group 4+5	Cerebellum	All cells	HSV infected mice
	DSP-1001660010853-E-B08	Group 1	Group 0	737	46658.9		Group 6		Cerebellum	All cells	Control mice
	DSP-1001660010853-E-B09	Group 2	Group 0	958	57227.1
	DSP-1001660010853-E-B10	Group 1	Group 0	514	37486.2
	DSP-1001660010853-E-B11	Group 2	Group 0	1484	73940.2
	DSP-1001660010853-E-B12	Group 1	Group 0	251	15771.5
	DSP-1001660010853-E-C01	Group 2	Group 0	1284	97456.9
	DSP-1001660010853-E-C02	Group 4	Group 0-CB	21	3882.41
	DSP-1001660010853-E-C03	Group 5	Group 0-CB	1570	183721
	DSP-1001660010853-E-C04	Group 1	Group 0	845	78178.7
	DSP-1001660010853-E-C05	Group 2	Group 0	1099	57444.3
	DSP-1001660010853-E-C06	Group 1	Group 0	463	34480.7
	DSP-1001660010853-E-C07	Group 2	Group 0	994	74771.3
	DSP-1001660010853-E-C08	Group 1	Group 0	750	60351.6
	DSP-1001660010853-E-C09	Group 2	Group 0	1069	78336.2
	DSP-1001660010853-E-C10	Group 6	Group 6	1634	188113
	DSP-1001660010853-E-C11	Group 3	Group 3	2055	187978
	DSP-1001660010853-E-C12	Group 3	Group 3	1852	171237
	DSP-1001660010853-E-D01	Group 6	Group 6	1508	163094
	DSP-1001660010853-E-D02	Group 3	Group 3	1294	163037
	DSP-1001660010853-E-D03	Group 3	Group 3	1824	167969
	DSP-1001660010853-E-D04	Group 6	Group 6	2113	180620
	DSP-1001660010853-E-D05	Group 3	Group 3	1976	188141
	DSP-1001660010853-E-D06	Group 1	Group 0	403	33958.6
	DSP-1001660010853-E-D07	Group 2	Group 0	1666	99225.9
	DSP-1001660010853-E-D08	Group 1	Group 0	386	28047.1
	DSP-1001660010853-E-D09	Group 2	Group 0	1169	84188.1
	DSP-1001660010853-E-D10	Group 1	Group 0	262	28880.9
	DSP-1001660010853-E-D11	Group 2	Group 0	1179	68527.7

## Sheet: Raw counts
	DSP-1001660010853-E-A02.dcc	DSP-1001660010853-E-A03.dcc	DSP-1001660010853-E-A04.dcc	DSP-1001660010853-E-A05.dcc	DSP-1001660010853-E-A06.dcc	DSP-1001660010853-E-A07.dcc	DSP-1001660010853-E-A08.dcc	DSP-1001660010853-E-A09.dcc	DSP-1001660010853-E-A10.dcc	DSP-1001660010853-E-A11.dcc	DSP-1001660010853-E-A12.dcc	DSP-1001660010853-E-B01.dcc	DSP-1001660010853-E-B02.dcc	DSP-1001660010853-E-B03.dcc	DSP-1001660010853-E-B04.dcc	DSP-1001660010853-E-B05.dcc	DSP-1001660010853-E-B06.dcc	DSP-1001660010853-E-B07.dcc	DSP-1001660010853-E-B08.dcc	DSP-1001660010853-E-B09.dcc	DSP-1001660010853-E-B10.dcc	DSP-1001660010853-E-B11.dcc	DSP-1001660010853-E-B12.dcc	DSP-1001660010853-E-C01.dcc	DSP-1001660010853-E-C02.dcc	DSP-1001660010853-E-C03.dcc	DSP-1001660010853-E-C04.dcc	DSP-1001660010853-E-C05.dcc	DSP-1001660010853-E-C06.dcc	DSP-1001660010853-E-C07.dcc	DSP-1001660010853-E-C08.dcc	DSP-1001660010853-E-C09.dcc	DSP-1001660010853-E-C10.dcc	DSP-1001660010853-E-C11.dcc	DSP-1001660010853-E-C12.dcc	DSP-1001660010853-E-D01.dcc	DSP-1001660010853-E-D02.dcc	DSP-1001660010853-E-D03.dcc	DSP-1001660010853-E-D04.dcc	DSP-1001660010853-E-D05.dcc	DSP-1001660010853-E-D06.dcc	DSP-1001660010853-E-D07.dcc	DSP-1001660010853-E-D08.dcc	DSP-1001660010853-E-D09.dcc	DSP-1001660010853-E-D10.dcc	DSP-1001660010853-E-D11.dcc
0610009B22Rik	25	76	43	185	26	25	52	97	40	55	203	19	123	40	21	125	107	6	44	33	26	51	17	75	3	178	79	52	40	79	68	60	136	124	91	34	70	143	217	225	32	84	28	62	41	83
Sanbr	17	42	20	78	7	13	19	36	28	15	92	20	51	27	6	65	39	5	10	15	10	28	5	32	2	116	34	23	9	36	29	19	65	50	44	12	23	67	111	82	11	38	16	20	10	24
0610010K14Rik	32	84	36	173	29	15	63	101	67	76	232	47	166	76	53	170	101	13	95	81	63	73	33	70	6	281	92	74	82	75	140	50	230	115	98	38	73	160	259	197	36	105	41	74	58	94
0610012G03Rik	31	78	43	167	47	18	67	110	68	72	253	48	169	82	38	197	168	6	80	47	53	89	24	84	7	257	83	53	80	98	113	76	187	163	117	36	82	205	284	233	45	106	40	78	54	96
0610030E20Rik	13	56	38	115	21	18	47	49	26	47	135	27	88	39	30	92	77	7	46	50	34	40	17	51	1	108	71	37	38	45	54	28	72	91	68	20	47	114	160	132	41	51	28	47	38	46
0610040J01Rik	27	51	25	93	20	24	43	43	25	46	149	24	65	31	18	96	81	13	18	9	28	44	9	43	0	112	58	37	29	51	34	28	79	96	69	18	46	105	123	122	22	56	21	33	17	53
1110002E22Rik	11	37	14	70	11	22	15	31	14	27	83	12	32	20	19	55	30	1	16	10	19	26	8	20	2	71	39	18	22	36	17	25	50	50	53	8	31	78	95	84	11	44	10	37	9	24
1110004F10Rik	53	169	85	374	72	44	133	192	102	155	437	97	243	116	60	271	184	24	158	90	104	129	47	172	9	440	125	94	107	117	193	94	339	198	168	80	97	295	487	368	84	160	87	163	100	195
Bbln	18	61	21	113	16	14	37	111	32	59	141	32	92	31	18	112	77	6	19	28	37	49	13	55	3	117	84	55	19	75	43	56	113	162	112	16	80	141	178	138	23	78	26	46	22	70
Eola1	27	59	34	99	15	21	46	48	30	57	121	17	70	36	18	89	68	7	31	23	31	41	11	47	2	88	58	43	39	56	53	37	101	75	60	19	49	108	149	143	23	54	19	47	19	50
1110017D15Rik	10	34	12	63	10	16	27	30	15	33	69	9	30	13	17	46	38	5	8	12	12	36	3	29	2	85	34	25	18	35	25	17	64	61	52	14	30	80	99	77	9	31	14	28	12	28
1110025L11Rik	10	31	17	64	21	10	26	26	11	27	79	12	36	15	13	57	44	2	21	11	14	21	2	18	6	66	35	24	14	22	30	22	54	62	32	15	21	62	84	68	11	30	10	21	13	23
1110032A03Rik	26	70	42	160	21	25	44	92	32	44	203	33	84	30	24	135	120	6	25	19	26	56	18	52	6	201	80	48	37	86	51	30	148	115	110	29	73	152	231	210	29	81	20	66	20	71
1110032F04Rik	22	50	27	113	6	18	24	40	9	32	123	13	38	11	14	65	45	3	12	15	24	31	3	36	3	116	28	28	18	33	19	23	86	63	62	24	36	96	130	122	9	48	11	36	12	30
1110038F14Rik	18	37	25	90	27	18	45	53	41	55	102	34	85	62	35	80	59	8	50	44	51	41	16	44	7	86	55	28	36	43	68	34	62	83	65	18	60	89	123	95	34	76	37	37	28	50
1110051M20Rik	61	172	103	333	17	19	49	126	32	88	506	43	149	33	31	320	257	9	26	30	36	75	13	120	11	552	114	78	51	172	39	79	497	197	191	70	125	354	487	481	25	104	27	87	40	142
1110059E24Rik	27	66	30	145	19	17	33	72	33	38	157	27	110	34	24	130	84	3	39	37	44	46	7	48	4	181	72	52	33	49	62	29	144	92	66	23	35	123	177	136	21	74	28	50	35	59
1110059G10Rik	32	72	40	124	31	34	62	79	44	67	161	33	90	55	34	120	102	6	66	44	44	76	22	63	5	153	65	40	39	67	93	41	133	134	69	20	65	159	172	164	32	102	45	67	29	70
1110065P20Rik	61	147	51	312	59	31	110	156	84	124	382	72	247	109	50	240	177	22	110	53	66	97	43	111	9	375	150	103	98	123	148	89	308	222	206	34	121	306	471	369	61	148	63	135	75	144
1190007I07Rik	31	70	34	148	35	19	40	96	40	74	197	42	120	80	29	121	109	4	39	47	58	53	11	65	4	205	66	44	39	74	87	42	165	142	121	36	79	161	202	192	32	84	14	63	50	78
1300017J02Rik	15	32	23	60	12	9	18	19	9	23	92	9	32	17	8	56	42	3	9	18	12	21	6	30	1	63	46	26	14	20	18	23	55	51	46	14	36	67	95	79	11	41	12	23	12	31
1500009C09Rik	106	316	94	467	17	35	80	238	38	131	721	54	245	23	37	691	448	9	9	33	32	92	37	243	18	661	211	158	89	285	51	109	598	333	270	78	185	423	827	633	14	125	25	107	55	208
1500009L16Rik	19	51	29	92	16	18	22	42	22	30	144	22	47	37	15	102	69	2	25	5	35	45	19	37	4	115	48	25	52	40	39	31	81	56	64	25	40	105	144	150	32	47	20	31	20	51
1520401A03Rik	90	262	85	388	48	27	87	152	47	114	491	55	181	84	41	237	144	9	54	56	62	99	20	129	10	617	129	94	75	130	105	78	473	183	171	110	93	359	539	446	34	140	38	87	77	137
1600012H06Rik	15	45	17	111	24	22	58	61	50	48	136	34	85	61	30	79	64	8	72	57	47	55	13	37	2	102	64	41	44	47	80	32	67	85	58	18	49	97	138	119	38	67	38	48	33	64
1600014C10Rik	41	123	52	203	71	24	151	122	96	87	229	105	234	178	48	177	122	32	260	144	153	88	49	80	3	263	101	70	107	104	315	85	193	120	107	34	70	190	288	237	93	135	51	92	81	85
1600014C23Rik	13	28	11	51	2	11	11	24	5	21	54	13	37	14	11	43	34	3	8	6	9	13	7	17	3	49	27	22	15	17	16	13	38	47	34	8	21	44	55	56	8	28	5	20	7	18
1700001C19Rik	14	30	16	69	22	23	21	39	9	22	92	12	43	21	11	54	56	1	11	13	19	22	9	33	2	57	47	32	21	33	24	22	46	41	37	21	25	53	88	92	10	29	11	28	10	27
1700001K19Rik	11	35	19	49	12	13	24	21	12	33	77	9	37	15	11	57	59	1	6	14	19	18	3	23	2	66	42	18	14	25	27	16	44	71	47	12	27	84	84	75	8	40	13	28	9	26
1700001L19Rik	20	32	20	98	14	13	17	32	8	20	109	7	31	20	12	52	71	0	16	14	11	15	4	30	1	93	27	17	9	29	16	19	87	59	44	20	27	74	132	107	4	25	8	19	11	36
1700001O22Rik	24	33	20	114	11	14	21	29	18	24	87	7	50	13	14	52	33	2	14	15	13	35	11	24	5	64	44	21	24	34	21	24	53	69	52	11	31	74	108	92	7	42	9	28	13	35
1700001P01Rik	16	33	28	63	12	22	21	35	11	28	89	20	29	20	14	48	53	1	8	11	20	20	4	32	2	73	38	21	9	31	22	35	45	63	46	11	31	59	85	91	6	40	13	27	18	20
1700003E16Rik	30	77	38	151	11	11	26	50	11	35	164	18	56	20	18	116	72	3	12	9	15	28	9	35	4	160	59	32	23	49	30	43	139	80	71	21	46	123	216	157	10	48	14	37	10	41
1700003F12Rik	17	52	20	96	14	15	35	42	14	25	128	31	52	27	27	97	70	5	14	13	24	35	12	27	4	103	53	24	33	37	26	32	77	84	70	14	48	97	116	124	18	63	12	28	17	35
1700003H04Rik	12	37	17	56	5	23	23	28	5	21	75	11	34	8	7	51	34	4	11	8	15	17	5	20	2	55	41	21	17	24	14	20	39	53	33	15	24	52	75	82	10	26	9	20	13	17
1700006A11Rik	13	41	11	63	11	14	16	33	8	30	86	14	32	18	14	63	42	2	11	9	11	27	7	25	1	51	41	25	11	32	16	21	29	62	33	15	29	65	69	89	12	29	11	29	6	26
1700007K13Rik	13	30	17	64	8	8	14	32	12	21	87	15	44	14	12	56	47	3	13	6	12	24	5	30	3	66	36	22	12	31	18	28	51	64	42	11	34	94	72	92	10	33	5	30	10	23
1700008O03Rik	22	32	22	86	10	14	22	44	17	38	99	15	37	20	15	53	41	4	10	13	18	27	7	17	1	85	44	23	17	32	18	27	46	82	58	14	29	77	95	95	10	54	10	36	11	43
1700008P02Rik	15	40	14	54	8	13	23	34	7	23	68	13	33	16	11	44	20	5	15	11	16	18	13	16	0	56	32	19	4	24	15	18	46	66	39	8	22	58	73	73	14	28	6	21	9	22
1700009N14Rik	19	38	16	61	10	12	30	44	12	17	84	13	33	10	11	73	42	2	13	8	24	25	3	23	2	44	32	25	13	26	14	22	52	49	32	12	28	63	76	97	10	29	5	24	7	34
1700010B08Rik	23	31	14	50	8	9	14	36	15	17	72	9	35	10	11	45	39	2	8	9	9	16	4	18	4	54	30	25	13	36	22	16	50	57	51	15	26	60	65	72	8	30	9	17	11	20
1700010I14Rik	22	42	20	87	14	21	37	42	21	40	98	19	52	24	23	74	53	3	22	28	23	45	13	37	3	90	50	34	29	36	35	23	64	68	51	13	48	93	104	102	20	42	17	29	18	26
1700011L22Rik	15	20	27	60	14	12	21	31	12	27	82	7	42	11	14	66	48	5	9	17	13	26	9	17	2	63	33	22	16	28	11	17	54	53	38	10	34	62	100	81	10	39	12	22	9	19
1700012A03Rik	22	35	18	61	11	19	23	43	11	31	81	6	55	17	18	65	32	2	11	5	16	29	11	27	2	65	33	28	27	35	22	25	54	65	45	8	24	83	89	107	11	39	6	26	15	26
1700012B07Rik	18	44	16	87	5	20	20	40	8	27	82	12	45	22	18	59	39	2	14	10	7	24	6	23	0	59	36	25	23	33	16	22	41	69	38	10	31	69	105	76	9	39	7	17	12	22
1700012B09Rik	19	31	17	69	5	15	15	32	5	24	80	12	37	10	11	46	36	4	12	10	10	27	7	20	3	50	39	12	23	29	28	17	40	47	46	10	29	64	87	73	10	47	9	26	7	27
1700012P22Rik	19	41	20	77	15	14	22	31	14	29	91	22	43	21	12	68	45	3	19	12	12	32	12	33	2	72	47	25	12	31	28	25	53	79	47	17	28	93	124	104	9	45	10	31	11	36
1700013D24Rik	22	41	16	74	11	15	23	41	11	34	99	11	46	20	15	78	44	3	11	12	19	29	5	32	3	81	49	37	18	33	22	32	60	66	56	9	28	88	118	110	9	55	12	31	14	38
1700013F07Rik	17	36	25	93	12	21	23	37	17	37	118	10	38	20	23	52	47	1	16	19	21	25	7	37	2	70	46	33	22	32	26	20	59	69	56	11	30	82	98	96	12	46	16	34	10	34
1700013G24Rik	12	33	12	65	12	20	18	27	16	21	92	16	41	16	13	50	35	2	10	9	11	25	7	40	1	72	44	20	21	26	22	12	38	58	38	9	27	67	77	101	12	49	11	28	10	23
1700013H16Rik	19	31	16	50	7	19	25	41	15	34	83	14	41	18	15	55	47	4	12	5	13	32	8	26	4	68	40	25	17	33	18	31	47	63	48	9	33	76	85	89	9	48	9	33	9	20
Pttg1ip2	19	31	14	57	14	15	15	27	14	19	85	9	34	19	14	58	45	2	10	11	9	17	5	18	0	57	33	21	11	28	10	18	41	53	36	13	28	69	70	75	2	31	8	21	9	18
1700015G11Rik	11	26	21	53	7	11	18	34	11	18	63	10	39	22	12	57	46	2	14	10	16	21	8	35	2	53	32	26	14	28	23	22	39	60	42	13	34	67	72	80	16	33	13	22	11	20
1700016C15Rik	12	35	19	57	11	15	23	42	6	37	85	11	32	8	21	49	43	2	14	10	18	22	9	25	4	51	40	13	20	40	21	15	43	44	40	11	32	64	99	81	12	38	12	11	11	17
1700016D06Rik	17	32	19	66	11	15	22	41	13	37	78	12	38	30	17	83	41	1	8	14	24	21	4	27	2	81	48	30	20	35	23	20	38	57	35	7	28	72	95	93	7	47	11	34	9	21
1700016H13Rik	13	37	12	66	18	12	25	39	16	22	85	13	35	8	9	52	42	3	7	8	19	25	8	26	1	61	27	31	11	37	25	26	53	62	39	10	30	65	81	100	12	47	5	21	12	24
1700016K19Rik	15	35	23	68	14	19	15	45	12	27	80	11	41	12	16	41	33	1	9	12	18	20	8	23	5	55	27	15	16	26	16	22	42	48	41	16	38	61	74	79	9	32	9	30	11	23
1700017B05Rik	25	36	24	98	65	22	120	57	116	84	89	69	162	106	35	76	44	21	124	105	110	44	16	49	4	93	54	32	40	49	182	52	66	69	59	11	32	80	99	112	103	100	90	108	102	48
1700017N19Rik	14	29	13	53	11	11	14	32	15	30	64	10	33	18	11	50	29	2	8	7	10	24	7	20	2	66	25	16	13	18	16	17	31	46	41	13	34	46	72	82	14	35	9	26	15	23
1700018B08Rik	14	22	19	57	7	21	21	29	11	20	87	8	25	18	11	46	44	1	6	11	10	30	4	33	2	66	30	28	11	24	22	17	37	46	45	17	27	65	89	74	7	34	9	20	13	21
1700018F24Rik	13	35	14	77	6	21	23	31	11	26	95	20	43	11	20	73	27	4	13	18	18	17	7	38	1	65	47	26	18	28	21	25	46	65	42	17	39	71	90	88	10	35	13	34	18	27
1700018G05Rik	19	29	12	59	10	18	12	33	9	28	73	11	39	14	6	55	36	2	9	8	10	16	4	22	2	62	40	24	14	22	18	20	51	58	48	15	27	65	68	83	11	38	7	16	8	28
1700019A02Rik	18	36	17	64	5	15	20	39	13	19	98	14	42	10	7	76	45	4	17	13	10	27	4	29	1	65	34	27	15	41	21	30	45	58	49	11	36	72	76	79	11	27	10	28	13	32
1700019D03Rik	26	61	28	113	14	18	30	68	17	51	118	21	66	19	20	85	92	1	13	17	12	36	15	50	4	125	79	45	19	57	30	23	80	76	62	12	34	109	172	133	15	49	13	38	19	41
1700019N19Rik	8	44	23	64	9	9	19	39	11	21	81	8	34	19	21	58	49	4	8	12	12	22	3	22	3	69	44	17	22	29	23	25	54	64	41	16	26	75	71	84	8	35	13	26	13	35
1700020A23Rik	11	36	21	71	11	13	12	32	14	31	69	11	49	15	9	56	42	1	15	6	23	33	8	23	2	57	51	30	12	35	11	14	43	63	57	14	31	60	88	97	9	34	13	18	8	29
Nscme3l	18	46	21	86	12	20	32	41	20	37	80	18	65	25	23	53	42	2	21	22	16	42	6	42	3	85	44	24	22	27	27	24	61	56	50	15	47	88	81	100	17	52	17	34	16	33
1700020L24Rik	31	84	53	193	23	20	49	115	34	92	261	40	99	37	30	155	100	5	30	26	36	57	17	63	4	227	88	56	24	67	55	56	192	133	132	34	83	201	266	222	29	80	22	64	22	84
1700020N01Rik	23	29	17	68	15	12	13	33	11	26	72	4	56	20	11	60	43	1	4	12	19	21	5	17	3	57	25	28	16	28	20	20	47	70	40	12	33	50	65	66	8	33	15	16	9	28
1700020N15Rik	20	43	25	81	11	21	18	33	20	35	109	21	54	26	12	57	48	3	15	17	15	32	9	27	0	87	42	36	23	27	28	22	47	78	43	8	32	81	87	81	9	41	10	27	16	30
1700021F07Rik	16	34	19	70	11	13	24	37	12	28	87	15	35	9	10	61	47	4	14	9	22	28	3	23	4	58	41	15	18	30	10	22	46	55	53	9	41	81	78	82	18	45	6	23	10	33
1700022I11Rik	21	32	19	68	12	13	19	43	20	29	89	13	49	14	12	56	42	2	10	11	20	30	8	27	3	63	33	29	22	29	12	22	54	73	55	13	32	62	78	80	9	41	8	27	21	37
1700024G13Rik	12	36	20	73	10	18	30	42	9	33	76	19	42	21	12	67	59	1	16	8	19	22	7	21	1	72	37	27	18	29	21	26	39	69	49	14	33	56	93	64	8	36	8	37	11	17
1700024J04Rik	15	37	15	81	15	12	36	44	17	30	97	11	37	16	14	61	55	2	21	14	19	27	8	26	1	61	45	29	13	31	17	23	50	59	41	9	35	74	99	107	13	36	16	34	11	29
1700025C18Rik	19	40	18	61	12	12	15	36	20	35	86	8	48	17	18	71	39	4	4	10	10	17	9	27	2	72	34	17	18	34	24	23	53	66	48	13	44	86	85	89	10	44	12	28	24	17
1700025G04Rik	54	145	62	367	21	27	57	151	34	93	382	46	141	51	33	211	132	6	32	29	50	98	19	107	6	320	112	78	49	91	52	66	266	170	133	50	68	240	428	312	32	121	32	132	45	118
1700028J19Rik	30	81	34	117	14	27	46	63	32	64	143	28	92	32	29	122	97	3	24	28	27	54	11	69	5	133	89	54	32	67	55	37	91	141	94	15	64	158	182	179	22	97	18	37	31	54
1700028K03Rik	15	36	16	70	11	13	23	29	14	34	74	16	42	22	19	41	38	2	15	18	17	28	6	32	0	73	21	26	16	32	19	20	48	50	32	19	21	72	80	74	8	42	6	31	12	28
1700028P14Rik	13	27	27	56	8	16	16	25	13	16	63	10	41	10	20	59	49	2	10	10	15	23	4	22	7	82	26	12	16	22	17	20	42	72	39	10	32	60	83	95	17	21	6	18	15	18
1700029F12Rik	10	24	11	57	13	12	15	33	8	22	67	9	27	13	15	45	39	2	9	16	14	13	9	15	2	66	31	6	15	28	16	17	33	43	32	12	32	59	64	76	9	22	12	19	13	25
1700029H14Rik	8	29	24	90	14	21	30	41	15	30	87	17	46	22	15	71	43	3	10	9	19	22	5	34	2	69	65	23	19	46	25	22	35	47	46	14	38	81	82	90	2	40	6	31	15	25
1700029I15Rik	19	54	25	86	18	13	43	48	17	34	115	9	65	24	23	95	64	2	10	19	18	35	9	44	6	95	50	29	20	45	29	18	73	73	55	14	38	112	101	123	15	62	16	41	23	38
1700029J07Rik	15	53	21	80	12	23	27	28	11	38	97	11	49	11	19	57	69	2	16	12	17	34	7	33	6	105	57	26	20	34	30	30	58	76	57	4	50	93	109	125	15	43	18	37	13	37
Ndufb11b	21	41	17	87	15	23	23	40	12	31	94	18	47	31	13	78	43	4	12	16	13	27	5	35	1	71	31	21	16	35	23	29	53	57	60	8	26	76	90	97	13	48	12	31	13	34
1700030J22Rik	12	36	17	70	12	14	16	36	12	24	104	15	44	12	15	58	55	1	7	15	14	21	5	27	1	88	35	28	17	23	23	29	51	56	48	11	32	89	98	111	12	38	11	21	18	44
1700030K09Rik	34	73	33	146	17	27	39	68	26	55	151	40	93	38	27	100	80	5	23	23	30	50	14	40	4	134	69	30	34	63	55	47	103	119	90	16	71	158	194	165	16	81	24	44	29	53
1700031F05Rik	16	33	16	67	12	15	14	34	18	27	92	9	39	13	13	65	48	3	9	20	13	18	5	31	1	58	37	26	10	32	18	25	45	71	40	14	34	71	82	83	11	38	15	30	12	22
1700034E13Rik	20	35	21	81	10	11	25	26	18	28	88	17	38	20	19	56	43	4	13	8	15	25	7	28	3	69	38	30	14	26	29	22	55	45	39	14	26	65	95	84	8	42	4	24	22	25
1700034I23Rik	9	31	16	54	6	12	11	38	9	20	76	12	20	13	9	48	26	1	7	7	10	16	5	9	4	44	23	14	11	21	16	12	36	46	32	8	15	34	58	70	3	24	11	20	14	21
1700034J05Rik	17	34	26	66	15	18	21	49	18	26	88	14	38	21	15	63	45	2	13	15	20	34	1	26	0	71	45	34	15	32	16	33	47	49	42	18	22	73	90	99	8	37	7	25	12	30
1700037C18Rik	15	28	18	74	18	15	17	37	19	22	94	16	57	21	14	79	51	3	12	13	18	36	4	25	1	65	37	33	10	24	32	30	64	51	36	18	21	77	68	72	12	42	13	26	10	41
1700037H04Rik	30	128	59	198	16	21	55	82	40	72	255	36	135	36	17	177	153	9	50	31	28	65	17	81	8	322	77	43	42	74	65	57	288	133	113	69	81	253	315	364	41	79	26	74	36	71
P3r3urf	18	34	13	72	12	16	20	31	13	30	81	9	35	15	16	59	27	1	6	9	10	21	2	20	1	65	42	27	13	26	14	13	48	52	42	10	20	74	96	87	9	40	13	33	12	14
1700056E22Rik	17	34	18	72	14	11	12	34	8	19	74	11	37	14	15	48	48	2	12	8	10	31	6	24	1	66	43	25	15	27	15	22	34	43	58	7	39	64	85	77	8	37	12	17	11	34
1700057G04Rik	9	34	21	69	13	22	19	33	16	25	86	16	49	22	15	68	44	2	12	14	9	29	8	22	2	67	32	17	14	25	20	20	52	63	29	8	37	74	103	92	13	38	4	24	11	29
1700066B19Rik	10	35	10	77	13	17	25	29	13	18	78	7	42	18	16	46	37	2	11	5	14	24	5	29	2	65	39	19	18	32	20	19	44	53	34	11	31	70	83	89	13	35	9	22	16	37
1700066M21Rik	15	47	19	79	5	11	22	33	18	30	100	16	57	23	14	97	49	2	21	15	17	23	6	25	1	82	45	30	26	32	24	22	58	94	49	17	34	88	108	94	9	38	11	35	10	37
1700067K01Rik	19	54	19	82	17	21	30	48	16	42	119	15	61	24	20	81	51	0	21	18	19	38	14	29	6	89	42	31	22	25	32	23	47	68	80	19	51	98	123	125	12	57	19	31	17	38
1700067P10Rik	18	35	22	51	12	10	16	29	8	23	71	18	38	13	11	56	39	3	8	7	18	24	5	23	2	49	35	24	13	30	24	20	35	49	59	4	20	60	81	79	4	24	9	21	12	29
1700069L16Rik	10	36	18	64	8	9	23	36	10	25	64	9	30	17	15	41	39	1	12	11	16	28	5	20	2	47	40	22	12	27	14	24	37	43	25	14	31	69	66	78	11	31	8	12	8	17
Prss59	23	28	21	75	11	11	19	25	15	27	102	17	40	15	20	65	44	2	11	12	18	23	9	26	2	55	50	20	20	28	14	20	48	69	39	18	38	74	70	92	14	38	6	28	20	25
1700084M14Rik	15	28	9	55	7	10	22	32	13	23	78	13	34	20	13	53	32	1	7	4	15	20	7	29	1	52	38	15	15	29	16	18	43	38	42	10	22	51	80	89	12	40	8	24	12	26
1700086L19Rik	24	49	22	95	14	16	21	46	18	34	126	13	51	14	16	73	64	3	13	19	11	24	3	38	3	115	29	19	18	34	25	33	113	79	57	34	36	88	122	109	15	52	12	31	21	31
1700088E04Rik	12	30	17	54	10	14	25	36	15	36	69	14	36	10	15	63	43	1	14	10	17	28	3	35	3	47	36	14	9	34	20	12	38	50	48	17	16	57	69	70	8	27	12	23	12	30
1700092M07Rik	12	36	22	61	15	12	25	34	15	35	66	10	32	16	22	56	54	0	16	12	17	20	6	35	1	72	34	18	14	31	25	25	42	73	49	3	32	68	94	92	12	31	5	20	13	25
1700093K21Rik	14	37	17	73	10	17	18	39	12	24	83	13	30	21	17	67	50	6	7	14	16	22	2	29	2	68	48	25	22	30	18	18	43	54	40	16	23	71	84	79	13	38	10	19	10	30
1700094D03Rik	17	53	27	103	20	20	28	45	15	54	110	33	77	33	35	66	46	7	36	33	27	35	9	34	11	106	63	29	27	43	50	34	86	70	61	15	31	83	118	107	21	57	14	22	22	33
1700102P08Rik	23	35	20	72	16	26	29	31	26	33	79	8	48	19	23	72	55	5	10	17	11	31	3	23	0	75	40	19	23	32	32	25	56	47	55	12	32	71	105	103	14	48	12	25	18	20
1700109H08Rik	22	46	31	119	15	27	38	69	23	38	137	32	76	36	17	83	66	5	39	26	24	51	9	37	1	120	60	35	25	53	49	27	93	99	79	9	48	106	124	142	18	67	18	53	23	56
1700113H08Rik	19	34	19	72	9	15	18	44	11	29	78	13	36	26	16	65	31	4	4	9	17	22	3	28	5	48	42	30	14	30	15	15	50	62	54	12	31	72	102	95	18	51	6	33	16	31
1700122O11Rik	12	36	18	58	16	12	18	28	12	22	80	9	41	26	15	65	43	7	15	15	15	25	4	27	3	85	33	19	15	36	27	22	50	52	45	9	34	54	88	85	11	34	10	25	12	27
1700123K08Rik	18	44	24	78	10	15	19	43	15	35	90	21	39	25	14	72	46	2	17	15	15	31	7	27	0	70	43	20	22	29	23	19	56	62	55	12	43	65	101	90	13	38	14	33	17	28
1700123L14Rik	11	18	11	53	5	10	19	22	11	28	74	9	31	12	9	47	31	0	6	6	13	20	5	18	0	49	27	20	12	18	27	16	41	46	32	11	20	55	65	44	12	30	7	20	12	14
1700123O20Rik	30	64	26	130	31	15	63	57	64	47	164	34	104	77	22	132	100	8	74	57	45	49	24	57	3	141	69	34	46	67	104	39	116	102	86	18	49	140	171	184	48	75	34	56	54	66
1700125H20Rik	16	32	22	72	9	19	27	29	15	28	91	8	52	13	16	74	51	3	10	14	23	20	9	28	3	63	40	24	17	33	21	16	36	50	44	16	28	84	83	85	16	57	7	18	14	28
1700129C05Rik	21	48	24	92	19	16	23	46	20	36	143	18	49	29	15	98	75	4	31	12	20	29	14	32	1	138	57	34	26	35	25	34	91	82	62	25	34	111	161	146	19	51	25	38	18	38
1810009A15Rik	22	45	29	95	27	26	51	44	36	39	116	37	95	46	20	105	51	9	58	46	38	45	14	32	3	118	60	32	33	47	74	46	78	72	57	14	43	90	156	110	31	59	28	38	41	49
1810009J06Rik	16	32	14	64	10	14	20	36	15	31	95	22	51	17	16	67	40	1	11	13	20	25	8	35	4	50	40	19	13	25	22	21	60	66	50	14	29	58	90	79	6	40	9	32	18	23
1810009N02Rik	19	42	28	82	8	18	26	43	13	33	96	19	57	24	16	76	51	4	8	23	13	30	11	21	4	79	44	22	17	33	30	20	64	64	62	15	39	90	94	124	9	48	11	20	15	31
1810010H24Rik	19	48	19	94	13	23	23	31	12	40	101	15	49	22	23	66	54	4	13	10	21	28	5	37	2	80	39	18	23	28	25	18	95	64	44	9	43	67	111	97	14	45	11	16	16	24
1810013L24Rik	71	175	103	402	84	36	145	228	117	142	510	115	270	194	75	310	247	24	153	105	146	141	54	165	14	488	246	130	126	193	204	128	382	283	230	43	146	331	563	452	109	177	70	153	92	169
1810024B03Rik	6	36	15	55	13	13	14	28	10	24	62	9	34	11	10	57	42	1	12	9	16	21	7	21	3	48	38	16	17	19	14	23	38	65	35	11	19	66	59	73	9	36	9	27	18	24
1810030O07Rik	23	68	33	103	32	31	51	60	43	67	139	27	112	58	29	123	77	4	69	36	53	45	21	42	4	123	50	35	46	44	107	49	110	103	100	19	53	121	146	136	32	66	32	46	40	62
1810037I17Rik	52	150	49	290	92	74	155	245	144	196	491	144	397	211	113	391	284	38	198	156	180	230	87	250	10	408	290	169	203	214	290	184	363	360	258	80	203	366	567	484	93	220	102	193	131	224
1810046K07Rik	17	24	17	52	5	14	27	32	16	22	53	9	25	14	7	54	49	2	7	10	8	19	10	18	3	52	34	22	8	21	13	22	48	59	41	13	17	48	54	71	11	34	8	21	13	25
1810055G02Rik	12	50	16	106	14	14	31	57	42	46	128	22	70	32	23	91	54	4	20	27	28	48	13	48	1	110	44	36	30	36	44	39	82	96	57	11	40	83	161	110	21	57	19	42	20	47
1810062G17Rik	10	34	17	70	11	20	19	35	11	42	86	14	41	15	13	58	47	1	11	11	9	30	3	38	2	59	37	22	10	32	28	24	43	48	52	13	29	82	92	91	10	39	12	20	13	20
1810065E05Rik	12	34	12	83	7	13	30	36	16	29	111	17	52	21	20	74	43	1	15	16	12	36	7	30	4	67	42	26	19	31	23	28	58	53	54	13	29	65	89	107	9	35	16	32	12	41
2010003K11Rik	13	45	26	84	11	12	21	44	18	26	84	17	41	12	23	60	49	1	6	10	20	35	5	25	2	74	44	15	13	38	28	20	41	61	56	12	28	76	97	82	16	42	13	23	12	38
2010106E10Rik	17	42	28	83	13	16	25	36	14	29	83	12	51	14	9	57	48	3	12	10	12	27	8	27	1	68	43	9	17	32	23	24	39	73	35	11	32	82	72	91	13	37	12	21	10	37
2010109A12Rik	20	40	24	91	14	20	29	45	10	31	94	15	40	18	16	83	52	0	18	19	24	30	6	34	1	76	44	15	28	34	21	26	52	75	52	10	29	87	113	111	14	42	12	27	9	30
Cracdl	26	65	42	129	16	20	21	58	19	33	177	15	64	16	21	95	62	2	18	11	18	30	10	46	2	154	62	44	15	39	20	35	103	68	70	32	36	122	161	138	17	33	17	37	19	42
2200002D01Rik	16	37	22	77	9	20	32	57	12	28	85	32	41	21	24	72	52	3	26	24	21	19	6	29	5	84	45	24	27	26	38	30	54	56	60	12	38	59	68	90	14	44	13	31	13	30
2200002J24Rik	13	42	13	52	7	15	21	21	10	23	89	12	37	18	9	57	39	3	11	13	10	20	2	23	1	53	36	25	15	28	17	27	42	50	33	15	29	59	67	65	7	28	12	23	8	28
2210016F16Rik	23	80	35	119	42	31	64	69	67	66	165	52	135	91	37	114	105	15	80	59	65	69	29	62	3	147	81	53	61	67	112	50	117	101	83	25	59	131	163	189	51	89	34	60	51	66
2210016L21Rik	92	252	117	474	38	34	113	266	71	163	560	56	234	60	38	377	202	11	63	55	62	136	47	160	16	674	185	119	74	139	86	116	552	282	293	105	146	484	628	511	41	242	47	152	63	211
Lypd8l	20	47	15	80	8	21	18	37	15	20	82	19	43	20	12	65	44	3	7	6	20	22	2	22	1	77	27	23	15	37	20	21	44	41	43	16	32	74	72	103	14	50	11	23	10	19
2210408I21Rik	32	75	42	127	16	19	38	68	24	60	213	20	63	21	33	121	106	6	26	29	42	49	12	51	5	177	65	45	36	77	45	52	148	129	100	34	61	168	233	186	12	67	11	47	24	73
2210418O10Rik	214	749	341	1519	183	100	413	809	294	486	2341	310	1116	435	240	1407	1544	70	272	344	361	532	221	805	55	2414	745	514	479	959	603	444	2122	1208	1069	410	781	1729	2801	1993	228	606	211	525	311	859
2300002M23Rik	13	33	16	69	17	18	21	39	13	32	91	16	44	16	11	72	40	2	19	16	22	21	7	24	3	77	39	21	21	27	21	26	47	58	51	8	30	68	87	98	11	32	17	21	12	27
2300009A05Rik	29	83	29	146	14	18	43	82	23	62	142	22	104	38	16	105	78	5	37	20	37	29	13	45	3	154	54	52	37	60	55	22	132	92	86	23	46	111	171	174	30	78	21	68	27	57
2310002L09Rik	22	26	19	66	13	19	19	26	17	30	62	15	38	14	19	60	46	2	9	14	14	28	4	37	2	62	26	21	15	28	18	27	38	49	43	11	32	62	93	99	10	48	13	23	22	25
2310009B15Rik	26	57	38	128	28	16	34	77	30	37	147	22	72	36	14	105	64	7	27	26	29	29	14	40	3	139	42	33	29	57	48	33	108	85	72	14	28	89	161	127	24	56	18	49	26	40
2310011J03Rik	32	81	35	148	34	37	71	99	72	69	173	60	152	91	32	124	100	14	71	56	68	70	26	97	3	155	92	62	66	93	123	71	135	119	110	27	81	161	189	154	51	111	37	73	48	85
2310022A10Rik	35	113	43	195	32	30	46	91	51	82	244	41	118	74	29	183	99	10	70	37	66	56	25	59	8	237	76	56	49	80	98	51	199	125	86	28	74	177	252	213	34	86	20	57	40	66
2310022B05Rik	61	140	76	257	17	34	36	69	42	36	376	25	82	44	60	170	189	5	26	20	35	58	23	57	18	421	202	88	92	77	63	58	358	190	154	63	85	288	413	326	22	79	36	64	27	58
2310030G06Rik	19	46	24	85	8	23	18	36	18	26	110	15	54	22	17	68	60	1	19	14	15	31	5	32	4	63	55	38	33	42	31	26	48	65	59	17	27	74	92	101	25	51	11	24	21	36
2310033P09Rik	25	55	28	128	23	28	48	40	24	45	155	32	72	38	21	91	86	6	21	22	33	44	17	63	8	140	64	37	38	59	60	35	127	86	62	27	57	118	149	132	26	56	23	42	38	47
2310034C09Rik	18	28	21	69	9	18	21	31	12	21	98	15	47	19	13	49	49	1	6	13	13	17	5	20	2	50	33	21	17	23	20	19	34	45	38	6	32	56	76	73	7	44	7	15	12	36
2310034G01Rik	13	36	24	67	6	15	19	30	11	24	88	12	28	17	9	60	44	3	7	13	11	23	2	29	2	76	43	18	16	26	19	22	49	49	54	7	31	60	69	101	13	39	11	22	15	25
2310034P14Rik	15	51	23	86	17	19	34	38	11	31	90	18	49	22	19	67	60	2	19	21	26	32	11	39	2	80	37	30	25	30	22	29	52	73	45	14	31	74	80	101	23	43	16	32	15	31
2310039H08Rik	29	45	36	112	21	22	39	66	25	41	133	25	83	39	36	80	66	7	32	19	31	38	10	49	6	113	55	34	42	46	40	33	65	96	68	19	37	119	116	137	19	72	21	44	26	43
2310050C09Rik	13	32	15	67	7	17	27	35	10	31	66	11	38	18	9	41	51	4	8	10	12	25	7	18	2	74	34	15	13	21	23	21	54	57	38	7	35	61	76	93	13	43	7	32	16	36
2310057J18Rik	29	83	55	176	21	38	69	100	40	63	210	45	101	52	34	168	107	13	55	51	45	85	26	62	10	190	98	40	43	67	48	51	123	155	109	24	83	140	217	215	35	74	38	57	90	84
2310057M21Rik	46	95	33	148	18	15	36	71	36	45	185	25	96	34	20	133	132	4	30	32	34	56	11	59	7	208	82	52	42	69	64	33	159	96	101	34	54	151	235	192	14	55	22	51	35	65
2310057N15Rik	12	35	13	71	13	26	30	39	16	17	81	12	47	12	25	77	43	4	10	15	24	25	5	28	1	76	53	17	15	41	21	15	60	80	45	12	29	72	96	100	19	52	14	23	21	42
2310061I04Rik	77	281	120	542	58	35	143	359	112	211	788	77	339	82	55	446	349	27	84	84	98	189	49	277	10	897	250	155	111	280	137	157	621	441	344	127	247	591	934	675	59	254	64	178	93	304
2310061N02Rik	11	28	13	52	14	7	18	27	8	24	57	6	29	8	11	54	30	1	6	5	8	18	3	17	1	42	29	21	17	15	18	11	27	42	26	5	24	49	80	70	4	32	13	21	4	21
2310079G19Rik	11	43	19	76	11	14	26	42	10	31	88	14	33	15	24	72	38	4	8	11	16	21	3	29	2	72	31	19	16	31	21	24	46	68	36	9	34	74	103	90	16	35	17	36	17	21
2410002F23Rik	58	151	81	272	35	35	70	110	48	78	338	47	150	80	37	208	150	7	50	48	76	99	25	84	5	332	112	74	50	84	79	81	313	165	134	51	83	261	354	290	40	91	32	80	50	99
2410004B18Rik	22	64	33	166	23	27	51	70	26	63	178	44	93	42	29	142	82	6	42	40	23	52	11	54	2	164	78	45	38	65	67	38	115	135	99	25	68	126	208	145	26	102	20	70	28	72
2410004P03Rik	14	49	25	83	12	18	30	47	14	22	104	8	63	22	9	69	53	2	20	19	22	34	6	30	11	80	53	28	25	43	26	25	60	50	47	17	23	83	85	102	12	48	14	36	14	33
Spring1	26	42	22	85	22	15	28	49	26	47	103	17	63	22	12	78	64	3	17	18	23	30	9	49	3	109	55	29	16	36	22	28	73	80	48	19	43	96	126	112	17	52	16	32	16	38
2410137M14Rik	23	44	22	78	13	19	27	42	23	33	96	19	47	24	18	80	47	2	16	21	20	19	6	31	0	80	47	35	18	38	34	23	66	74	56	15	36	84	106	99	21	44	12	49	21	29
Zfp998	11	26	14	58	11	12	30	33	6	21	78	10	37	14	13	48	28	1	9	9	14	18	3	23	2	63	34	16	10	21	17	15	45	47	31	10	25	56	71	65	11	35	8	26	14	22
2510002D24Rik	26	45	37	108	11	17	29	61	24	35	150	16	66	19	10	83	54	2	18	11	22	35	10	47	5	110	52	31	22	47	25	36	92	69	66	15	31	112	139	120	18	56	10	40	21	47
2510009E07Rik	36	114	65	199	30	39	54	108	41	77	264	34	127	68	66	185	137	13	35	34	44	76	14	83	7	217	148	88	54	90	64	62	171	125	99	45	60	173	290	213	28	118	19	80	49	110
2510039O18Rik	23	62	37	107	28	24	58	58	47	56	124	39	114	56	26	103	61	6	46	32	54	45	14	38	7	104	71	42	45	43	85	49	63	86	76	13	49	118	131	115	42	84	36	56	40	60
2610001J05Rik	43	89	56	174	58	33	118	108	112	102	226	93	184	99	63	154	126	20	110	118	95	88	37	81	8	228	105	71	88	87	203	66	164	120	112	22	67	162	283	210	66	125	63	107	91	111
2610002M06Rik	54	125	59	234	30	34	71	105	44	80	297	39	125	58	47	233	146	13	36	39	49	77	20	87	12	323	117	84	55	97	94	65	225	167	127	46	80	260	313	257	30	119	26	80	41	109
2610008E11Rik	25	54	24	117	19	17	36	58	20	40	132	19	57	32	19	89	53	7	24	28	33	33	17	57	3	135	59	28	28	57	33	35	101	88	72	12	53	112	132	118	26	53	23	37	22	44
2610028H24Rik	14	27	18	70	8	17	26	34	11	26	86	17	38	12	17	59	34	6	19	10	16	25	9	19	2	60	40	22	14	20	18	25	51	50	42	10	27	70	76	87	18	28	11	34	13	20
2610301B20Rik	21	58	32	134	22	23	39	67	21	48	157	19	80	27	18	80	76	2	14	13	23	51	12	41	9	146	64	33	28	52	23	33	151	104	68	25	64	127	189	153	13	52	24	51	23	50
2610318N02Rik	10	36	24	63	12	16	29	31	24	39	81	23	50	30	22	64	50	0	18	8	16	31	4	32	1	52	39	20	22	34	31	25	64	54	58	10	32	78	81	106	20	56	13	35	15	37
2610507B11Rik	68	167	110	381	95	57	163	239	156	179	522	112	376	135	92	471	316	23	152	88	133	192	78	208	13	529	239	182	148	205	207	145	422	288	234	93	171	351	607	464	115	227	87	165	145	229
2610524H06Rik	24	64	22	109	18	17	28	52	14	42	145	25	68	41	21	107	44	1	11	17	23	27	12	47	2	138	43	32	29	37	37	27	95	71	68	25	38	107	154	154	20	55	17	43	18	49
2610528A11Rik	14	30	16	62	6	14	19	21	10	26	78	9	30	14	14	62	41	2	7	9	17	31	1	16	2	60	34	25	13	20	16	18	45	56	43	11	27	53	75	78	8	35	10	25	7	18
2610528J11Rik	30	76	28	112	25	21	44	75	39	54	133	21	79	53	31	111	79	5	29	26	34	43	15	47	3	115	62	36	40	50	50	41	94	101	89	13	54	133	153	143	18	69	30	54	25	51
2700049A03Rik	19	62	22	107	17	26	29	48	18	40	94	25	74	25	19	80	66	6	15	14	19	35	11	42	3	122	52	29	19	39	43	23	77	89	61	18	38	96	130	109	18	54	15	31	19	35
2700062C07Rik	30	58	31	118	17	19	40	60	28	48	149	22	99	38	24	129	78	4	25	26	39	45	19	44	2	127	66	35	20	62	60	32	101	88	82	17	58	122	168	159	25	82	16	52	29	59
Zfta	18	44	24	84	11	20	27	43	18	29	100	12	38	15	12	66	49	3	12	12	12	27	13	31	3	75	46	29	28	38	27	28	67	63	53	15	44	75	121	96	12	53	9	37	25	30
2700097O09Rik	23	47	29	99	17	17	30	42	24	34	147	17	69	41	19	89	72	4	26	14	20	33	12	37	4	101	55	38	19	43	34	27	78	79	56	22	39	104	147	105	9	61	15	31	15	49
2810004N23Rik	25	55	40	74	21	14	39	57	29	43	134	34	78	56	21	79	69	13	25	46	41	51	16	56	2	120	53	36	23	44	65	29	88	90	58	17	53	110	127	114	25	65	15	48	32	42
Mtrfr	10	48	16	70	14	18	30	31	18	27	88	20	59	21	15	61	44	1	12	17	21	28	12	29	1	89	41	32	20	34	34	24	70	61	53	20	38	84	89	108	19	31	17	36	14	35
2810021J22Rik	21	57	28	104	14	17	36	61	12	44	134	25	59	26	22	106	92	5	24	20	23	30	11	43	3	114	71	26	28	51	30	39	92	89	77	21	47	113	149	134	16	61	18	33	18	46
2810408A11Rik	19	36	23	87	22	17	24	33	27	33	98	7	41	18	15	71	51	3	10	19	12	31	3	30	4	55	42	21	28	42	24	30	54	65	61	11	31	69	100	103	9	44	10	37	19	26
2810459M11Rik	26	65	34	140	20	16	36	70	25	39	161	37	87	25	22	115	97	9	14	16	31	34	15	52	8	166	68	45	27	64	44	39	113	78	73	26	59	116	149	145	28	55	24	44	32	57
2900026A02Rik	22	59	28	81	10	20	33	72	24	32	104	17	54	27	31	70	56	3	29	24	38	31	13	38	4	122	43	33	48	42	39	22	102	67	70	12	39	77	128	123	28	40	13	42	13	40
2900092C05Rik	14	28	8	61	9	15	27	24	13	28	82	15	25	17	9	41	33	8	13	11	9	17	7	20	0	59	28	21	16	27	17	24	41	64	56	9	28	51	96	71	9	34	4	18	11	17
3110009E18Rik	22	38	23	85	17	15	32	40	15	25	89	15	61	27	17	69	46	6	26	17	20	35	18	22	4	70	49	37	20	30	34	23	79	58	36	11	37	71	100	114	11	33	6	30	16	30
3110040M04Rik	11	19	14	62	9	15	24	23	8	25	64	9	29	13	13	41	26	3	6	8	12	23	5	21	0	48	34	9	15	25	25	20	27	42	33	10	22	48	72	65	14	36	8	19	7	25
3110040N11Rik	23	61	17	120	31	20	49	51	21	54	118	44	99	51	21	95	62	7	35	34	53	56	18	42	4	147	69	37	59	44	63	39	149	82	60	18	40	119	145	161	28	67	26	51	29	61
3110067G11Rik	21	25	15	66	14	15	16	29	15	22	90	18	37	14	10	53	37	3	6	13	16	18	7	27	0	55	44	16	11	32	15	21	53	59	56	8	31	64	83	92	10	40	5	23	10	25
3110082I17Rik	29	59	20	94	12	18	29	51	27	34	122	21	53	31	20	87	62	6	22	34	30	43	16	43	1	104	53	28	21	42	54	42	91	89	64	20	40	105	138	120	21	57	19	37	32	46
3110082J24Rik	16	44	19	79	14	22	16	36	11	37	100	19	34	18	12	78	45	1	11	7	14	38	7	36	3	76	47	27	24	41	31	31	66	75	46	11	41	94	113	104	18	40	9	31	16	35
3425401B19Rik	15	35	18	92	11	13	19	39	14	31	80	17	42	11	17	59	49	5	13	10	17	28	9	27	1	76	34	29	17	26	25	24	43	72	44	10	50	73	82	102	16	36	9	27	15	35
3830406C13Rik	24	61	26	123	24	16	61	71	26	51	204	40	121	73	26	132	115	11	70	60	64	63	24	61	5	172	69	47	58	82	117	62	142	119	107	30	53	165	216	188	36	63	22	62	46	89
Magea9	18	41	27	93	14	20	23	44	21	36	82	18	49	14	24	77	54	2	8	15	22	41	9	28	2	67	55	29	13	33	26	23	61	70	45	16	43	96	92	115	14	54	13	35	15	35
Spata6l	23	33	19	94	13	17	33	36	13	28	87	13	41	28	18	62	44	3	9	13	14	29	10	33	4	94	52	34	12	35	26	25	69	87	52	14	36	73	100	86	9	38	11	25	18	27
4833420G17Rik	45	112	53	213	42	27	82	105	60	82	260	56	151	81	38	162	115	14	65	56	60	76	25	58	8	209	115	61	62	100	102	57	169	163	126	31	98	223	265	213	46	106	46	69	54	82
Hoatz	19	39	9	64	12	21	23	35	13	30	91	15	41	19	13	54	51	2	19	19	24	40	2	30	1	79	49	20	19	29	20	21	46	55	33	12	35	65	77	115	14	37	9	31	15	29
4833439L19Rik	78	205	102	392	63	48	119	201	92	128	676	71	274	126	60	459	395	23	92	81	119	135	53	175	20	611	262	160	159	224	177	121	501	359	308	85	194	438	767	593	91	201	92	159	98	199
4921504E06Rik	12	22	16	55	5	10	21	32	13	14	71	7	35	13	10	45	41	2	3	17	10	28	1	24	4	53	35	14	13	23	15	15	31	63	29	12	30	57	72	57	12	29	12	29	3	34
4921507P07Rik	17	40	17	75	5	13	17	30	15	22	79	16	37	19	12	42	44	1	12	15	17	16	8	19	0	74	46	23	16	38	18	27	54	51	30	10	23	67	78	81	16	30	8	16	11	25
4921511C20Rik	13	35	13	48	14	18	26	37	8	23	74	16	39	13	17	70	39	2	8	9	15	24	5	25	2	66	29	22	23	36	21	20	37	67	36	12	32	81	87	86	12	46	7	29	9	30
4921517D22Rik	19	33	18	77	8	15	20	26	14	31	72	16	35	22	17	70	59	2	10	11	16	19	3	31	2	53	52	24	7	24	30	20	44	63	43	12	35	94	93	89	16	44	11	23	17	25
4921524J17Rik	12	48	21	107	24	19	55	46	31	32	117	26	70	37	21	93	61	5	28	35	35	42	19	56	4	109	62	29	33	36	55	36	104	90	54	29	33	87	144	122	27	66	20	50	31	39
4921524L21Rik	22	24	16	58	11	15	24	36	13	26	82	10	26	22	9	67	32	2	11	14	11	25	7	30	0	75	30	14	13	33	20	26	43	64	40	13	29	70	82	92	9	34	10	25	15	28
4921536K21Rik	18	38	19	81	20	15	27	35	15	34	105	25	49	22	15	75	41	5	17	15	10	27	5	30	2	78	47	27	18	35	14	22	41	75	46	12	32	67	95	100	10	62	13	46	13	27
4921539E11Rik	10	39	18	74	5	10	17	32	11	30	81	13	40	26	13	64	46	1	14	15	18	25	6	27	3	70	35	34	25	23	17	23	57	57	48	16	30	79	95	98	12	36	12	26	11	23
4930402F06Rik	19	50	13	76	9	23	26	38	14	22	109	18	42	13	17	68	41	6	10	13	14	20	6	37	3	60	36	31	18	35	14	27	47	71	42	14	42	86	115	96	10	50	8	34	16	24
Dnaaf9	36	79	25	170	14	25	32	87	35	61	219	18	103	39	32	142	111	4	21	32	43	82	11	61	6	205	121	64	57	74	41	40	162	134	114	16	80	196	251	219	20	84	19	56	44	79
4930402K13Rik	14	27	18	70	10	11	13	28	10	21	62	4	37	10	8	49	32	1	10	9	19	26	7	19	2	68	29	13	8	32	19	13	39	51	42	6	26	60	67	84	10	29	12	26	12	30
4930404H24Rik	9	23	25	70	13	19	23	27	12	29	71	15	51	9	8	46	52	2	9	6	14	18	9	25	2	57	39	21	14	22	20	27	47	52	49	15	39	66	73	104	13	30	5	18	13	20
4930404N11Rik	5	41	16	56	11	8	17	34	10	22	75	8	35	17	9	47	42	0	12	10	20	23	8	27	2	51	40	18	21	33	23	14	60	49	38	10	19	68	77	87	9	31	12	20	8	27
4930407I10Rik	11	31	11	47	11	15	17	20	13	18	58	6	25	9	8	45	37	3	13	19	12	25	4	20	5	40	28	9	10	16	13	12	34	47	33	8	27	60	58	74	5	27	7	18	6	20
4930412O13Rik	18	37	14	94	17	11	22	26	12	33	105	13	27	18	17	74	53	1	6	9	18	23	12	27	1	79	30	23	19	34	20	19	48	61	46	8	41	72	104	82	14	37	7	29	13	26
4930415L06Rik	12	28	23	65	16	11	17	18	14	25	68	8	38	14	14	45	42	3	8	6	18	20	7	27	3	76	40	26	11	16	13	18	35	47	37	11	24	56	68	73	16	27	12	27	15	18
Tex49	11	35	13	71	9	15	14	34	9	23	75	7	36	19	12	60	40	1	5	6	19	19	8	22	0	55	34	21	17	26	20	16	38	46	35	8	28	77	63	82	9	40	8	20	14	23
4930430F08Rik	31	92	34	176	20	23	57	98	39	60	209	18	104	41	28	134	102	8	27	33	49	42	20	52	2	176	72	49	37	61	44	56	120	132	89	23	66	171	222	186	25	81	36	55	33	69
Brme1	17	45	12	89	10	8	24	34	13	31	88	16	54	19	12	70	39	5	17	16	14	26	4	24	1	80	37	25	11	28	19	28	63	49	52	16	34	67	73	100	9	48	13	26	18	34
4930432M17Rik	18	34	33	76	14	21	26	37	21	38	97	14	56	19	11	75	48	5	12	14	13	26	8	43	0	62	42	29	21	35	27	19	60	65	54	10	35	88	102	105	15	42	11	35	13	33
4930433I11Rik	66	36	15	47	11	8	23	30	10	23	65	14	44	18	12	61	29	2	10	7	14	16	7	21	1	51	27	24	13	27	16	8	40	41	31	6	28	70	78	85	10	44	12	30	10	15
4930438A08Rik	14	36	17	76	6	15	25	40	15	34	86	13	42	27	14	59	32	3	10	12	12	22	8	26	1	55	41	26	14	23	19	30	39	52	39	17	30	88	68	78	11	43	10	25	17	30
4930444G20Rik	16	31	13	61	12	13	20	37	11	23	84	14	30	21	13	50	36	1	16	10	21	19	5	27	2	58	24	21	14	25	21	16	28	56	42	13	33	54	76	71	11	31	7	24	7	29
4930444P10Rik	21	50	24	90	15	24	18	39	11	29	81	14	63	14	10	73	48	1	9	8	19	21	10	32	0	65	46	20	24	34	21	19	50	54	36	13	24	68	96	92	12	51	8	34	13	29
4930445K14Rik	16	38	18	83	8	19	34	37	13	36	98	16	40	37	17	72	50	4	17	19	17	31	11	30	2	87	40	25	19	38	28	23	73	58	63	16	36	92	90	80	16	43	11	33	14	27
4930447A16Rik	11	31	13	72	11	12	26	27	8	20	87	14	51	12	15	70	42	2	6	12	14	20	8	17	2	62	46	17	14	31	18	21	35	61	38	14	23	64	85	91	11	31	10	26	17	26
4930447C04Rik	21	60	20	99	10	15	17	58	12	29	139	14	56	12	12	71	60	5	10	7	15	31	4	37	3	180	65	41	21	46	25	30	125	97	75	23	38	132	140	144	8	39	7	35	18	35
4930449I24Rik	21	50	36	107	10	21	27	62	21	43	150	19	70	21	19	90	77	4	12	20	19	41	7	42	2	107	60	44	22	41	42	26	85	85	70	16	53	88	142	118	18	62	20	32	28	47
Dnaaf8	11	48	15	79	10	14	30	40	18	34	97	15	44	26	16	73	42	2	15	10	17	29	6	39	4	87	39	26	23	39	20	28	64	88	63	15	34	82	100	121	14	38	13	23	16	29
4930451I11Rik	13	43	19	80	17	25	25	46	11	36	94	12	36	27	13	74	40	3	8	10	24	38	6	27	1	79	52	21	11	32	27	30	65	81	40	20	41	72	110	103	11	45	11	33	12	25
Cfap20dc	19	63	19	98	13	19	22	53	13	36	121	16	48	19	17	100	63	2	8	12	9	26	7	33	4	95	39	39	20	42	15	17	73	71	59	14	43	92	139	131	14	47	13	38	15	32
4930453N24Rik	28	63	35	128	29	21	57	67	30	52	172	33	118	49	25	128	86	16	66	32	47	61	17	44	4	138	61	38	52	70	82	35	105	96	65	34	47	115	182	175	37	65	31	46	38	88
4930455H04Rik	18	38	11	50	11	5	21	33	5	26	69	8	35	20	14	49	43	1	4	10	11	19	3	36	0	50	29	16	16	29	19	21	49	46	25	11	28	65	87	75	7	40	8	25	10	14
4930467E23Rik	19	48	20	84	17	24	35	49	19	42	105	10	66	30	19	83	40	5	26	15	23	41	9	47	1	110	49	34	24	40	29	28	78	88	68	18	40	95	103	118	19	49	20	32	23	52
4930469K13Rik	22	34	18	86	18	15	19	42	15	29	87	21	46	21	13	62	39	8	18	17	13	36	9	24	3	87	42	25	19	43	27	20	64	70	57	13	32	81	102	96	14	57	15	30	11	47
4930470P17Rik	17	46	20	87	10	18	24	44	14	22	93	14	49	18	20	61	33	4	11	18	18	29	7	35	3	71	43	14	21	34	22	23	52	76	41	14	32	68	94	88	15	38	11	26	24	39
4930474N05Rik	29	53	20	96	11	21	26	42	17	31	98	16	54	14	14	73	47	5	8	11	18	32	7	35	1	71	46	33	19	40	23	22	43	54	50	16	35	71	95	100	11	33	11	20	12	29
4930480E11Rik	9	36	12	48	8	18	12	24	7	25	65	14	38	11	16	57	45	3	10	8	9	22	4	30	1	47	42	23	19	23	15	20	32	60	27	12	30	50	76	92	10	20	5	18	18	15
4930486L24Rik	14	33	19	65	15	17	25	34	10	34	84	10	48	28	11	59	34	5	19	14	19	25	8	26	3	73	28	19	9	36	21	24	50	56	38	12	22	76	91	95	8	45	5	30	12	31
4930503L19Rik	12	36	23	85	20	20	45	37	36	46	108	40	96	53	22	72	59	4	55	33	42	52	13	42	5	95	49	32	34	23	57	28	61	79	66	14	48	92	111	111	24	67	20	51	27	53
4930505A04Rik	23	30	20	65	10	18	28	30	13	36	93	16	36	16	20	72	45	2	10	10	14	19	10	27	2	56	38	23	14	32	21	16	36	50	44	15	23	59	110	119	10	37	9	26	11	26
4930512M02Rik	5	32	21	66	12	25	27	43	18	34	91	13	40	24	17	64	51	2	9	16	18	38	6	38	3	59	38	25	21	36	25	17	42	63	48	15	35	80	101	99	12	47	10	24	16	36
4930513O06Rik	11	44	16	86	12	19	20	30	21	25	91	18	45	27	12	71	50	2	10	14	17	32	4	26	3	72	38	19	13	28	28	24	49	72	57	15	45	88	91	88	14	37	10	34	8	34
4930519G04Rik	10	29	17	78	5	13	26	33	13	36	79	13	38	13	13	53	39	2	7	16	11	18	7	18	3	62	45	24	12	27	18	17	45	54	40	14	24	66	92	85	12	33	15	26	14	22
4930522H14Rik	11	35	25	67	8	10	22	33	18	22	77	14	49	13	13	53	47	1	8	13	10	24	6	32	2	72	37	17	11	27	21	25	46	54	34	15	24	71	76	71	6	35	7	19	5	26
4930523C07Rik	18	39	21	77	24	15	48	49	34	42	102	26	59	55	23	83	58	6	48	17	43	35	16	35	2	77	51	26	50	48	64	35	44	71	49	17	31	88	96	121	28	75	35	30	37	35
4930524B15Rik	9	33	19	74	8	8	14	33	16	29	84	7	45	18	12	66	36	1	12	16	13	20	3	33	4	54	34	20	17	36	17	18	53	51	37	10	17	67	88	84	4	42	9	20	17	25
4930524J08Rik	25	35	15	59	7	15	22	34	12	26	100	19	44	18	18	70	52	4	15	19	20	36	5	31	2	69	29	21	15	28	11	21	36	61	49	7	35	71	70	100	9	35	9	30	12	24
4930544D05Rik	16	36	9	63	7	14	15	26	23	28	67	8	37	17	12	46	32	0	8	8	13	27	4	29	2	59	35	27	14	34	22	23	49	55	34	9	29	67	75	77	9	36	8	20	10	19
4930544G11Rik	9	37	13	74	9	16	21	37	12	30	70	18	43	24	16	64	61	3	15	10	11	21	4	35	4	64	37	25	16	34	14	20	51	58	43	9	37	66	76	89	8	28	12	18	11	30
4930548H24Rik	11	28	13	62	12	18	20	38	20	32	91	17	27	13	24	103	64	3	14	11	17	24	4	27	2	70	41	26	13	24	13	15	58	54	35	6	25	73	76	90	8	34	10	34	13	24
4930550C14Rik	25	25	17	66	19	18	22	31	11	30	91	11	42	16	8	78	53	5	13	9	15	14	6	31	2	65	35	19	16	27	29	18	48	59	35	13	39	59	93	90	13	35	9	17	12	36
Magea13	15	32	9	46	4	15	23	22	11	26	72	11	37	18	16	59	32	2	7	14	11	28	4	31	0	57	32	22	9	25	18	13	37	49	32	7	30	50	74	73	8	33	14	19	10	22
4930555G01Rik	17	38	20	74	17	19	25	26	18	30	81	21	45	18	22	61	49	2	37	18	19	21	3	26	2	73	32	18	22	34	20	26	38	49	47	2	26	48	87	108	22	39	16	28	21	27
4930558C23Rik	21	29	17	52	5	15	16	24	12	30	81	18	46	19	9	48	59	2	13	7	14	18	10	27	0	69	36	29	14	33	19	26	41	60	40	9	23	64	79	58	13	35	4	24	12	23
4930558K02Rik	27	50	20	79	16	20	29	35	21	41	101	20	41	17	23	68	52	7	11	15	8	31	7	40	1	92	48	26	14	34	28	30	63	72	50	19	33	79	101	94	18	45	10	29	11	39
4930562C15Rik	10	25	20	53	7	13	26	31	6	22	76	17	36	15	8	35	35	1	7	9	14	8	4	22	3	68	36	12	11	35	16	15	48	50	52	7	27	60	67	84	15	35	8	21	11	26
4930563E22Rik	16	17	13	44	6	10	11	21	9	21	53	6	22	12	9	41	27	1	4	10	6	16	3	19	3	45	24	14	11	22	19	14	37	43	39	16	22	39	62	50	6	30	4	15	12	26
4930563M21Rik	19	40	20	65	11	21	26	36	12	25	110	16	46	16	20	69	46	3	6	9	17	22	8	29	0	63	37	23	20	23	21	25	58	61	42	11	24	61	99	73	7	50	15	28	12	23
4930564C03Rik	15	21	9	65	7	7	15	23	9	27	69	5	24	10	7	60	36	2	6	8	8	20	5	17	0	49	31	11	11	28	12	16	31	43	32	11	23	54	65	59	9	33	12	20	8	23
4930564D02Rik	23	47	23	91	6	19	23	45	13	35	95	16	44	27	18	82	38	1	15	15	23	31	10	32	2	99	51	30	19	37	22	21	68	72	55	16	28	92	106	112	10	44	15	25	20	43
4930567H17Rik	18	31	14	72	9	21	25	26	13	25	67	12	40	10	16	77	51	0	11	8	19	17	7	26	1	74	27	21	17	27	14	25	38	54	33	8	23	61	89	93	13	38	6	21	18	20
4930568D16Rik	14	38	23	57	5	12	19	35	10	21	69	12	50	24	14	67	35	1	18	20	16	29	3	42	4	76	50	25	17	35	28	20	41	58	43	5	38	63	93	86	13	46	9	23	14	35
4930578G10Rik	29	61	37	163	13	16	29	46	20	29	154	15	51	24	15	89	72	3	12	13	16	27	14	44	3	174	87	50	14	41	27	47	106	86	86	10	33	106	176	149	11	52	26	44	14	41
4930578I06Rik	14	23	17	54	15	16	20	34	9	24	63	12	47	16	14	48	30	2	15	14	11	24	7	27	1	58	26	17	21	24	23	18	41	53	48	7	23	68	72	70	7	37	15	33	12	15
4930578L24Rik	16	30	28	93	18	23	26	40	19	36	98	24	43	27	21	68	51	4	16	8	17	27	3	29	3	82	26	24	20	38	24	34	50	82	48	6	35	87	103	106	14	43	17	34	16	28
4930579F01Rik	9	32	15	63	11	15	21	42	8	26	90	12	44	5	18	50	41	2	15	15	12	17	6	15	2	60	38	25	15	32	29	19	43	55	48	11	31	56	70	90	20	43	7	31	16	32
4930579G24Rik	21	49	15	102	15	27	29	53	23	39	104	21	62	34	14	84	67	1	13	14	14	45	9	31	3	86	37	33	14	40	30	34	48	78	56	18	47	106	102	108	19	51	14	36	22	47
4930583I09Rik	12	35	21	78	13	21	22	27	11	38	76	11	41	15	16	55	48	4	12	10	10	16	6	24	2	61	41	19	14	25	20	32	49	64	53	14	29	76	84	90	11	36	10	25	12	27
4930590J08Rik	15	46	27	80	16	17	25	35	22	35	88	12	37	24	13	65	40	2	11	13	13	29	8	27	0	79	45	27	14	34	28	28	53	64	55	18	34	65	78	103	12	48	11	30	15	20
4930595D18Rik	18	37	22	76	9	20	26	32	13	39	110	8	30	8	16	57	36	5	10	16	13	38	6	19	2	81	52	19	20	31	20	32	35	58	54	7	33	75	91	104	15	40	9	34	20	43
4930595M18Rik	20	41	25	77	11	18	30	42	11	30	88	15	42	15	18	75	48	6	17	19	14	19	9	37	1	83	40	23	16	34	24	23	59	59	35	12	25	72	110	98	12	50	8	22	12	27
4930596D02Rik	15	45	11	88	7	21	19	38	10	26	102	13	48	18	8	66	49	4	11	10	22	20	7	27	2	76	36	25	20	41	23	21	52	70	61	9	29	71	115	100	14	36	10	22	10	19
4931400O07Rik	16	45	30	96	10	15	30	41	13	40	97	17	63	28	14	79	70	3	15	18	23	37	11	44	2	91	49	34	17	40	30	35	71	73	68	18	34	101	126	118	11	58	15	34	13	26
4931406B18Rik	12	31	15	66	8	14	16	24	12	31	77	9	32	13	9	64	41	2	13	10	6	21	7	20	1	62	21	25	17	23	21	20	24	66	55	12	28	58	91	87	6	35	15	22	13	24
4931406C07Rik	24	62	37	112	21	21	49	60	35	34	131	32	73	46	38	108	84	5	19	26	45	42	19	47	3	103	73	51	52	48	55	46	78	77	75	21	54	106	154	141	21	76	24	61	25	60
Garre1	39	100	61	191	32	33	93	124	71	83	263	51	166	87	48	169	89	8	57	65	64	85	24	97	6	251	124	89	58	99	106	66	177	169	124	50	88	185	307	255	48	131	37	100	55	96
4931408C20Rik	17	38	18	71	14	20	27	41	10	19	94	14	52	12	16	65	46	7	9	14	14	33	4	34	3	76	48	37	16	24	23	33	42	63	51	14	26	74	99	108	14	49	8	26	27	33
4931414P19Rik	13	33	17	74	15	12	19	33	15	34	69	22	46	18	15	75	55	4	19	20	20	22	6	26	4	93	46	22	16	32	35	22	62	73	48	8	30	77	106	113	22	38	11	27	16	29
4931417E11Rik	15	47	16	94	6	21	14	37	14	28	107	11	40	10	15	67	58	4	13	15	15	31	6	23	1	75	57	32	16	31	22	30	47	86	61	19	24	77	101	119	11	61	15	33	11	29
4931422A03Rik	18	35	19	65	7	18	25	42	19	29	90	15	49	19	14	52	39	3	8	6	12	25	8	38	1	68	37	22	14	34	28	20	67	55	53	19	41	82	83	100	15	43	11	26	15	33
4931428F04Rik	36	82	50	165	9	23	37	70	13	59	196	24	77	24	12	135	119	11	18	24	26	51	12	50	5	197	67	55	30	51	34	40	132	95	99	9	52	144	242	194	11	70	17	60	17	62
4931428L18Rik	14	36	17	70	16	16	14	32	12	30	80	13	49	13	10	62	43	2	13	12	14	27	9	37	1	74	47	18	25	34	25	27	44	62	58	6	34	72	93	101	11	36	10	19	15	21
4931429L15Rik	18	42	18	64	16	14	27	32	10	38	93	12	47	22	16	78	62	1	17	11	13	31	5	39	4	73	43	31	17	52	23	31	49	56	59	15	42	82	93	111	10	59	7	32	8	29
4932411N23Rik	18	47	29	97	13	20	27	40	16	28	108	18	47	14	23	82	55	5	12	16	18	37	5	27	2	60	49	27	11	27	21	33	61	74	57	11	21	84	110	104	11	36	12	25	14	25
4932414N04Rik	23	35	22	70	8	15	20	45	15	25	89	19	32	20	16	66	38	2	15	8	18	16	11	22	4	75	31	28	17	32	26	21	52	63	47	10	28	61	89	82	9	34	10	25	9	34
4932429P05Rik	23	52	27	83	16	20	23	45	17	34	104	14	58	22	23	83	59	3	10	17	26	28	9	39	1	86	48	28	20	41	29	25	53	79	55	16	39	84	108	108	12	45	9	36	17	40
4932438A13Rik	33	130	57	313	33	23	82	115	54	83	297	49	138	50	35	180	114	9	80	53	50	68	19	85	4	294	96	66	53	91	85	55	213	126	109	48	44	211	303	269	47	103	29	67	56	90
4932438H23Rik	14	41	21	68	10	20	23	50	15	35	84	17	52	23	20	67	57	1	13	14	24	36	9	21	4	76	37	26	20	29	22	30	54	76	42	5	29	99	107	115	8	49	12	31	8	29
4933400A11Rik	13	31	20	78	9	19	24	28	10	18	79	11	39	22	9	58	47	3	7	9	17	31	4	29	0	54	49	23	8	32	23	12	61	58	53	12	36	66	87	76	11	33	11	32	12	21
4933402D24Rik	9	27	14	52	7	14	17	36	9	26	73	18	34	16	14	48	29	4	11	7	9	18	3	28	1	49	36	22	15	27	19	19	43	48	38	10	28	62	76	79	12	31	14	24	12	32
Magec2	18	34	18	81	8	15	16	22	10	21	86	18	40	20	10	61	35	2	9	6	12	19	10	28	3	67	28	21	18	37	15	24	47	54	39	7	21	54	61	89	11	25	9	29	7	23
4933402J07Rik	14	41	14	81	12	23	26	35	10	23	81	17	38	13	14	55	48	5	14	11	21	22	10	28	1	78	39	17	20	32	27	29	54	66	44	7	33	72	99	90	11	41	15	23	8	34
4933402N03Rik	17	34	17	71	13	15	26	39	12	32	70	14	43	14	23	58	52	4	25	7	16	15	6	27	1	83	35	28	12	44	24	24	49	61	55	18	33	73	101	84	8	45	16	22	8	31
4933403O08Rik	13	36	16	56	8	15	14	32	12	23	76	9	46	7	21	62	34	1	11	12	12	19	3	24	5	76	39	17	25	31	24	25	60	58	45	13	28	65	81	87	11	33	10	34	11	23
4933405L10Rik	16	48	18	97	12	19	24	49	22	35	109	17	38	19	14	67	55	3	11	11	16	31	5	30	6	75	48	33	21	44	27	31	68	84	59	11	39	65	87	105	10	37	11	33	12	28
4933405O20Rik	32	57	38	138	15	34	26	49	18	42	135	19	71	19	25	105	76	5	16	13	23	36	16	49	2	103	59	29	18	38	31	29	74	104	73	15	53	126	169	147	20	65	15	35	24	41
4933407L21Rik	16	50	21	72	4	15	24	27	19	34	107	18	46	13	18	77	53	4	23	11	7	28	7	25	10	81	52	27	16	35	15	29	70	63	60	15	38	77	100	104	19	42	7	22	16	33
4933407O12Rik	17	38	19	71	18	17	26	40	21	19	83	17	47	28	11	73	67	4	11	14	19	17	11	23	1	77	33	27	17	29	27	31	47	63	43	12	27	61	77	87	26	45	17	20	12	27
4933409G03Rik	11	28	14	58	12	11	23	30	10	26	77	8	38	10	14	45	28	2	8	9	13	17	8	28	2	46	24	19	18	33	12	14	41	69	42	11	23	55	88	79	7	23	7	24	10	29
4933411K16Rik	17	38	23	72	10	14	17	38	17	21	86	9	38	11	15	58	45	2	16	13	15	24	2	30	6	51	34	21	12	20	28	19	59	59	50	15	24	71	90	98	10	43	8	30	13	39
4933412E24Rik	13	45	18	78	19	16	33	34	13	24	92	14	45	16	16	59	55	1	17	11	10	35	2	33	1	69	55	23	17	33	19	30	54	86	49	21	43	92	106	105	13	38	12	26	15	26
4933414I15Rik	12	24	8	38	6	18	22	23	12	18	71	18	34	14	12	62	37	2	11	5	15	30	6	21	0	45	25	21	6	21	14	19	45	50	41	13	23	64	73	85	6	40	8	23	11	21
4933417A18Rik	23	37	16	69	16	15	16	40	19	24	79	12	40	8	13	55	33	3	9	15	5	29	3	20	4	66	32	30	15	23	24	22	26	50	37	13	23	56	81	72	8	43	9	25	10	32
4933421I07Rik	9	36	18	58	12	18	21	28	7	32	77	12	38	11	15	65	34	2	15	15	17	20	5	30	1	63	32	19	13	37	16	8	52	65	43	11	24	61	86	90	11	32	11	21	11	25
4933424G06Rik	17	33	14	83	8	18	26	35	9	30	66	13	42	18	15	49	40	4	9	17	9	22	8	19	1	60	35	18	15	29	17	20	33	59	38	13	23	74	70	70	5	39	10	21	8	24
4933427D14Rik	23	78	38	151	19	24	37	73	35	51	170	27	91	38	32	108	73	5	34	26	34	50	21	67	2	189	48	29	17	64	46	37	136	87	93	36	55	143	220	178	25	49	22	58	24	56
4933427I04Rik	16	28	9	58	10	9	17	34	11	19	61	15	33	13	12	60	43	2	9	17	16	29	9	36	2	47	37	15	15	33	21	20	42	59	32	7	31	57	77	85	10	37	8	26	18	25
4933428G20Rik	12	20	20	46	9	19	12	21	12	28	77	7	35	16	7	37	43	5	14	7	10	21	5	18	0	36	26	16	14	31	17	13	36	42	30	11	30	55	59	56	5	24	8	16	10	16
4933428M09Rik	9	23	12	38	6	7	16	22	8	12	67	6	33	9	13	45	31	1	15	10	14	11	7	27	2	55	26	17	9	21	19	8	42	47	29	3	28	49	72	66	6	29	7	19	7	26
4933430I17Rik	10	29	26	72	8	10	20	36	12	32	81	10	46	20	11	49	45	2	11	10	19	22	4	25	0	40	42	25	15	34	20	13	50	53	51	6	21	70	73	79	8	39	5	25	14	31
4933434E20Rik	54	119	57	256	61	34	130	145	95	78	332	83	243	128	50	266	199	16	112	76	90	106	48	99	8	337	118	85	93	115	192	81	276	189	147	51	104	205	410	318	67	121	63	83	107	136
4933436I01Rik	11	30	12	64	12	20	24	30	14	25	88	13	45	15	13	55	35	2	14	16	19	21	4	18	1	52	35	20	13	29	25	22	36	50	30	14	25	59	75	92	10	44	9	30	11	27
4933440N22Rik	17	38	17	67	15	13	28	40	13	29	85	11	32	24	19	42	50	4	17	17	13	25	6	22	2	56	33	22	13	22	23	25	44	58	34	10	27	67	86	81	12	37	14	26	11	30
5031439G07Rik	106	254	128	529	93	73	149	274	145	208	727	132	327	197	100	440	280	33	193	135	135	187	64	211	22	648	365	229	132	237	243	138	478	468	382	67	314	649	834	718	105	281	115	197	138	275
Elapor1	25	78	23	162	18	9	31	61	13	33	188	29	78	17	14	135	83	5	19	16	25	36	14	51	4	177	45	41	22	42	17	23	152	85	69	32	46	109	214	188	20	57	16	40	11	66
5430401F13Rik	9	25	15	49	9	9	19	23	11	20	69	7	34	16	11	48	37	2	9	16	5	22	2	19	0	58	28	14	11	14	11	20	30	48	38	10	17	46	83	54	10	29	8	17	14	25
5430402E10Rik	11	37	17	72	10	15	26	36	12	22	76	9	37	17	12	57	36	0	7	12	12	27	3	27	0	70	39	35	19	34	14	14	41	56	59	11	40	74	115	87	9	39	5	21	11	26
Tasl	14	38	17	70	26	18	40	36	30	32	100	21	69	37	17	79	49	4	40	32	39	36	14	35	3	65	33	30	28	21	67	31	54	61	49	14	28	84	87	97	23	43	7	31	24	30
5530400C23Rik	9	24	29	52	8	12	19	39	4	28	92	13	31	17	11	53	49	2	8	8	15	38	6	26	3	49	33	28	15	34	18	27	39	55	46	13	24	61	83	73	9	40	8	20	11	21
5530401A14Rik	15	29	23	65	6	13	25	38	13	19	77	12	43	16	7	56	27	5	14	15	14	26	5	31	5	48	27	23	15	18	23	21	52	46	46	13	32	69	73	93	11	30	9	30	13	39
5730409E04Rik	29	155	66	290	23	14	60	141	43	76	376	33	146	32	27	263	115	8	24	18	36	80	10	90	8	343	106	85	50	113	54	57	321	173	152	55	118	240	506	327	19	115	27	73	49	170
5730455P16Rik	52	146	74	291	25	31	64	140	40	60	371	39	140	49	32	205	161	8	31	35	43	86	21	72	7	369	106	93	48	121	64	51	297	167	161	28	97	259	418	324	28	88	25	70	37	120
5730480H06Rik	15	43	18	83	11	14	18	51	14	29	101	18	38	29	20	90	47	3	19	20	16	31	11	22	5	74	34	25	22	28	27	19	71	57	53	25	19	56	109	110	15	52	15	26	15	28
5730522E02Rik	11	35	18	74	7	14	17	29	12	24	82	15	39	13	12	51	28	2	8	8	17	20	5	28	2	70	35	14	7	22	19	15	48	66	47	11	31	72	79	83	12	37	9	25	13	19
5730596B20Rik	27	42	13	72	7	17	24	39	12	29	70	15	42	19	10	66	48	1	9	21	17	27	3	29	3	48	50	16	17	35	24	19	54	48	45	15	31	58	74	92	12	49	12	36	15	31
Scart2	20	38	29	86	8	24	28	39	24	40	87	21	59	22	18	81	47	4	16	17	15	36	14	35	9	70	39	32	22	33	23	25	66	70	43	21	43	93	97	102	7	54	12	38	15	43
6030458C11Rik	29	87	27	160	31	27	51	79	41	58	189	47	103	54	22	121	82	6	39	35	39	50	15	57	6	155	75	37	46	69	72	41	124	114	94	30	50	119	168	166	44	94	30	56	41	75
6030468B19Rik	16	37	24	53	5	13	26	44	12	27	87	11	33	17	11	56	54	5	8	13	15	26	7	34	3	57	36	18	15	32	19	20	51	64	48	11	37	52	79	84	9	46	8	28	17	27
6030498E09Rik	11	41	20	73	15	18	20	26	10	15	99	15	49	19	14	63	47	0	18	12	13	22	9	31	1	68	58	16	16	39	16	20	44	48	42	14	31	79	76	96	13	37	11	34	10	35
6330403K07Rik	296	884	191	955	17	14	50	146	30	140	1246	23	82	21	21	550	326	8	15	16	40	104	14	118	41	1778	106	108	76	138	30	53	1934	268	357	265	159	1118	1040	1168	12	99	15	66	31	113
6330409D20Rik	11	59	12	87	9	16	23	38	12	26	93	10	38	16	5	76	55	3	7	9	8	32	4	25	2	88	47	32	15	36	12	23	66	73	54	12	42	94	105	109	5	25	2	28	16	31
6430548M08Rik	82	267	133	615	33	18	172	457	84	238	777	103	366	44	51	411	355	11	33	65	57	186	36	247	18	876	328	210	82	346	94	169	769	503	455	127	304	720	882	670	45	273	40	230	82	337
6430550D23Rik	14	26	19	69	11	20	33	42	10	27	91	22	37	18	18	55	47	2	14	10	20	32	7	23	4	79	46	28	15	27	31	12	52	49	48	9	33	72	86	101	11	32	16	26	16	37
6430571L13Rik	14	43	25	76	5	16	26	43	8	35	99	9	61	8	13	68	53	1	13	12	14	22	4	44	1	96	29	39	17	28	18	31	92	54	55	17	37	81	117	97	6	41	7	34	12	42
6430628N08Rik	18	27	14	49	8	14	21	27	4	21	78	9	38	13	10	38	33	3	12	6	14	21	5	29	3	43	31	25	8	19	18	13	45	48	28	11	31	56	58	66	10	25	8	15	7	27
6820408C15Rik	18	30	15	70	8	17	24	50	14	24	84	17	55	13	16	76	52	5	15	11	11	33	6	27	3	78	37	29	18	39	24	23	51	59	45	20	30	71	89	105	12	40	12	29	15	23
7420426K07Rik	10	36	8	57	10	11	17	29	13	20	82	11	40	14	21	48	43	4	9	12	12	24	7	25	0	55	38	22	17	34	16	21	51	56	29	12	25	59	82	80	3	37	14	21	19	25
7530416G11Rik	13	36	25	68	17	16	27	46	15	28	106	15	47	15	10	61	50	4	14	13	13	35	11	26	5	81	44	23	23	33	27	22	55	45	44	16	35	72	84	108	22	38	12	19	18	31
8030423J24Rik	19	29	17	59	8	13	12	46	10	28	68	12	43	14	17	57	36	2	6	9	11	15	5	21	2	75	36	26	14	20	14	20	34	35	47	17	25	60	72	81	10	37	15	19	9	34
8030462N17Rik	38	95	49	217	26	28	61	96	50	60	215	45	104	51	18	155	120	6	61	36	39	57	17	78	5	243	94	69	54	84	75	39	161	115	114	39	72	182	257	204	27	80	22	61	43	69
8030474K03Rik	11	27	9	67	9	18	14	26	11	25	77	16	47	14	6	36	31	1	13	17	14	23	5	30	3	52	32	17	15	32	22	21	45	57	34	13	24	63	77	79	8	36	6	14	8	23
9030025P20Rik	39	82	34	194	79	87	75	209	77	123	258	76	251	124	96	176	125	18	100	86	131	225	37	151	8	249	134	70	89	98	123	111	142	175	130	32	95	196	280	276	66	153	48	141	81	191
9030624G23Rik	47	119	43	231	35	31	63	155	54	99	227	44	133	31	35	149	87	9	31	34	50	75	21	82	3	242	129	69	51	101	55	64	183	181	146	37	85	236	306	289	32	111	40	64	49	114
9130008F23Rik	12	22	9	50	14	9	11	31	16	21	70	12	33	23	10	48	32	1	13	10	11	20	4	30	2	44	40	24	15	25	18	19	39	43	40	4	22	48	76	60	11	45	5	31	8	23
9130019O22Rik	21	53	32	92	24	19	39	66	18	39	128	27	62	36	14	91	74	7	24	26	19	35	17	50	7	117	63	38	31	47	40	42	60	90	67	19	41	125	142	133	26	61	20	39	27	47
9130023H24Rik	11	46	23	79	21	21	35	43	25	51	112	27	69	34	19	78	53	4	36	21	30	33	8	51	2	86	44	23	37	30	56	34	69	70	54	8	39	80	101	134	17	62	12	42	22	47
9130213A22Rik	16	46	26	79	13	20	34	43	15	34	107	20	51	21	21	84	62	2	15	12	20	31	10	32	3	84	41	29	23	42	29	27	61	75	69	24	43	71	123	107	18	57	7	26	21	41
9130230L23Rik	20	32	17	61	11	13	20	34	22	28	92	15	40	16	20	54	45	3	12	14	18	25	6	22	2	61	39	24	13	34	15	25	45	62	47	15	35	63	70	69	12	36	5	24	11	24
9130401M01Rik	36	84	53	189	22	26	73	75	48	51	203	55	126	75	40	156	88	14	46	44	51	54	26	78	3	207	71	54	35	74	95	42	184	112	114	31	75	171	255	208	31	92	40	78	48	73
9130409I23Rik	20	23	18	56	8	10	20	27	17	23	84	14	37	19	14	58	39	2	11	12	13	14	4	24	0	53	29	25	15	19	20	26	41	64	49	10	36	52	63	74	13	34	12	35	10	25
9230102O04Rik	26	39	19	97	9	10	27	40	13	35	101	15	44	23	16	71	69	2	14	6	18	27	10	34	1	112	52	14	20	33	27	30	58	75	54	12	37	75	117	118	13	50	13	24	17	32
9230112D13Rik	15	41	8	55	6	7	31	28	15	18	76	7	37	15	11	53	45	0	10	7	13	30	5	29	0	61	36	13	21	26	24	22	44	52	37	11	19	51	60	68	11	37	11	24	18	28
9330159F19Rik	42	134	66	265	10	26	38	84	21	53	255	20	73	16	27	118	80	3	12	15	22	55	6	49	6	241	92	69	27	63	23	37	201	111	92	16	62	193	283	220	14	88	22	52	18	74
Elapor2	37	96	46	193	11	36	44	98	17	73	215	35	103	24	36	160	115	7	16	21	34	75	16	69	6	205	58	51	24	63	29	41	153	151	92	20	85	187	228	192	16	103	9	57	23	78
9330182O14Rik	12	33	17	70	11	21	23	31	12	30	90	16	54	25	12	71	48	0	10	13	16	21	6	43	2	71	38	22	11	32	14	20	49	77	39	13	27	62	88	103	11	47	8	27	14	27
9430015G10Rik	10	25	20	86	10	14	22	51	19	30	84	17	46	22	18	70	48	4	17	18	18	27	11	20	2	92	36	34	28	38	33	38	61	71	54	15	31	85	102	102	18	40	15	33	19	38
9430038I01Rik	14	32	15	74	10	16	31	37	21	20	86	11	59	20	15	60	50	8	26	20	18	38	8	25	0	71	32	25	26	34	33	24	52	73	48	8	38	65	91	83	13	42	14	38	19	26
9430069I07Rik	10	38	11	63	16	16	27	42	17	29	93	16	37	18	23	61	69	3	19	22	15	28	6	34	2	81	29	27	11	37	21	24	42	57	53	9	41	92	103	72	19	44	20	36	16	28
9430097D07Rik	8	38	27	76	5	24	15	32	11	28	87	15	35	10	11	57	56	3	9	8	18	31	2	27	2	58	35	27	16	25	16	29	46	65	48	8	24	62	92	83	11	42	10	19	15	26
9530002B09Rik	28	33	18	71	11	18	13	22	16	28	76	6	40	13	12	60	45	3	12	22	19	25	3	24	1	74	42	31	19	37	14	19	39	64	46	4	33	71	96	86	17	42	14	26	11	37
9530003J23Rik	21	36	30	73	10	12	18	40	12	27	109	17	50	12	16	57	53	5	9	9	10	29	5	35	1	77	35	22	12	34	23	29	47	64	42	12	35	81	94	105	10	40	12	23	20	30
9530053A07Rik	15	41	24	64	12	8	25	27	7	26	81	14	38	18	10	60	39	4	14	10	25	23	12	28	1	63	33	20	15	37	27	20	39	52	45	15	17	60	79	89	9	33	9	22	12	28
9530068E07Rik	49	142	55	250	67	39	146	161	136	125	308	101	255	169	63	268	180	28	142	110	143	116	44	124	11	310	139	101	128	117	214	82	271	194	140	46	113	255	358	314	94	161	87	133	109	165
9530077C05Rik	14	54	26	99	9	24	23	70	17	32	115	11	54	24	16	72	52	4	8	21	29	26	5	29	9	101	32	27	25	38	28	36	79	69	59	9	35	100	123	98	16	76	12	47	20	49
9830107B12Rik	12	32	18	75	10	15	15	41	18	24	89	12	40	15	19	71	52	1	8	17	14	23	12	21	3	66	34	26	13	29	14	29	41	61	54	7	27	69	102	84	6	37	4	26	15	38
9930012K11Rik	16	47	22	77	15	16	22	36	17	26	101	17	40	12	15	62	47	4	15	19	12	34	7	38	1	63	44	23	20	25	23	18	48	62	51	12	41	84	92	103	21	43	6	31	22	33
9930021J03Rik	34	85	36	183	23	20	43	67	25	58	195	28	86	38	31	124	103	12	37	28	24	39	15	45	6	178	74	61	42	71	63	36	132	113	102	18	73	172	255	211	25	69	18	49	36	65
9930104L06Rik	22	59	21	116	23	22	31	62	19	43	119	25	61	24	24	72	60	6	25	23	30	34	14	37	3	135	59	29	31	39	42	32	99	97	77	19	41	101	139	83	23	61	12	37	33	45
9930111J21Rik1	37	58	30	89	164	45	262	141	238	164	114	169	443	390	88	168	93	42	436	215	284	136	118	120	2	100	114	40	177	91	549	109	68	68	62	12	47	74	125	117	163	169	142	134	154	128
a	17	34	14	51	8	8	27	24	17	20	61	13	29	24	16	42	38	1	17	13	14	22	5	24	2	51	34	22	12	35	20	24	42	43	34	12	23	49	69	74	14	22	5	19	12	18
A130010J15Rik	16	44	21	77	9	15	26	38	24	31	93	19	55	24	22	74	47	3	18	23	21	32	13	30	0	81	42	29	25	33	28	23	76	69	48	14	43	92	101	96	7	36	7	23	7	26
A1bg	14	40	25	67	13	19	30	36	13	37	70	19	47	18	18	69	49	1	11	12	13	35	6	45	3	80	30	27	21	33	26	21	47	58	50	11	33	67	78	88	9	52	7	22	9	19
A1cf	11	47	16	72	12	7	19	36	13	28	97	14	46	15	19	71	49	8	10	17	23	22	8	36	2	78	46	19	15	27	25	24	52	59	51	17	28	59	88	79	13	37	9	31	8	28
A230072I06Rik	11	43	18	84	17	17	27	34	17	23	97	16	47	16	19	74	53	5	8	14	16	28	5	23	3	73	45	25	20	36	30	25	48	59	49	7	40	64	84	78	8	34	7	22	12	28
A26c2	15	34	21	57	7	16	15	47	20	25	90	15	41	23	9	62	51	3	11	22	25	24	4	24	5	73	40	26	19	35	10	20	36	63	51	11	24	83	86	95	11	38	9	29	16	33
A26c3	18	30	8	57	5	20	19	29	12	34	84	14	35	10	20	68	35	0	11	10	9	28	6	19	1	62	38	14	14	21	20	21	45	59	51	9	35	52	105	90	17	32	9	24	16	29
A2m	21	35	18	79	51	18	33	47	23	28	114	12	75	137	35	73	50	5	17	15	57	25	39	42	7	63	83	23	76	33	43	24	56	69	37	15	30	70	96	100	56	45	65	38	18	31
A2ml1	15	27	13	61	6	17	21	36	15	20	76	14	41	17	17	46	41	1	12	14	13	18	7	36	1	55	39	21	13	24	23	22	36	56	31	12	30	58	79	90	16	37	9	23	15	16
A330070K13Rik	16	46	24	60	11	27	24	39	19	34	109	13	54	11	12	74	58	3	5	10	28	27	9	36	3	82	46	33	16	29	27	21	39	75	59	18	40	77	97	98	12	46	16	24	15	37
A3galt2	15	28	15	75	16	24	18	33	9	33	104	13	41	22	16	56	47	1	10	12	21	19	2	27	2	74	44	16	13	36	31	30	55	66	43	10	36	71	67	83	15	35	9	31	11	36
A430005L14Rik	19	63	36	133	20	20	70	72	46	58	159	35	91	39	21	100	65	4	56	29	37	44	12	47	7	176	62	28	36	59	58	40	130	103	75	19	55	140	167	142	31	69	24	42	34	67
A430033K04Rik	26	90	37	145	12	25	30	71	20	50	169	26	66	36	25	105	68	4	27	30	32	49	16	35	5	155	81	39	35	61	42	29	124	94	85	28	46	103	174	143	13	51	17	37	23	50
A4galt	24	41	25	61	12	15	36	35	27	32	107	16	55	35	22	75	42	4	38	18	24	17	14	35	1	80	45	31	69	35	95	24	50	61	64	17	31	107	89	112	26	41	12	39	19	30
A4gnt	15	39	19	62	13	19	26	47	12	40	104	10	53	22	9	59	43	4	17	7	13	34	4	21	0	69	36	17	14	30	30	28	56	62	59	17	27	68	105	87	12	45	9	37	11	29
A530016L24Rik	23	40	27	60	11	18	23	39	12	29	97	18	43	14	20	69	63	5	12	6	16	23	6	20	3	74	57	26	18	32	23	23	48	67	60	12	37	83	79	73	11	52	8	22	11	42
A530032D15Rik	16	41	18	62	30	22	27	27	26	42	89	36	60	43	26	78	38	3	74	40	32	35	11	43	2	65	45	20	21	27	49	26	53	58	39	14	21	89	98	106	28	37	21	43	33	29
A530064D06Rik	11	47	21	58	14	10	12	30	15	24	74	18	31	14	15	62	39	8	14	24	15	25	3	36	1	72	22	22	20	30	22	18	46	50	36	10	34	57	95	86	13	33	12	25	25	34
A630001G21Rik	16	30	17	52	26	16	59	44	47	40	64	53	88	87	31	66	51	6	76	53	43	55	15	25	3	57	35	28	43	28	120	30	51	70	39	5	27	62	79	70	46	58	36	49	37	31
A630010A05Rik	6	32	17	67	8	14	7	20	10	25	74	11	32	19	13	58	47	4	15	12	8	19	9	29	0	58	34	15	16	25	17	27	42	56	33	7	27	53	71	84	7	27	8	29	13	25
A630023A22Rik	15	38	14	49	12	18	30	34	15	37	83	13	43	12	12	64	50	1	9	17	15	27	3	31	0	65	36	22	21	19	18	18	39	63	34	7	30	43	91	84	6	38	6	14	17	34
A630073D07Rik	20	41	23	67	9	16	21	36	18	29	82	12	39	14	10	56	51	5	9	14	18	33	11	33	1	80	38	29	16	38	20	22	45	69	48	15	26	66	85	96	13	48	11	40	21	34
A630076J17Rik	16	38	21	72	14	10	23	29	10	24	89	13	48	16	15	67	31	2	15	8	27	31	2	26	2	63	30	18	13	28	21	19	47	71	45	18	25	66	83	68	7	37	9	22	11	37
A630095N17Rik	17	27	16	63	5	17	17	38	7	18	64	12	42	13	9	49	35	2	10	12	14	24	2	23	1	66	32	14	11	31	31	13	30	44	31	9	30	87	70	88	7	33	10	22	11	21
A730009L09Rik	13	22	12	69	11	11	19	32	13	27	88	10	43	14	19	53	33	2	13	8	6	22	5	14	2	51	31	20	9	30	23	23	37	43	43	15	31	60	65	76	9	37	4	18	12	32
A730046J19Rik	11	44	25	58	10	14	28	32	10	22	79	11	49	18	21	62	35	3	5	17	10	29	1	23	2	63	32	31	13	38	24	16	50	53	42	13	23	58	89	93	9	35	9	24	13	34
A730049H05Rik	6	29	21	57	24	24	32	35	39	40	66	16	50	15	16	54	47	5	11	11	19	21	9	30	4	62	32	17	18	26	20	16	39	60	37	8	23	70	80	76	17	49	34	57	27	33
A830005F24Rik	10	28	17	67	9	15	29	40	15	24	86	16	39	16	9	60	44	3	12	22	17	28	7	26	1	66	39	17	21	29	24	23	54	65	48	13	32	81	102	88	5	33	10	26	14	37
A830018L16Rik	26	74	43	215	13	20	45	123	23	55	279	29	147	16	19	157	83	2	10	16	19	61	6	47	1	254	85	50	18	80	29	31	229	110	111	35	57	163	296	231	14	51	18	58	21	122
A830031A19Rik	11	24	15	57	11	14	19	28	11	23	75	10	36	13	19	54	39	4	7	6	8	28	4	24	0	50	25	19	9	25	12	23	35	55	44	4	29	59	81	70	8	35	10	14	7	14
A930004D18Rik	11	37	16	64	12	15	19	23	9	23	82	7	45	20	15	51	52	5	11	16	13	26	5	23	1	77	41	24	12	28	19	24	50	58	47	16	32	75	79	97	18	40	13	24	9	26
A930009A15Rik	14	25	14	51	12	13	23	46	12	29	83	11	46	16	20	69	38	1	17	13	19	28	12	36	0	42	33	17	12	32	17	16	44	62	48	8	40	58	83	85	7	38	10	37	17	34
A930017K11Rik	14	37	21	67	12	21	10	25	6	29	98	7	37	12	12	54	37	1	9	8	14	24	7	19	1	70	34	27	27	29	17	22	52	62	53	16	27	68	108	106	11	32	8	18	11	26
A930018O16Rik	23	61	17	112	23	19	35	64	19	49	132	18	63	18	21	93	67	5	25	16	24	43	13	35	2	121	54	28	24	35	29	16	81	98	54	18	41	95	137	152	14	67	14	44	20	33
A930018P22Rik	24	38	23	54	14	14	23	31	12	19	84	9	38	11	15	54	33	1	14	21	18	22	5	26	1	57	33	18	15	29	22	23	32	43	47	16	30	56	94	87	7	36	8	23	17	29
A930033H14Rik	11	38	23	75	11	17	26	43	21	32	97	22	40	15	14	65	41	1	19	17	21	30	10	27	0	70	57	38	19	32	43	26	43	67	50	11	27	91	92	94	17	35	9	24	14	37
AA467197	16	27	13	63	443	55	599	204	470	250	98	370	719	334	48	79	40	115	1057	688	385	200	61	52	4	38	41	25	35	28	1032	109	39	58	42	8	30	72	83	75	283	342	398	405	367	218
AA792892	15	26	18	63	4	9	24	29	14	20	70	13	24	15	8	61	32	6	11	10	18	13	2	31	1	56	38	24	19	29	20	22	39	54	50	10	31	59	73	71	14	40	16	18	11	18
AA986860	21	35	23	95	11	13	25	34	21	31	82	21	49	22	22	64	49	4	11	8	13	40	10	24	0	67	40	29	14	33	19	23	40	77	56	16	27	79	74	92	18	38	13	30	9	42
Aaas	27	61	36	131	31	17	55	79	44	63	167	36	111	83	32	124	82	3	59	52	47	57	25	57	3	157	51	37	43	48	87	40	126	84	69	25	63	119	178	174	36	84	35	64	49	62
Aacs	25	88	37	167	44	38	62	90	52	52	218	39	126	58	38	161	86	3	41	29	34	47	24	79	9	221	112	48	50	73	59	56	196	142	102	47	75	158	220	231	40	117	35	95	32	111
Aadac	14	36	20	66	8	15	24	29	15	21	84	8	37	15	13	57	37	2	8	3	23	17	8	22	0	69	40	18	17	30	20	15	38	43	46	13	25	69	84	66	12	29	10	30	17	26
Aadacl2	19	34	18	49	3	14	16	21	10	22	68	12	34	14	10	45	42	3	7	13	13	21	4	27	2	52	31	15	10	35	20	20	36	46	37	9	22	57	75	89	9	31	4	21	12	25
Aadacl2fm1	26	45	23	100	6	17	23	51	22	36	104	17	64	22	17	87	65	6	18	18	17	33	12	34	3	87	48	27	14	41	35	22	69	85	74	14	56	67	109	104	12	49	12	29	11	33
Aadacl2fm2	19	31	14	60	13	13	19	30	15	30	67	12	41	16	7	50	39	3	10	15	18	17	3	22	1	55	38	28	14	35	17	22	48	56	52	12	35	69	80	79	8	42	10	21	15	23
Aadacl2fm3	19	39	13	55	10	17	22	27	10	27	82	11	32	12	15	60	56	3	6	14	16	27	4	31	3	71	43	21	16	31	32	15	44	63	48	11	33	62	67	79	7	30	7	27	11	23
Aadacl3	13	43	21	72	12	26	21	24	10	20	97	10	31	20	13	59	49	2	7	8	8	23	6	30	2	61	30	28	20	28	27	20	46	67	65	6	27	58	85	94	13	55	11	24	13	25
Aadacl4	21	41	30	76	10	16	19	43	7	34	100	21	53	17	18	76	60	2	18	11	20	26	5	29	1	79	54	27	19	36	27	17	56	60	71	14	37	90	80	97	13	58	13	33	14	39
Aadacl4fm1	14	39	28	71	12	18	19	34	19	31	96	21	48	8	18	74	47	5	15	14	18	20	5	32	2	69	33	21	10	30	17	23	39	65	52	12	26	68	102	91	6	49	9	25	11	35
Aadacl4fm2	14	36	10	46	13	15	29	36	9	26	88	9	28	16	11	62	51	4	15	16	6	27	6	17	0	66	31	19	10	29	15	23	38	60	44	8	24	53	72	86	8	38	10	23	18	16
AAdacl4fm3	18	39	20	51	11	12	20	47	16	34	79	13	38	13	7	64	30	0	10	10	12	25	7	20	2	61	50	14	17	36	23	29	45	51	44	11	34	62	82	73	11	37	12	31	11	23
Aadacl4fm4	16	36	17	72	10	18	33	45	18	21	100	18	44	12	13	59	43	3	13	14	21	19	5	24	1	69	30	25	12	36	16	25	47	72	56	18	44	78	92	83	17	48	14	29	22	24
Aadacl4fm5	13	29	11	50	8	12	20	35	11	25	70	12	40	19	5	56	35	3	13	12	14	17	8	25	1	48	55	18	12	21	21	24	42	56	31	8	26	61	91	82	7	43	12	19	10	24
Aadat	10	32	16	65	13	7	23	28	14	24	77	8	31	23	19	50	37	4	7	12	17	20	6	21	0	59	40	20	17	18	15	18	46	50	41	7	21	61	73	82	9	38	5	13	5	19
Aagab	47	135	47	242	48	18	99	107	76	97	299	59	180	113	55	202	168	13	86	77	82	76	25	83	6	309	112	83	68	95	165	54	251	133	122	42	79	194	321	260	52	107	41	82	65	92
Aamdc	23	75	23	105	21	27	41	56	35	41	180	25	89	25	26	134	98	1	28	17	41	55	11	65	6	184	75	54	48	61	41	49	138	102	70	21	61	123	215	197	21	64	30	68	27	64
Aamp	67	244	107	427	86	43	152	255	121	165	515	111	321	152	69	398	263	18	124	115	119	150	47	155	14	580	202	109	147	183	206	111	508	293	254	58	147	414	601	527	110	227	101	187	128	230
Aanat	13	46	13	68	12	9	23	33	15	28	102	11	48	24	12	68	40	1	15	7	15	29	5	20	2	72	35	24	7	35	22	27	41	62	43	19	37	78	82	86	22	34	12	25	14	27
Aar2	23	88	36	146	18	23	52	105	42	64	178	30	92	36	18	139	73	6	33	23	39	47	24	42	1	162	65	40	33	57	43	33	120	93	75	32	57	132	163	150	24	111	42	88	26	84
Aard	21	64	21	102	11	12	22	48	18	42	144	14	64	15	18	97	68	0	7	7	11	33	11	34	2	173	50	33	29	37	20	22	128	88	83	21	59	117	144	172	8	45	8	35	8	51
Aars	75	272	158	645	71	41	195	353	150	219	782	155	484	194	91	656	402	27	223	154	158	217	64	276	11	765	231	171	119	315	302	174	599	355	302	85	213	461	961	588	109	288	97	224	161	390
Aars2	26	73	25	117	16	20	42	74	27	41	160	37	108	45	20	107	65	3	28	25	25	46	11	36	5	114	65	42	23	51	53	42	89	90	65	16	44	111	149	128	22	70	25	45	24	68
Aarsd1	72	160	68	370	55	29	92	193	72	114	464	58	225	76	43	312	199	11	65	56	57	118	31	122	15	490	160	96	84	147	109	76	402	208	196	70	108	332	547	401	59	143	46	115	74	148
Aasdh	13	61	24	96	17	19	36	53	23	37	126	26	87	29	27	77	59	2	26	29	29	45	9	40	6	96	38	25	18	48	32	31	79	64	57	17	36	104	122	110	20	47	16	43	17	49
Aasdhppt	34	130	64	218	26	23	63	90	51	79	263	34	118	54	28	165	124	11	41	38	43	54	15	65	12	304	92	50	34	71	63	57	218	136	125	38	68	175	340	253	37	86	27	65	61	107
Aass	24	34	16	79	10	14	23	33	8	27	91	20	45	23	9	55	48	4	3	6	12	28	11	30	2	68	44	27	12	41	22	23	52	62	49	12	37	66	102	92	12	38	15	28	9	34
Aatf	26	70	29	129	33	25	63	64	45	68	149	46	99	68	34	88	77	6	48	48	51	51	11	43	2	136	61	55	28	55	102	35	102	84	90	18	51	125	179	134	41	74	27	58	43	76
Aatk	150	538	237	1172	157	160	237	468	227	332	1512	119	556	216	320	1087	600	14	48	75	166	417	80	391	24	1420	543	430	149	465	156	236	1164	833	710	137	543	1041	1770	1465	105	394	170	314	231	604
AB124611	12	35	23	63	124	35	220	73	209	126	88	196	339	334	83	89	53	54	477	311	290	107	69	68	3	82	49	41	95	44	630	81	51	76	55	16	36	79	104	94	190	148	124	123	155	91
Abat	81	241	147	556	26	38	92	210	47	107	809	36	190	23	30	396	498	11	12	25	35	108	19	206	11	768	202	128	134	322	41	64	622	505	459	86	267	530	993	822	30	166	23	105	52	220
Abca1	45	87	50	250	188	56	382	188	483	306	173	371	718	592	177	117	225	129	777	818	474	271	94	115	14	201	142	73	173	113	982	187	132	113	93	35	76	154	243	168	338	296	269	291	400	233
Abca12	10	38	20	43	12	11	17	30	12	20	52	14	35	11	12	61	38	2	10	6	15	19	3	29	2	56	36	23	18	30	17	19	36	55	38	7	28	59	64	84	6	39	12	23	8	19
Abca13	19	47	17	59	12	17	19	34	13	28	91	8	36	17	11	61	56	1	6	22	17	27	6	23	0	73	29	21	12	34	12	11	40	49	35	9	21	71	70	74	5	40	8	27	17	29
Abca14	17	35	19	85	14	22	18	35	15	25	99	10	62	16	21	60	46	3	18	17	12	31	6	24	3	66	39	29	23	44	19	21	45	68	47	13	27	60	92	95	14	39	7	19	20	28
Abca15	16	47	20	90	17	26	20	39	12	35	99	17	46	18	13	68	54	1	10	20	31	24	7	33	0	74	58	29	25	36	27	21	46	82	57	11	39	78	105	112	7	38	7	28	12	35
Abca16	18	27	15	60	8	16	22	43	18	34	91	15	22	17	16	60	43	2	9	10	14	31	2	18	2	74	33	13	15	38	26	17	53	59	57	15	31	56	87	79	17	45	15	24	13	35
Abca17	16	27	28	85	11	17	27	47	18	29	107	11	51	19	20	63	58	2	16	16	14	33	9	38	0	90	53	29	20	47	39	29	58	68	55	15	46	79	84	124	8	48	8	34	18	33
Abca2	147	461	263	982	86	219	155	523	98	307	1028	96	329	185	260	575	364	19	99	75	156	357	39	341	20	1092	639	469	217	454	149	262	674	628	521	91	386	757	1057	974	131	509	146	403	147	547
Abca3	38	109	47	210	47	25	73	139	68	83	244	43	132	71	34	163	98	8	46	51	68	75	29	74	5	259	81	80	49	101	83	55	211	147	122	28	71	176	249	219	49	80	46	77	62	120
Abca4	9	30	20	54	8	16	17	21	12	20	89	5	31	16	14	50	32	0	8	11	10	30	5	20	1	43	24	14	20	29	22	22	41	49	27	5	25	54	55	71	12	25	8	19	8	14
Abca5	32	94	68	264	12	18	49	159	29	84	294	26	108	30	26	178	145	4	21	21	24	58	18	80	4	286	83	77	27	99	47	67	213	123	115	38	77	198	350	251	16	94	22	74	31	131
Abca6	14	43	15	59	10	16	25	44	16	23	108	10	42	18	12	61	33	2	12	9	12	31	8	33	3	85	34	17	25	32	26	19	40	58	45	18	43	80	89	109	17	47	9	34	17	30
Abca7	21	64	17	119	32	23	66	121	38	60	110	34	80	61	25	78	56	1	57	39	39	57	19	58	2	110	91	55	49	61	83	58	88	97	72	14	64	85	116	125	53	90	26	62	38	58
Abca8a	17	32	19	69	16	12	17	30	12	30	94	11	33	25	10	69	50	3	5	9	22	21	9	19	0	65	29	19	20	29	12	16	47	76	59	10	27	70	101	111	14	24	15	20	7	20
Abca8b	23	56	30	148	14	23	22	58	20	53	137	19	64	13	16	84	70	1	10	13	24	27	16	34	2	111	53	38	34	47	26	43	98	84	63	20	47	116	136	152	11	54	14	48	24	45
Abca9	9	26	11	44	11	11	12	31	8	22	57	6	27	25	17	39	42	0	7	14	16	11	10	26	0	49	36	31	63	37	15	17	40	58	32	8	13	50	81	66	22	30	8	26	13	23
Abcb10	30	116	51	219	16	31	38	71	29	55	266	26	95	47	35	147	111	12	31	27	25	66	17	64	3	264	85	74	26	55	65	53	205	124	119	36	63	174	289	248	25	83	25	38	32	68
Abcb11	23	28	17	72	10	15	24	35	14	31	102	14	43	19	19	56	55	0	17	15	16	26	4	26	1	57	28	23	22	37	19	20	55	74	45	12	38	77	82	89	11	52	7	30	19	32
Abcb1a	41	76	51	141	46	21	88	87	74	72	180	38	137	71	34	131	91	8	67	66	76	55	32	101	1	160	118	44	59	113	99	54	119	137	100	20	96	164	215	177	40	107	38	80	53	79
Abcb1b	12	33	18	69	14	17	25	38	20	36	80	18	57	28	13	63	36	5	17	22	24	44	6	31	0	43	33	17	17	31	32	17	41	59	41	16	32	50	78	83	18	56	13	33	13	28
Abcb4	15	48	21	92	14	20	26	26	8	36	102	15	48	26	16	74	62	2	15	13	13	32	7	33	2	83	36	26	13	41	23	29	61	66	62	13	36	90	111	106	10	52	16	31	15	41
Abcb5	12	41	23	66	8	15	20	50	14	17	93	12	48	16	18	65	51	2	10	8	17	28	5	24	0	73	46	23	13	44	15	28	58	67	52	18	40	90	85	79	13	36	7	32	16	29
Abcb6	18	52	25	125	21	25	29	46	26	35	131	31	64	26	22	94	74	6	18	17	18	31	11	43	1	127	51	31	17	53	32	31	113	80	68	18	45	104	138	140	23	43	17	36	35	48
Abcb7	35	83	46	190	35	20	78	94	52	70	237	56	150	66	24	188	140	15	53	42	68	64	13	68	5	215	92	70	47	77	108	38	175	128	110	42	73	180	304	211	47	70	41	54	55	77
Abcb8	29	57	32	152	22	21	46	76	34	62	164	14	93	36	37	122	108	7	21	30	38	63	17	48	7	179	73	51	44	62	50	37	151	96	97	24	60	151	199	195	24	66	23	51	30	62
Abcb9	25	78	43	184	12	22	50	82	25	49	248	23	119	23	24	183	89	2	15	23	27	47	11	87	2	217	64	50	31	66	32	63	189	166	108	35	76	151	238	254	17	78	13	47	31	85
Abcc1	32	70	33	158	26	26	42	72	55	73	210	50	156	82	38	144	77	16	84	52	64	64	26	55	5	166	79	45	50	68	88	60	125	111	107	26	50	147	228	164	51	89	46	65	41	74
Abcc10	21	48	22	96	12	24	22	54	17	30	110	23	84	28	11	67	64	2	25	30	26	38	10	28	3	79	57	38	21	33	28	26	66	60	58	13	38	87	110	115	12	47	11	34	16	29
Abcc12	20	43	29	90	9	13	30	47	16	31	116	15	51	19	15	73	52	0	16	7	21	37	10	34	3	87	61	24	23	29	24	37	64	73	51	10	39	87	121	115	14	49	13	35	9	38
Abcc2	18	38	21	76	8	13	23	34	10	28	92	14	45	26	26	77	51	4	8	9	18	27	6	35	1	88	47	19	15	50	24	24	56	61	65	18	24	84	98	102	7	51	8	31	12	36
Abcc3	13	31	16	68	67	18	99	54	76	90	69	72	138	89	25	65	46	25	165	159	99	73	26	35	1	81	43	22	33	30	232	50	51	44	43	10	30	82	70	80	66	69	48	80	76	57
Abcc4	24	52	21	104	37	28	65	81	58	61	146	36	131	72	31	81	70	7	70	63	77	61	19	54	2	133	89	30	43	69	110	58	85	101	77	10	61	123	115	136	40	83	39	49	44	62
Abcc5	58	174	88	354	53	33	82	190	60	133	375	64	196	87	82	213	147	9	91	109	77	128	29	123	9	401	145	121	74	165	147	89	300	206	190	49	99	275	455	429	50	178	40	88	70	206
Abcc6	11	37	22	66	8	19	22	36	10	38	92	11	37	24	19	54	41	3	9	7	11	26	9	39	3	64	37	27	13	42	15	29	37	76	45	8	37	79	88	91	12	36	15	26	13	30
Abcc8	27	76	38	156	13	14	35	102	22	63	161	20	86	17	19	105	83	1	16	14	21	52	7	57	2	140	71	50	24	51	30	39	125	133	93	9	68	162	206	185	8	59	17	56	22	60
Abcc9	17	38	12	75	17	20	32	52	20	28	90	31	65	31	21	60	53	4	20	22	30	39	16	42	2	63	41	37	16	45	37	26	52	82	68	16	42	78	86	98	20	43	11	33	20	36
Abcd1	26	62	23	108	48	24	73	65	75	74	118	46	154	110	43	105	92	14	117	61	75	68	36	52	4	128	64	50	62	48	171	66	80	96	63	22	41	122	144	134	71	85	53	62	69	59
Abcd2	26	69	33	157	27	31	58	71	54	52	242	35	120	54	27	158	129	2	29	35	32	48	19	66	5	173	97	57	46	80	68	34	133	118	118	30	85	161	272	189	31	67	29	51	43	78
Abcd3	51	124	48	253	45	23	87	108	75	73	319	72	162	63	35	213	221	12	71	50	62	90	20	110	7	313	126	67	84	134	103	73	260	193	168	22	107	269	367	289	50	103	75	101	71	119
Abcd4	33	58	29	107	18	26	46	65	35	55	135	25	109	50	20	108	72	5	42	32	30	53	20	53	5	112	65	30	35	82	52	31	83	108	101	21	62	98	155	154	27	52	32	43	34	51
Abce1	48	118	57	271	48	38	86	125	69	99	343	72	197	104	52	281	159	13	88	81	79	78	29	93	11	296	107	82	63	114	141	86	242	176	148	51	107	223	356	325	56	128	52	84	71	129
Abcf1	35	107	43	213	71	23	111	139	87	91	295	79	197	114	43	220	143	12	117	91	98	115	42	101	3	277	122	74	82	104	149	80	237	140	119	33	85	220	333	268	71	126	55	107	77	139
Abcf2	23	109	54	237	33	25	71	101	46	60	290	43	133	39	23	193	123	3	55	37	43	49	16	70	10	265	88	52	44	93	82	38	189	119	112	33	65	157	330	259	44	98	29	75	45	98
Abcf3	54	150	57	309	27	28	85	145	68	117	368	63	190	69	32	222	182	10	69	80	61	86	24	114	9	343	108	86	87	116	114	84	310	174	167	62	102	234	386	342	54	143	55	128	65	154
Abcg1	51	131	70	348	221	67	496	238	452	275	362	342	690	586	129	205	185	123	639	590	453	219	57	103	10	337	137	126	88	103	974	169	290	152	135	38	83	245	371	315	341	311	273	325	427	273
Abcg2	25	62	25	109	20	21	62	74	65	58	132	31	104	38	24	100	73	5	32	27	43	49	24	58	3	115	72	42	80	81	76	41	71	100	87	14	63	113	152	120	38	92	33	67	26	62
Abcg3	15	28	19	60	12	10	26	42	21	32	75	19	66	56	31	70	53	5	48	23	34	25	12	27	0	40	49	20	27	35	87	21	53	46	47	10	31	52	88	84	11	34	13	27	35	30
Abcg4	35	140	77	311	17	16	48	135	26	80	349	18	135	19	20	232	167	3	10	19	28	65	16	74	7	324	97	64	38	104	33	69	296	179	127	46	73	210	480	316	15	93	13	79	35	151
Abcg5	15	46	17	67	20	18	30	38	18	25	85	15	51	26	12	64	42	4	14	10	18	34	6	31	1	78	43	21	13	31	21	18	60	72	53	16	30	73	105	90	13	56	14	24	16	34
Abcg8	12	28	11	51	7	13	16	31	10	28	70	9	32	13	17	48	25	3	14	11	16	25	4	27	3	59	28	14	14	21	13	15	40	48	36	9	22	54	55	74	12	38	8	21	8	29
Abhd1	14	41	15	68	11	19	25	44	22	29	85	16	43	24	22	70	38	4	18	18	19	24	11	31	2	74	44	20	27	36	30	24	61	66	46	13	26	80	88	82	6	47	20	26	13	37
Abhd10	28	89	42	165	23	12	53	89	27	59	263	24	96	47	24	141	140	4	27	22	39	79	22	65	1	219	79	64	42	78	61	52	187	129	108	40	68	158	250	229	35	67	27	58	30	86
Abhd11	34	75	25	186	31	16	51	102	41	81	196	48	126	55	27	139	95	6	36	32	52	66	24	80	4	200	70	53	44	73	90	60	157	106	98	23	61	166	241	199	36	84	27	45	32	67
Abhd12	111	398	201	847	141	71	318	355	253	288	1083	169	646	397	212	978	636	79	308	273	275	282	81	319	24	1086	341	258	220	390	515	254	921	464	394	146	265	653	1286	909	155	314	159	306	273	426
Abhd12b	14	35	10	68	13	6	18	30	12	29	92	7	41	11	4	48	37	2	17	10	14	21	8	20	2	42	25	20	12	21	13	20	49	53	30	17	36	65	70	75	14	31	12	25	14	30
Abhd13	19	56	40	157	22	21	64	76	35	52	176	46	148	70	25	127	110	4	76	60	53	56	31	54	4	216	76	59	51	80	80	45	150	96	68	30	49	135	220	176	41	86	32	54	40	85
Abhd14a	32	75	40	130	15	19	54	80	27	48	166	18	62	30	27	117	82	3	24	21	29	57	15	46	7	170	88	40	33	73	40	37	129	85	98	25	45	158	215	160	21	51	23	51	27	60
Abhd14b	23	44	27	120	17	19	31	60	28	48	139	22	63	20	21	60	58	3	22	22	19	46	8	39	5	105	70	45	40	44	36	33	95	60	71	22	41	109	154	132	25	60	23	37	16	48
Abhd15	12	53	26	96	11	16	31	47	35	45	99	17	63	22	14	85	72	5	21	16	15	36	11	34	2	105	52	29	31	34	48	29	62	71	57	11	44	85	121	141	20	46	16	47	25	41
Abhd16a	60	146	66	294	45	27	93	196	69	114	318	82	213	121	62	252	145	18	81	86	79	104	27	93	3	312	139	104	81	120	162	87	270	179	151	55	76	248	397	311	63	115	46	96	69	166
Abhd16b	15	42	13	60	7	15	19	21	15	26	92	14	52	12	19	60	55	3	15	9	18	23	8	26	1	66	31	23	19	29	21	31	51	45	39	11	19	71	80	64	12	50	8	22	16	26
Abhd17a	66	164	85	316	42	36	109	145	100	105	373	71	222	88	48	264	149	11	57	49	67	95	28	95	13	342	159	97	84	122	130	73	318	270	207	31	109	276	452	336	58	158	62	99	61	178
Abhd17b	34	104	64	262	32	38	76	107	67	79	315	56	167	88	48	233	139	8	78	43	52	65	21	70	8	271	126	76	62	108	99	47	223	170	139	41	118	209	358	275	54	116	45	93	81	130
Abhd17c	18	42	16	88	19	20	32	42	26	38	103	23	72	38	19	63	55	3	22	35	25	37	10	39	2	97	40	29	23	40	68	29	59	93	52	20	32	93	120	90	25	60	18	49	25	42
Abhd18	26	44	30	96	9	26	26	55	22	44	133	14	48	30	20	85	57	7	15	21	25	34	11	56	1	97	63	36	17	40	28	31	77	93	58	23	51	106	129	114	21	50	12	47	27	47
Abhd2	52	144	82	264	86	68	192	229	164	216	339	135	370	181	75	228	207	20	199	127	204	201	94	200	5	354	245	100	133	198	260	126	264	235	201	36	158	324	408	308	122	236	105	202	140	211
Abhd3	52	112	63	198	19	18	45	94	33	50	322	30	108	25	33	191	230	1	22	21	26	42	26	93	3	304	146	73	47	171	35	43	218	219	177	39	126	248	338	279	26	94	23	53	25	94
Abhd4	52	125	66	239	78	63	138	201	96	146	391	56	267	137	96	305	265	13	60	72	94	162	63	166	20	355	254	138	132	168	146	112	339	246	209	43	153	278	469	362	97	249	94	155	101	164
Abhd5	28	65	32	141	49	33	74	69	62	75	180	60	131	86	56	164	101	21	73	70	62	52	24	75	5	147	106	74	54	72	123	62	91	136	109	14	82	172	201	138	39	109	46	81	53	90
Abhd6	18	73	33	135	17	14	59	96	33	74	195	21	91	28	23	113	80	3	19	28	30	52	12	62	3	161	94	73	28	91	42	33	118	132	105	20	69	140	197	152	20	83	18	56	40	96
Abhd8	185	464	238	1120	32	20	177	352	92	168	1278	72	369	71	33	677	604	14	58	40	68	157	59	231	22	1189	291	220	144	348	79	110	1084	474	449	241	265	799	1600	1003	54	207	48	209	83	352
Abi1	57	182	82	340	93	26	183	141	151	146	446	139	318	227	76	290	223	33	244	152	168	124	60	116	16	473	157	86	127	160	323	112	337	209	208	62	135	279	541	395	100	132	113	160	142	143
Abi2	73	223	87	402	19	20	51	137	43	80	539	40	187	48	46	341	266	11	21	20	38	92	24	95	11	562	140	85	69	123	57	57	472	178	166	82	111	318	636	398	35	100	22	98	47	144
Abi3	29	52	23	98	109	28	155	64	191	126	87	156	270	222	67	131	97	53	263	248	206	99	43	55	5	84	77	37	89	78	453	92	56	75	58	8	41	80	85	110	107	101	91	112	136	63
Abi3bp	20	44	21	72	12	12	19	34	17	27	113	11	38	23	18	53	54	7	11	10	16	37	8	37	1	73	40	22	51	41	20	19	49	57	53	14	33	111	94	86	18	47	13	19	13	36
Abitram	26	67	27	113	19	20	34	65	28	42	137	26	63	32	18	112	79	5	40	22	31	49	13	53	4	112	62	42	25	50	53	42	99	99	60	17	45	100	161	154	25	63	26	37	24	46
Abl1	43	109	54	240	51	54	79	114	71	89	265	58	167	122	81	154	113	8	74	72	102	88	27	95	8	233	120	83	90	107	146	66	170	167	114	54	107	234	297	250	73	153	54	115	65	121
Abl2	40	107	40	216	45	24	79	84	56	73	241	55	125	69	43	176	95	8	66	51	58	74	15	60	5	223	72	50	54	85	121	49	180	140	91	19	60	160	263	224	60	99	61	85	58	95
Ablim1	56	126	66	276	55	22	104	144	89	97	377	81	234	135	48	231	156	8	155	63	129	79	67	150	7	337	160	76	123	134	152	72	292	182	150	64	115	267	415	282	71	95	48	76	65	106
Ablim2	71	209	82	378	43	17	53	178	28	111	415	30	174	48	39	288	177	8	16	27	48	84	20	109	13	460	179	132	90	121	39	93	385	221	226	64	130	345	469	409	19	136	28	109	38	196
Ablim3	29	77	32	131	11	9	12	42	12	41	145	19	54	12	11	77	68	3	17	13	17	32	7	32	2	153	38	16	20	38	22	30	128	77	65	21	28	133	159	168	13	62	11	28	10	38
Abo	12	42	19	66	15	8	26	39	12	35	73	12	43	18	8	48	31	3	14	11	11	27	6	22	1	68	36	16	12	25	23	20	39	56	41	10	33	52	73	79	11	27	8	19	17	28
Abr	171	478	234	995	175	44	363	336	272	266	1287	217	646	370	84	810	617	57	419	293	296	219	126	293	26	1422	291	164	168	349	533	181	1188	534	473	207	325	873	1463	970	187	300	149	302	249	358
Abra	19	33	22	82	13	18	27	37	14	23	110	10	42	19	18	51	53	4	16	11	18	27	4	32	4	67	36	35	22	33	27	20	51	54	48	10	38	83	95	109	11	54	15	31	11	33
Abracl	24	59	32	124	101	28	136	95	148	88	150	110	294	239	46	142	100	29	298	163	141	72	48	56	7	134	69	49	114	54	400	64	117	85	69	19	51	115	178	126	127	90	96	97	78	82
Abraxas1	15	54	36	105	12	21	38	54	33	33	130	16	65	20	21	76	64	3	17	19	34	32	15	43	4	90	63	29	24	50	37	23	70	80	58	23	40	103	144	109	16	46	13	31	32	38
Abraxas2	26	61	24	128	29	16	63	85	43	40	174	53	95	56	29	89	64	12	56	45	42	46	19	50	3	141	77	46	43	64	82	43	113	91	75	33	43	135	154	161	44	86	24	52	39	71
Abt1	12	67	35	112	22	17	39	73	26	42	140	29	71	36	24	93	60	7	23	27	27	38	7	34	2	134	50	35	31	52	62	37	106	101	80	30	44	94	161	161	27	79	19	53	27	59
Abtb1	30	59	20	146	11	22	49	84	41	53	161	23	113	48	23	107	84	5	33	25	33	54	16	44	5	127	79	36	32	64	56	44	109	94	95	19	61	123	181	161	40	51	29	41	34	79
Abtb2	17	54	27	102	21	16	45	59	21	39	137	18	87	47	22	105	71	5	40	26	35	41	20	44	3	91	81	47	41	48	46	41	75	91	72	18	59	111	169	135	28	47	17	39	29	60
Acaa1a	48	130	57	262	53	58	123	142	82	94	344	73	204	121	63	216	147	15	128	99	100	110	39	118	12	275	187	121	94	137	185	89	245	224	186	23	107	280	426	289	67	178	64	116	88	144
Acaa1b	36	64	36	116	16	19	40	46	17	38	132	20	58	22	25	125	59	4	12	23	29	38	9	49	4	124	66	48	36	59	42	40	64	89	71	16	48	117	146	121	21	63	14	36	13	54
Acaa2	26	67	27	136	59	13	88	65	88	68	180	42	134	90	27	81	100	21	90	76	73	50	27	61	4	137	72	36	72	58	157	32	104	108	92	25	68	150	201	165	71	66	41	65	60	56
Acaca	59	157	70	299	44	79	46	112	46	79	299	34	113	56	31	219	137	9	32	27	56	89	23	94	11	342	114	89	52	102	70	57	281	185	146	44	99	279	346	297	39	137	45	117	65	106
Acacb	16	42	20	62	7	12	26	34	16	21	83	14	36	19	15	55	54	2	12	8	8	25	11	29	0	58	44	32	17	31	22	18	38	51	44	6	33	57	78	92	17	38	12	26	7	12
Acad10	17	36	10	47	13	12	17	37	20	23	100	12	54	17	11	49	47	3	12	18	28	17	6	27	2	57	40	15	23	37	28	19	40	51	27	13	26	65	70	74	20	31	11	32	11	32
Acad11	24	42	21	101	22	16	35	63	27	46	124	21	75	36	23	80	74	8	32	19	34	36	27	41	0	137	45	30	31	43	46	44	102	104	90	21	50	97	145	152	28	58	19	42	25	54
Acad12	15	33	19	76	13	27	25	43	16	35	86	16	48	34	21	68	50	3	22	15	23	29	6	32	1	85	49	30	21	41	32	18	51	51	60	16	22	81	93	98	17	42	19	40	26	30
Acad8	34	87	42	142	29	23	62	68	39	64	161	32	125	49	28	121	89	6	50	49	50	60	16	60	5	159	69	31	44	74	59	40	112	91	87	30	44	117	172	168	34	72	28	68	41	60
Acad9	33	75	36	142	25	22	60	80	25	62	229	34	128	46	18	146	99	10	19	34	32	50	13	58	4	165	61	45	38	73	57	48	139	116	98	28	70	169	240	173	42	79	15	52	44	92
Acadl	37	80	45	170	87	28	140	161	117	121	231	93	266	139	60	188	122	20	144	99	114	97	54	117	6	222	134	79	106	123	259	98	155	137	137	43	92	189	267	241	102	157	76	130	102	148
Acadm	34	87	34	144	42	21	87	111	71	72	207	54	149	79	41	149	142	14	80	66	59	66	29	85	8	198	121	47	118	93	119	55	171	162	101	30	80	172	232	223	68	109	56	78	53	84
Acads	23	40	20	79	31	22	57	52	45	44	88	38	107	68	25	65	59	5	59	56	56	40	21	40	6	81	62	26	39	32	81	37	68	68	64	16	35	99	109	109	34	61	24	49	39	47
Acadsb	53	160	75	290	30	24	91	122	85	116	423	53	172	90	42	238	195	19	64	55	56	97	27	121	9	455	123	90	116	158	101	77	371	228	170	53	98	308	478	346	61	132	65	104	54	125
Acadvl	37	119	57	200	37	34	89	134	69	112	212	50	171	83	40	148	119	16	54	63	66	69	31	90	4	210	110	70	117	107	95	64	183	150	129	28	106	168	271	212	66	133	55	95	69	98
Acan	11	34	16	67	3	8	20	61	18	36	91	19	78	15	14	81	38	1	12	12	13	43	9	34	1	66	28	18	16	44	13	20	56	81	70	6	59	70	103	109	11	57	10	36	16	97
Acap1	24	26	20	68	60	15	91	36	84	42	65	39	109	128	18	55	48	3	164	42	86	35	36	17	1	58	39	19	63	28	84	25	46	46	42	5	35	60	74	64	50	57	54	32	42	27
Acap2	35	91	56	176	57	51	100	136	77	110	257	80	165	114	64	172	111	11	80	75	71	84	28	81	6	204	140	91	71	113	119	72	191	156	171	16	106	190	261	223	77	147	44	107	72	133
Acap3	34	101	52	190	31	36	45	113	30	65	209	32	127	47	25	122	100	2	34	29	38	79	18	77	5	199	101	59	48	74	50	36	179	121	89	32	76	153	233	186	31	73	29	64	33	92
Acat1	53	196	100	378	39	21	89	159	61	112	562	64	233	71	51	393	336	16	76	48	75	105	41	161	12	577	159	128	117	174	102	100	477	270	242	93	172	391	574	469	46	136	48	103	50	151
Acat2	49	137	51	231	23	21	46	95	34	55	283	33	99	45	29	183	112	6	34	20	39	48	17	82	9	326	90	54	59	92	50	42	316	169	139	39	99	255	316	312	37	89	29	71	33	102
Acat3	19	40	20	109	7	14	19	38	20	26	100	12	37	13	16	77	49	5	13	14	28	31	8	27	2	100	47	25	15	29	28	26	85	54	50	21	32	63	124	101	18	44	12	22	16	35
Acbd3	37	119	75	238	68	33	101	150	72	92	303	57	215	135	46	195	178	17	121	97	105	109	42	110	7	318	127	65	59	90	166	70	271	175	119	40	84	219	312	289	60	103	65	101	89	123
Acbd4	16	50	26	107	21	21	38	70	28	52	114	12	70	23	11	78	55	3	21	9	23	45	4	54	5	114	54	30	28	53	35	27	82	70	65	20	35	90	141	117	21	49	16	43	21	56
Acbd5	44	147	83	286	49	39	106	141	50	115	412	77	197	94	50	257	298	18	69	77	69	99	35	146	11	392	165	106	83	168	115	86	359	245	223	54	154	303	444	334	52	136	52	125	82	138
Acbd6	25	90	40	204	29	26	59	117	31	68	208	44	106	49	27	135	94	4	46	44	39	62	13	49	6	187	73	63	45	67	66	39	147	107	88	25	50	130	232	178	35	97	31	58	40	81
Acbd7	13	36	20	64	9	24	16	27	6	16	74	11	34	19	15	62	56	1	10	8	12	33	3	29	1	50	45	19	20	23	16	24	47	42	44	9	23	54	80	65	13	25	7	28	21	26
Accs	19	28	11	88	22	18	46	44	28	45	90	23	60	36	20	51	57	3	22	28	29	33	11	32	2	68	43	19	33	24	47	19	52	86	49	16	19	74	82	106	20	43	20	32	20	41
Accsl	14	33	18	65	10	21	16	20	12	19	80	13	47	13	18	66	48	0	18	7	19	25	9	18	1	66	41	14	9	39	12	15	45	72	43	7	30	64	83	77	9	45	15	22	12	23
Acd	24	84	26	202	31	20	57	91	64	70	201	39	120	66	21	140	88	13	68	44	58	64	17	62	1	163	85	50	45	74	82	41	134	113	103	27	64	148	206	160	36	86	36	67	47	74
Ace	28	86	25	137	9	22	45	59	24	39	184	12	41	14	23	93	70	3	22	19	17	37	11	55	2	187	49	39	117	73	45	34	123	76	68	34	30	119	166	138	28	56	22	43	24	45
Ace2	24	35	27	64	14	16	23	47	12	28	81	18	59	22	15	70	55	3	12	14	23	27	8	33	3	91	48	21	20	45	22	22	61	59	53	10	33	72	95	89	16	44	5	31	14	36
Ace3	14	47	25	83	12	11	22	47	9	18	86	12	50	14	23	79	74	3	16	15	10	26	8	30	2	71	52	26	19	34	19	26	57	46	42	12	36	76	89	109	9	44	11	34	13	22
Acer1	9	28	20	81	14	21	23	30	8	31	83	10	55	20	13	72	40	5	12	18	15	24	7	31	1	71	47	31	20	31	24	19	45	74	50	24	24	73	84	95	16	41	10	23	13	20
Acer2	20	56	27	96	27	26	74	93	50	64	136	33	121	22	27	89	45	3	24	56	49	46	18	70	3	120	66	33	23	62	59	36	71	87	74	11	40	99	118	130	27	93	20	65	42	81
Acer3	44	140	54	212	48	36	90	93	72	97	303	67	174	119	59	226	194	11	113	72	72	83	37	86	8	309	114	55	75	91	195	60	254	158	140	29	102	186	326	296	74	110	50	84	75	84
Ache	116	375	147	681	9	29	115	451	63	192	822	58	270	23	18	445	447	15	16	52	35	170	36	247	19	1002	213	180	41	189	60	147	852	423	399	144	225	840	927	1116	21	157	16	135	38	348
Acin1	69	187	87	358	83	46	185	251	163	161	415	107	304	217	86	244	190	22	223	171	159	144	52	154	8	419	177	108	147	153	236	115	384	201	175	77	118	347	513	334	125	205	110	167	120	176
Ackr1	61	203	78	346	38	19	56	133	82	85	375	47	176	68	14	270	166	8	75	76	157	59	46	118	10	439	95	70	38	105	100	59	320	168	140	57	76	238	370	350	88	70	75	58	26	130
Ackr2	12	17	21	47	9	20	16	31	10	24	83	12	28	22	3	45	35	3	5	14	13	20	7	26	1	61	35	12	10	36	22	20	40	41	37	9	23	51	88	71	5	27	7	11	13	33
Ackr3	22	59	26	104	16	22	34	49	27	42	105	21	58	15	24	79	67	2	23	20	33	35	11	52	4	94	69	29	35	38	36	24	69	67	67	20	36	93	157	111	11	50	25	31	25	57
Ackr4	10	27	16	62	8	19	24	27	11	27	75	8	37	14	6	54	30	6	8	9	12	18	11	13	2	47	38	16	17	31	18	18	40	55	35	9	20	59	66	83	8	37	4	21	11	18
Acly	81	203	90	382	84	29	170	199	110	132	581	116	329	160	73	415	342	37	168	139	148	147	92	280	12	562	202	162	125	184	268	144	503	299	236	80	179	352	662	954	97	163	98	174	94	262
Acmsd	12	45	24	76	13	16	26	45	14	37	98	7	51	19	23	54	51	2	12	10	22	30	5	30	3	58	55	23	18	30	23	23	54	66	49	11	40	78	84	100	15	52	14	36	17	32
Acnat1	13	30	19	67	6	11	21	33	11	28	74	7	36	18	14	50	57	5	14	7	16	34	7	20	2	62	40	25	11	28	22	16	55	44	49	8	28	74	76	72	20	44	5	28	12	31
Acnat2	8	41	15	63	8	14	21	29	10	25	82	8	36	16	18	62	40	3	9	14	15	26	1	33	4	74	37	23	21	34	28	25	48	59	44	12	28	72	92	103	11	41	7	30	13	40
Aco1	35	101	39	178	36	36	71	103	51	83	232	58	162	84	46	158	114	18	73	63	69	74	29	75	9	244	84	58	76	93	109	50	198	98	109	22	68	163	259	190	35	99	50	73	42	95
Aco2	116	297	168	717	75	59	193	402	124	188	923	114	411	102	75	593	434	20	72	70	93	168	55	295	10	875	345	242	152	328	145	158	665	586	517	112	309	631	1206	932	91	274	79	205	108	330
Acod1	15	47	22	86	134	29	219	70	152	72	105	158	374	265	72	79	48	60	626	309	255	124	23	59	5	87	48	42	33	42	498	84	53	69	55	17	35	81	120	118	92	80	53	57	75	44
Acot11	46	90	59	194	24	16	70	82	49	38	229	24	115	47	25	171	158	3	20	20	39	49	31	75	14	263	148	51	76	141	51	34	193	221	196	32	146	204	330	245	38	57	47	50	36	70
Acot12	18	40	14	76	7	13	20	34	21	33	77	13	42	19	16	62	56	9	5	11	22	26	5	33	1	69	41	32	17	31	25	23	42	63	42	12	38	60	83	84	11	46	7	30	9	37
Acot13	41	169	62	286	51	22	115	202	111	112	406	77	256	109	63	267	271	28	101	82	88	104	46	157	3	500	184	113	81	174	202	103	359	252	185	56	149	345	456	465	66	147	59	128	115	160
Acot3	14	39	14	75	11	7	22	42	9	23	94	10	43	14	19	59	58	3	6	13	17	31	8	27	2	72	27	19	25	26	25	25	52	53	37	12	35	71	83	87	11	31	11	25	13	30
Acot4	18	35	27	87	11	18	36	55	23	39	96	15	60	22	14	62	33	6	17	19	24	38	9	29	4	76	42	23	19	33	30	24	37	64	46	12	32	76	86	84	27	49	24	30	26	35
Acot7	133	430	192	823	42	74	207	716	101	347	1086	126	523	115	142	796	789	41	95	77	90	300	83	500	26	1122	479	373	129	551	139	338	1127	664	571	125	371	920	1248	1220	51	382	53	294	108	611
Acot8	26	47	30	119	29	26	45	63	39	48	148	40	97	52	28	117	70	2	54	22	43	51	24	52	1	126	66	41	42	46	76	40	94	84	71	18	39	129	171	149	29	46	28	46	37	39
Acox1	109	296	105	546	59	62	181	273	107	182	650	82	317	130	75	368	367	17	86	97	126	173	54	210	17	741	214	140	133	218	152	125	632	298	335	105	197	453	861	605	89	213	97	180	117	228
Acox2	27	43	28	61	9	21	16	32	14	28	94	11	32	16	9	57	41	5	14	21	7	27	7	23	1	53	37	24	14	34	22	18	50	50	42	14	40	68	79	74	12	37	6	27	12	24
Acox3	20	90	49	168	63	41	115	107	85	121	179	85	206	144	49	152	113	16	108	68	106	94	41	74	2	175	103	52	77	97	199	73	142	121	93	26	74	137	221	179	84	109	66	104	88	125
Acoxl	15	39	18	84	16	14	17	29	12	23	64	12	56	21	13	59	38	2	14	14	18	18	11	26	2	80	41	27	25	41	25	19	46	60	31	16	43	67	95	98	13	40	14	34	7	28
Acp1	48	119	43	195	27	28	71	116	46	71	274	57	156	85	41	209	161	9	66	51	49	81	30	87	6	276	108	53	56	96	104	51	279	161	119	45	97	199	308	284	47	101	48	76	56	130
Acp2	41	93	40	204	76	16	115	104	100	81	210	87	224	129	46	150	102	16	180	133	121	82	37	76	1	223	82	54	68	88	246	63	199	92	96	40	57	157	250	224	66	98	68	106	86	96
Acp4	11	26	18	61	12	14	19	25	13	26	82	9	27	17	12	54	32	3	8	8	12	18	3	22	4	63	36	14	13	19	22	6	43	37	48	10	26	56	72	73	8	32	7	19	8	21
Acp5	16	34	15	75	47	15	108	48	110	43	53	85	175	147	27	50	43	27	199	121	108	51	40	35	1	62	41	20	52	28	303	41	48	54	43	8	26	71	93	99	69	56	54	62	88	50
Acp6	24	64	29	148	31	39	42	81	47	64	153	46	87	57	24	97	73	9	40	35	50	44	21	46	3	116	50	43	39	46	71	42	102	101	72	22	66	116	152	147	30	82	36	67	37	62
Acp7	19	58	16	83	8	22	32	35	18	29	111	11	48	21	9	83	45	2	13	12	21	32	6	27	3	93	36	26	15	28	23	29	60	64	43	15	28	85	97	97	7	45	16	31	13	43
Acpp	12	32	19	72	11	11	15	31	10	33	88	14	42	32	12	74	37	0	16	6	10	35	10	28	2	59	33	27	19	36	17	18	41	54	59	10	42	64	91	83	16	35	8	36	12	27
Acr	15	52	18	93	12	23	21	40	16	40	102	12	39	27	11	59	32	3	13	11	14	25	9	19	1	70	39	19	21	31	25	26	61	53	39	11	28	83	96	94	11	41	10	25	17	32
Acrbp	15	33	21	65	7	18	34	65	24	37	105	26	62	40	16	83	33	2	13	27	31	35	18	89	1	93	121	71	25	36	47	103	68	70	56	12	32	91	86	102	17	55	9	41	17	27
Acrv1	14	36	11	72	6	17	15	33	17	30	92	12	37	12	17	75	36	4	9	10	19	24	7	22	1	75	39	24	26	30	15	19	45	51	38	8	17	72	83	89	10	35	7	29	10	28
Acsbg1	90	221	112	480	139	45	350	378	315	271	688	83	441	126	69	420	461	7	73	33	164	213	107	307	12	573	401	130	170	337	132	90	471	670	596	82	428	658	944	637	205	355	316	323	189	298
Acsbg2	15	25	10	90	11	18	20	29	12	24	87	16	25	12	16	62	33	3	14	10	13	25	8	22	2	55	33	27	13	35	16	20	36	60	33	13	36	69	64	87	12	33	12	23	22	32
Acsbg3	9	25	24	59	13	14	22	36	15	27	86	14	39	19	19	50	30	3	15	16	10	22	8	31	0	78	40	24	9	23	23	23	57	74	38	9	30	48	91	93	11	40	5	18	13	28
Acsf2	24	65	22	118	38	31	45	65	33	45	158	20	76	76	30	95	89	6	51	34	46	42	25	61	10	139	96	44	63	68	71	36	107	97	94	18	65	131	159	156	37	61	32	53	33	37
Acsf3	31	86	44	172	29	25	46	91	47	76	199	35	111	34	21	124	87	8	37	38	41	56	18	73	4	199	76	42	47	86	69	42	144	138	114	36	70	166	241	223	34	86	18	56	27	75
Acsl1	26	64	34	112	26	23	56	62	58	48	143	52	113	117	35	116	75	9	63	54	70	50	19	51	10	150	81	29	77	69	111	35	140	88	70	19	45	120	190	146	36	73	19	52	42	44
Acsl3	94	254	129	489	58	35	87	132	110	91	660	28	182	49	45	395	283	6	21	23	45	84	40	106	21	719	314	138	125	245	43	64	602	336	351	79	194	464	733	573	95	149	106	74	72	134
Acsl4	26	62	23	100	16	20	37	54	57	32	150	24	105	85	27	108	93	12	59	40	49	46	14	39	3	156	51	31	33	44	99	30	120	69	73	24	28	106	144	177	40	47	38	38	27	30
Acsl5	38	104	51	189	69	30	143	101	132	104	243	86	270	205	66	268	160	24	187	134	133	101	39	102	4	210	72	57	83	93	283	84	207	127	104	31	57	174	293	221	99	119	81	87	114	124
Acsl6	83	248	154	547	42	35	146	322	113	165	780	71	363	58	39	491	446	7	18	33	64	118	63	253	15	772	321	151	120	290	74	114	561	508	401	77	307	634	1070	722	51	182	62	116	84	296
Acsm1	14	59	24	79	21	16	21	27	18	34	90	17	51	21	13	64	49	5	13	12	29	32	6	21	2	63	53	25	23	39	17	29	46	74	47	15	29	67	94	93	12	47	20	27	15	33
Acsm2	17	47	22	69	14	22	24	41	20	23	86	15	55	26	9	81	43	1	15	10	12	18	4	29	2	69	42	18	19	24	18	29	36	56	43	10	31	75	74	80	17	42	10	26	16	36
Acsm3	16	42	30	68	12	18	20	39	18	34	100	13	39	16	17	75	37	1	14	14	14	28	9	33	5	78	44	34	16	41	30	21	40	80	40	17	32	76	90	97	17	33	8	30	13	20
Acsm4	9	31	20	86	6	15	30	48	13	38	86	14	38	15	15	57	38	4	10	13	18	28	4	24	0	66	34	25	22	32	15	25	43	56	37	8	32	71	85	93	10	44	8	25	22	27
Acsm5	7	37	15	77	16	13	30	34	15	31	73	17	60	11	14	71	50	8	13	12	18	30	7	36	1	78	46	32	16	25	30	27	41	57	55	10	39	87	87	89	8	42	10	32	15	33
Acss1	32	66	35	125	46	28	56	55	44	44	173	37	86	53	40	108	130	1	38	22	53	64	25	62	9	182	79	31	49	71	55	41	150	107	102	26	67	136	215	163	28	45	32	50	35	47
Acss2	48	110	57	220	27	39	48	138	43	77	290	31	175	43	29	218	173	2	30	25	39	91	35	74	12	330	175	101	63	114	35	67	241	183	197	43	112	264	358	315	33	130	28	82	28	128
Acss3	22	28	17	60	14	22	28	28	21	17	79	6	49	19	17	57	37	2	18	5	18	25	4	32	6	77	56	29	70	45	22	18	45	61	42	9	26	65	84	72	14	30	15	22	10	23
Actb	299	735	359	1445	1878	485	2792	1389	2799	1659	2281	2309	5555	4682	1263	2534	1083	602	5053	2813	3336	1879	961	1051	86	2130	1169	754	1695	825	6716	1269	1632	1347	1138	262	688	1643	2483	2047	2370	2012	1964	1960	2538	1654
Actbl2	15	30	16	60	9	19	20	33	13	32	66	15	41	12	12	55	43	3	6	7	12	35	6	27	3	58	39	25	24	34	19	32	47	42	44	12	29	53	86	62	10	36	8	22	16	29
Actc1	9	32	24	52	4	16	20	26	18	19	78	11	41	13	21	55	33	3	9	17	13	20	6	24	3	61	35	19	14	22	13	16	47	49	32	12	29	64	61	76	9	34	11	24	15	26
Acte1	18	44	14	79	13	15	28	34	10	20	86	15	57	15	15	90	58	6	13	18	26	26	5	29	0	87	32	31	19	40	24	33	57	67	50	19	41	85	87	94	11	54	9	35	19	26
Actg1	432	1207	488	2082	1294	317	2107	1859	2352	1647	3633	1746	4729	3652	1042	2516	1853	400	4271	2247	2636	1949	1012	1823	112	3813	1569	1002	1439	1288	5378	1523	3508	2153	1797	528	1410	3160	3977	3794	1715	1999	1562	1779	1886	1930
Actg2	27	41	23	72	16	16	20	41	17	21	85	14	47	31	11	74	30	3	10	11	13	32	9	30	3	76	50	21	41	31	24	27	39	66	45	13	25	83	101	107	30	37	12	31	17	27
Actl10	14	36	20	70	12	21	34	42	10	24	94	7	46	20	13	80	48	3	7	8	9	35	5	37	3	70	48	22	18	29	23	33	58	46	43	12	31	67	87	93	16	47	15	31	17	30
Actl11	23	48	23	100	15	26	33	42	21	34	114	13	58	16	17	88	53	3	17	15	19	39	9	27	3	67	47	28	15	32	34	26	55	71	74	14	39	80	120	126	17	49	15	33	21	36
Actl6a	29	47	27	107	27	33	63	58	60	67	122	45	127	74	32	95	62	13	70	69	65	64	18	54	4	115	62	40	38	47	101	39	97	81	62	17	37	115	140	125	40	72	43	76	44	51
Actl6b	40	151	58	264	14	10	24	111	15	55	296	17	99	14	18	182	127	4	10	11	21	52	7	52	5	286	64	53	23	65	23	34	294	128	122	52	48	227	401	288	12	54	8	38	21	90
Actl7a	10	26	13	53	6	12	18	34	7	22	81	11	35	15	18	53	39	2	12	11	8	22	5	29	2	72	29	25	10	33	20	36	45	67	38	9	27	53	67	73	6	40	8	29	24	18
Actl7b	12	39	14	54	7	14	20	22	15	24	60	9	39	14	16	55	42	3	9	13	15	23	9	18	0	56	35	13	10	30	16	11	36	59	54	10	20	55	76	76	9	27	8	16	8	20
Actl9	14	31	17	69	10	9	14	33	11	28	79	10	41	16	20	59	47	0	7	6	10	17	5	26	0	54	38	32	26	30	23	25	44	57	48	6	40	68	81	94	11	47	16	29	11	25
Actn1	23	88	45	175	60	21	92	82	84	71	212	60	133	125	40	137	65	9	81	79	97	73	43	64	8	187	78	43	85	60	162	45	173	83	91	31	51	158	245	175	74	93	78	82	75	116
Actn2	14	42	22	76	11	14	24	40	21	42	90	22	57	25	25	74	53	5	13	11	15	19	6	31	1	79	42	29	22	24	28	20	68	79	44	8	36	71	91	108	8	29	7	29	14	30
Actn3	15	34	9	58	14	11	12	41	9	19	82	15	43	21	10	62	45	2	15	18	16	25	6	22	2	68	40	23	13	32	15	18	38	65	36	10	38	68	78	84	6	34	9	17	13	24
Actn4	48	134	62	240	154	71	268	230	256	215	330	147	392	238	142	225	151	32	265	181	214	210	84	163	11	282	225	137	192	157	393	153	213	189	201	29	115	269	368	301	195	227	172	233	192	192
Actr10	58	252	117	458	63	40	142	216	105	151	649	97	256	130	45	394	251	23	154	99	89	142	45	161	13	673	185	137	118	220	188	121	532	281	293	109	167	454	742	567	76	209	70	147	106	208
Actr1a	113	321	143	668	106	60	235	318	177	236	827	136	441	238	98	587	430	31	212	166	167	204	78	249	17	840	293	215	160	292	295	184	757	396	337	109	257	523	936	753	172	326	146	258	174	386
Actr1b	85	310	143	653	54	36	203	379	112	246	820	100	399	130	52	526	323	21	87	97	109	167	55	203	18	975	262	216	100	261	153	115	758	418	397	101	219	608	938	776	104	283	85	231	133	360
Actr2	89	258	142	542	199	52	355	253	337	250	760	266	658	492	142	577	438	57	529	402	362	240	110	213	17	685	241	145	214	224	738	146	535	283	288	89	140	367	834	606	277	321	188	291	294	310
Actr3	93	264	100	490	292	84	456	267	477	277	640	375	839	832	205	544	344	103	821	527	511	286	213	205	8	666	274	170	361	212	1163	218	554	268	288	123	164	417	682	563	376	339	320	312	391	287
Actr3b	44	98	77	281	16	11	43	134	36	54	365	21	128	23	28	273	183	4	15	12	25	51	12	61	10	357	81	59	29	113	28	51	271	111	109	43	76	223	455	263	22	101	25	51	37	120
Actr5	17	62	36	99	30	16	39	61	34	51	125	34	86	40	20	82	64	8	45	28	31	46	5	33	4	91	60	43	36	41	62	25	96	75	41	15	49	102	135	144	36	55	23	28	22	30
Actr6	30	64	35	135	16	33	39	59	28	56	167	20	74	31	22	111	86	8	34	31	22	42	13	38	4	174	57	36	26	54	62	40	134	86	66	25	51	125	194	152	21	44	17	41	32	59
Actr8	56	162	64	315	44	22	71	132	61	94	362	51	163	69	41	243	160	6	76	68	59	83	24	80	6	377	114	69	68	112	119	68	304	158	124	50	83	246	411	318	56	105	36	102	54	128
Actrt1	14	20	23	79	15	18	11	27	13	28	104	10	35	18	14	74	40	4	9	13	21	28	7	22	2	61	43	27	15	29	25	25	43	54	56	12	18	73	85	87	4	38	16	28	20	31
Actrt2	21	40	19	63	14	12	30	42	23	21	78	20	39	13	16	81	62	3	23	7	14	31	8	26	0	79	43	25	18	43	21	29	61	63	49	20	32	78	108	103	18	37	9	25	14	22
Actrt3	17	41	21	99	12	14	20	56	14	46	108	11	46	16	15	77	56	3	10	13	21	32	6	24	0	101	45	28	22	26	27	28	72	77	45	12	37	89	111	113	16	44	9	35	13	38
Acvr1	20	63	20	117	28	19	47	61	32	53	140	36	113	41	25	103	83	5	33	34	44	55	17	62	6	132	93	44	43	62	48	41	87	120	80	28	67	114	169	132	39	71	23	58	65	66
Acvr1b	61	182	89	380	19	27	70	131	48	83	432	48	151	60	34	221	175	12	76	45	54	74	26	65	8	503	72	77	60	103	78	60	400	183	145	65	71	268	529	361	40	96	30	77	61	125
Acvr1c	14	53	16	97	13	10	27	27	18	37	124	17	48	20	16	78	98	3	15	14	24	28	5	31	2	85	45	39	25	50	23	28	51	89	72	2	41	95	141	113	13	45	13	33	15	36
Acvr2a	34	96	41	178	22	23	49	68	38	38	212	32	80	38	24	149	107	4	41	32	25	44	20	49	2	210	71	54	33	56	52	38	186	90	101	31	46	156	238	219	24	64	19	46	21	53
Acvr2b	28	75	31	143	13	18	28	56	16	39	174	12	52	20	19	87	70	2	19	12	30	32	8	32	1	159	43	35	20	45	29	26	122	77	81	32	46	116	174	157	13	50	17	46	21	40
Acvrl1	23	66	26	83	67	25	90	60	74	64	135	82	161	131	49	138	67	27	198	125	112	73	55	61	4	92	70	39	58	76	258	56	76	99	74	15	51	120	152	140	60	74	47	63	53	48
Acy1	22	46	26	101	19	38	21	49	17	48	138	25	75	39	35	105	76	4	20	8	12	45	16	59	5	93	58	44	26	46	28	54	88	92	75	25	51	118	146	150	13	66	20	52	17	43
Acy3	20	37	14	76	27	26	34	40	18	39	112	24	46	30	47	81	72	3	13	16	23	36	11	40	1	73	73	38	32	41	29	37	66	75	53	21	56	78	78	127	15	58	17	40	20	54
Acyp1	35	89	40	181	23	37	68	147	58	95	263	59	167	62	28	208	191	17	41	36	45	80	23	120	3	281	105	73	68	142	103	75	211	183	160	32	94	241	376	277	33	94	24	106	43	133
Acyp2	42	128	58	233	24	20	72	193	46	119	309	51	182	39	24	311	209	4	22	27	38	81	20	141	4	329	134	85	66	190	51	80	257	290	179	31	159	277	405	365	26	152	38	104	37	193
Ada	22	40	24	81	18	14	32	53	25	48	80	8	46	24	18	76	37	5	24	26	32	38	10	47	2	82	41	33	20	41	40	22	43	64	41	17	24	72	79	85	26	59	22	42	25	45
Adad1	13	49	24	81	14	15	21	37	13	52	106	9	50	19	16	75	48	4	11	13	20	37	6	30	2	84	32	27	22	40	18	30	50	68	50	16	38	86	105	83	14	41	10	31	18	22
Adad2	26	46	17	67	16	14	22	38	11	34	114	19	39	13	9	66	48	0	17	17	20	31	7	29	6	67	44	18	20	31	35	24	43	52	57	17	35	87	91	104	15	45	8	21	13	37
Adal	26	67	23	110	13	14	39	70	27	31	127	24	74	19	19	89	63	8	26	25	21	32	14	33	0	121	55	32	26	34	45	28	107	67	61	23	32	106	161	123	16	50	13	37	28	50
Adam10	51	141	46	255	109	45	180	159	160	134	324	103	320	221	102	301	215	30	230	187	206	141	78	160	8	360	164	86	92	119	332	100	271	174	139	50	115	250	349	309	103	187	125	176	142	135
Adam11	85	240	95	454	29	45	58	151	38	114	495	41	121	45	36	267	168	7	16	30	59	93	13	114	20	516	173	118	50	125	73	77	397	241	179	68	113	353	472	341	23	118	44	103	31	115
Adam12	9	31	17	76	11	22	23	45	22	32	73	22	59	42	31	53	35	4	12	14	14	29	10	38	4	71	37	25	86	34	47	28	55	53	46	2	23	53	76	75	37	57	10	42	19	37
Adam15	65	179	112	440	97	45	172	233	136	157	404	98	335	163	96	299	179	25	191	174	162	167	62	149	12	413	162	95	91	135	305	99	336	221	194	40	128	307	453	346	103	215	122	173	142	234
Adam17	23	55	24	105	96	31	139	85	130	90	150	129	241	201	55	83	64	28	202	126	156	87	40	59	4	95	81	37	79	53	289	56	88	104	70	17	37	83	148	139	90	115	76	107	120	66
Adam18	14	30	16	56	15	22	29	34	13	28	81	8	39	19	20	70	52	3	7	15	19	30	10	30	0	72	39	22	19	27	25	27	58	53	40	13	33	76	90	80	10	49	17	32	13	23
Adam19	26	47	15	81	43	29	93	55	66	41	104	48	142	121	32	93	62	5	122	31	98	65	46	48	3	76	74	44	94	56	132	38	78	77	69	27	47	82	118	142	56	50	37	42	63	41
Adam1a	16	52	24	100	14	18	35	57	14	35	123	16	48	20	17	83	53	1	10	11	16	34	4	36	2	106	46	39	22	41	23	18	99	70	54	16	40	96	107	123	11	50	10	30	14	38
Adam1b	22	38	19	99	11	19	18	32	22	26	87	16	43	23	11	61	61	2	13	12	16	33	8	29	4	57	52	30	24	43	16	20	55	51	49	22	33	77	99	95	15	51	13	33	16	28
Adam2	5	45	14	67	12	11	30	32	9	24	85	20	45	18	14	60	38	1	10	10	17	22	5	23	2	63	33	20	15	25	13	23	56	68	42	16	26	55	87	63	17	35	7	39	15	27
Adam20	14	39	14	59	12	17	17	40	14	35	79	11	38	19	18	66	71	2	10	13	24	22	9	24	1	60	36	24	22	23	13	25	53	58	45	11	42	80	90	90	8	42	12	27	11	29
Adam21	18	31	27	110	17	14	30	45	15	30	115	10	53	10	11	92	54	3	18	10	24	30	6	34	2	76	44	24	18	32	25	21	54	57	40	15	36	80	101	98	9	35	15	36	13	25
Adam22	65	259	121	552	20	21	52	166	30	108	634	34	137	28	20	372	254	6	21	24	26	111	13	131	12	656	147	144	41	139	37	77	550	250	216	103	120	381	760	449	17	108	17	91	41	177
Adam23	58	267	154	664	27	27	123	436	56	199	728	92	367	30	40	678	314	8	16	38	35	200	32	309	9	783	217	236	63	313	46	138	609	585	460	62	364	585	889	662	25	296	32	226	100	706
Adam24	14	44	24	80	12	14	21	33	17	30	90	11	47	18	7	58	45	1	13	12	10	20	4	36	6	76	33	26	15	29	26	21	50	78	46	18	30	64	82	93	10	37	3	25	11	33
Adam25	17	28	12	67	7	10	14	27	9	21	84	14	45	11	12	57	36	4	10	14	10	24	10	21	4	67	30	19	12	31	29	25	45	54	40	6	21	47	75	96	6	40	12	20	2	17
Adam26a	19	34	18	63	7	8	20	39	11	25	90	12	40	16	13	56	36	4	12	10	12	18	10	33	1	65	30	19	13	22	23	22	48	57	39	16	32	59	84	89	4	28	7	25	14	29
Adam26b	26	51	21	96	6	19	40	48	28	40	105	23	61	16	20	103	73	9	16	13	22	32	6	44	1	96	55	24	28	41	32	30	66	98	56	12	45	109	143	126	11	61	15	32	16	39
Adam28	13	42	13	84	17	16	34	33	17	37	85	18	50	29	19	68	48	4	25	25	21	29	4	28	0	61	48	31	25	31	27	33	56	74	53	8	48	80	95	100	24	30	13	29	21	38
Adam29	20	39	19	74	12	8	29	34	11	29	107	11	33	13	20	59	59	1	14	11	14	31	4	34	3	75	39	21	20	38	21	15	42	41	52	23	29	79	93	87	5	30	12	19	12	31
Adam3	18	30	21	93	17	24	30	34	24	38	83	17	56	13	15	76	39	0	14	14	15	35	8	37	3	84	43	25	15	33	32	34	68	75	61	10	40	73	82	81	14	50	13	27	19	34
Adam30	13	41	22	80	9	15	25	29	10	29	72	12	42	26	17	50	52	3	9	17	19	28	6	27	4	72	37	26	16	40	21	29	47	61	47	17	40	69	98	92	10	44	6	22	9	39
Adam32	16	44	18	77	9	14	23	35	9	34	90	10	59	20	14	63	67	2	15	8	18	27	8	37	2	65	53	27	16	29	27	22	48	72	51	11	28	65	107	111	12	42	5	31	17	32
Adam33	14	31	13	53	10	20	22	30	17	35	76	13	37	13	21	50	41	6	15	17	16	21	8	24	3	61	52	20	24	27	24	20	35	61	37	7	37	60	82	81	12	36	16	20	13	23
Adam34	14	28	13	56	4	8	19	31	6	18	82	14	42	8	8	53	44	4	11	8	12	23	8	24	3	55	33	21	14	30	24	14	45	54	31	8	35	62	79	73	7	32	9	21	10	32
Adam39	11	29	20	62	9	15	17	27	11	22	69	11	24	15	11	48	50	3	11	7	10	16	2	24	2	54	36	22	13	26	19	15	38	59	36	7	31	82	75	80	14	32	11	31	11	20
Adam4	16	54	17	72	13	12	25	52	16	34	113	19	65	21	20	80	53	3	17	14	18	26	9	44	5	92	50	35	31	35	24	24	80	78	67	13	38	98	153	112	12	46	12	37	16	30
Adam5	11	41	18	69	11	13	17	31	20	27	79	11	43	20	12	58	47	0	12	7	8	27	7	22	1	64	44	17	17	36	21	28	39	72	40	14	22	69	97	66	9	50	8	39	22	30
Adam6a	10	43	27	60	11	17	20	44	9	28	75	7	43	24	16	70	51	2	17	13	13	27	1	31	3	69	38	21	21	18	19	23	47	64	51	7	27	63	88	100	15	44	13	23	11	26
Adam6b	17	37	20	64	18	24	23	32	18	29	96	9	33	14	14	62	40	2	16	9	22	23	5	26	2	68	45	24	21	27	14	21	54	73	36	15	29	63	79	103	10	50	12	26	18	33
Adam7	13	33	15	51	13	13	32	28	13	19	65	14	41	14	11	64	45	0	12	13	10	26	6	22	2	52	28	27	13	22	24	12	47	75	46	19	23	50	80	70	11	35	10	18	9	31
Adam8	17	45	23	96	105	30	146	53	186	110	105	101	258	143	80	71	34	46	408	291	90	79	22	38	5	88	42	32	34	29	295	65	58	74	51	12	30	73	93	92	128	168	104	140	101	61
Adam9	38	113	62	298	121	81	190	193	172	174	311	152	336	189	93	271	143	37	256	202	143	148	42	132	7	299	131	109	108	128	401	104	216	173	139	34	97	197	325	271	198	295	134	215	173	251
Adamdec1	22	44	23	75	4	17	26	38	19	41	97	21	65	21	17	85	48	5	17	18	19	29	12	34	1	88	54	27	14	36	28	29	55	72	57	18	32	80	107	105	17	48	5	36	20	35
Adamts1	18	43	20	92	70	26	179	88	179	85	89	43	134	46	30	91	47	5	31	51	56	44	19	40	5	85	56	31	55	53	86	35	62	89	63	3	51	91	133	119	105	133	153	123	96	94
Adamts10	21	76	26	110	48	29	53	77	50	66	129	43	93	71	34	81	58	6	77	49	53	42	42	66	5	135	85	44	106	67	109	58	97	114	71	24	36	102	150	163	55	68	31	66	41	48
Adamts12	14	34	26	85	10	16	30	34	16	33	90	17	44	25	13	64	45	2	18	14	15	30	17	32	1	68	46	21	36	37	28	20	58	51	44	9	32	68	91	89	18	34	8	27	8	27
Adamts13	16	35	19	70	10	12	26	29	14	27	69	9	29	21	20	55	54	0	10	17	14	27	2	27	1	65	47	27	10	29	25	20	48	66	38	8	35	60	79	78	16	44	14	18	11	23
Adamts14	13	37	12	72	17	17	36	28	20	32	71	20	63	23	17	69	36	3	21	20	28	22	9	40	1	72	24	17	22	24	41	28	40	60	46	5	29	79	82	90	11	37	19	29	29	35
Adamts15	15	50	20	104	9	12	20	39	17	30	118	12	48	23	14	69	49	4	12	11	20	28	6	30	4	97	37	16	28	37	22	19	95	58	40	16	30	71	143	107	21	28	11	22	10	22
Adamts16	12	36	30	85	10	12	19	26	8	28	97	11	40	12	16	62	52	2	13	9	13	23	2	30	1	74	37	15	20	37	11	19	66	62	58	15	31	72	122	81	9	36	5	29	13	23
Adamts17	24	64	26	103	13	21	26	47	18	37	143	15	71	19	21	82	67	4	16	13	24	38	12	56	1	96	55	29	34	49	29	27	72	78	61	7	44	107	127	124	10	52	9	34	26	45
Adamts18	16	39	20	78	9	17	24	21	9	22	78	8	37	11	12	56	51	1	10	11	18	28	3	24	2	75	29	14	18	37	20	21	59	46	37	11	24	63	86	85	11	33	8	21	12	26
Adamts19	17	37	23	75	14	18	20	29	6	32	96	11	35	11	21	63	47	3	12	6	20	25	9	27	4	86	45	20	21	38	16	26	65	62	35	20	38	66	91	121	14	34	10	25	19	39
Adamts2	22	67	23	91	11	16	36	92	17	37	118	20	64	30	30	93	50	4	19	28	26	44	11	63	2	116	117	101	97	43	36	47	75	110	78	16	61	183	122	160	18	44	16	52	15	59
Adamts20	25	51	34	108	12	23	26	55	16	34	112	15	69	22	15	80	66	0	12	12	13	23	2	43	5	102	53	36	23	44	19	37	78	78	73	13	45	103	117	123	9	44	14	47	24	33
Adamts3	12	57	34	99	13	15	31	75	17	52	127	25	62	25	20	101	48	6	9	19	15	21	11	38	1	93	45	28	18	56	23	18	62	86	54	20	38	109	128	114	14	52	9	37	20	40
Adamts4	17	47	34	136	41	56	46	72	43	82	212	35	133	65	124	158	84	9	23	27	60	143	16	80	4	146	125	102	29	82	58	78	119	156	136	17	101	158	237	225	30	170	27	107	62	138
Adamts5	16	32	25	88	31	18	103	67	145	73	84	36	83	21	15	50	36	5	13	8	49	34	12	41	1	75	31	24	27	27	30	29	49	56	36	16	27	78	111	91	111	128	187	115	104	99
Adamts6	20	55	27	101	19	12	36	67	19	50	138	17	66	29	14	114	102	7	20	25	25	41	14	48	6	122	55	36	30	58	33	23	74	119	77	27	51	96	138	129	20	56	15	46	21	41
Adamts7	13	37	17	74	8	16	21	30	15	23	89	16	34	24	12	67	47	2	10	26	14	23	6	30	2	79	36	23	23	43	28	22	48	58	46	18	32	68	96	83	9	42	15	33	12	34
Adamts8	22	51	32	75	11	22	24	61	13	36	124	17	44	23	14	75	63	2	18	17	21	36	15	32	2	66	60	29	21	36	26	24	80	74	58	27	42	99	130	111	14	61	10	27	16	34
Adamts9	18	49	24	88	37	27	35	47	28	57	107	31	64	52	35	94	88	5	47	63	46	48	22	52	3	104	77	29	68	48	74	36	72	75	87	13	46	87	93	122	30	69	35	52	29	51
Adamtsl1	18	46	17	85	11	24	33	27	13	29	101	14	33	29	16	65	54	3	9	19	17	28	7	36	3	68	32	21	22	35	17	27	48	76	46	8	40	84	108	109	5	41	14	23	16	44
Adamtsl2	21	33	10	74	13	12	15	30	15	24	82	12	45	26	14	51	37	2	13	13	18	23	9	39	2	65	42	33	22	40	11	26	46	59	37	4	38	74	84	94	12	39	15	16	10	43
Adamtsl3	10	44	21	74	13	14	25	36	13	33	84	13	57	23	13	62	43	1	11	12	23	38	7	35	0	63	54	25	50	72	27	29	36	50	43	9	25	73	83	90	18	42	13	30	13	30
Adamtsl4	22	63	32	115	40	54	66	105	63	77	162	36	101	51	59	132	70	5	49	26	46	86	25	59	2	106	92	76	60	67	51	52	83	123	104	17	89	149	196	188	47	114	58	73	74	94
Adamtsl5	17	47	32	81	18	10	59	115	36	55	97	30	112	32	10	64	53	7	21	22	27	46	11	71	0	70	61	20	40	109	28	30	61	75	78	23	64	93	126	127	21	58	22	59	26	74
Adap1	53	198	96	398	61	49	67	198	81	120	463	83	254	153	76	284	163	19	75	73	103	136	32	132	3	432	227	155	76	147	143	119	303	280	207	70	147	320	525	368	51	170	40	141	81	218
Adap2	11	49	29	84	134	36	193	112	153	137	115	143	302	260	88	98	128	41	376	287	189	119	59	78	6	133	98	48	118	78	495	109	64	90	77	11	54	83	127	134	145	134	107	151	145	98
Adar	89	277	123	527	66	36	151	229	88	128	664	80	260	131	64	491	254	25	167	125	108	153	43	160	6	732	161	108	119	193	205	98	623	230	235	106	130	471	749	544	67	169	68	134	91	192
Adarb1	66	248	134	503	17	21	92	267	44	142	661	36	277	26	32	413	255	6	22	18	23	116	28	185	17	712	336	243	67	329	51	119	493	279	246	56	162	412	850	509	35	127	23	130	31	226
Adarb2	29	47	20	101	19	27	26	37	13	50	104	12	57	14	21	74	62	2	13	15	13	37	9	19	2	70	47	22	16	23	16	19	61	62	61	4	38	76	104	171	11	48	12	37	12	39
Adat1	17	44	28	81	12	8	23	42	21	32	112	21	61	13	14	72	46	0	23	17	12	22	8	25	3	94	37	22	22	29	18	37	75	74	49	16	36	78	136	108	21	35	19	32	16	45
Adat2	16	30	17	53	13	14	29	36	15	46	95	22	35	22	12	68	49	4	16	13	19	24	5	22	4	79	38	20	21	28	30	28	48	59	53	15	42	68	102	100	18	42	10	27	28	45
Adat3	16	37	16	66	6	11	26	36	11	23	96	19	40	20	12	47	37	2	22	11	18	31	8	41	0	68	38	19	20	23	17	17	51	59	46	9	36	75	79	77	10	38	11	27	15	24
Adck1	31	74	26	151	26	11	53	83	49	54	171	29	83	39	21	104	106	9	39	36	40	53	19	61	6	176	69	45	40	75	55	42	139	95	85	30	46	126	207	162	20	72	18	49	34	66
Adck2	33	76	33	169	22	23	55	71	45	59	199	35	113	61	25	103	77	8	32	31	45	55	20	70	8	189	56	46	39	68	68	44	137	114	81	28	64	155	229	197	31	83	22	51	40	72
Adck5	26	51	30	115	9	17	38	74	33	33	140	20	77	25	23	85	56	4	29	25	35	45	15	43	1	107	62	35	27	52	48	41	84	87	57	15	49	125	146	146	29	60	15	29	24	42
Adcy1	35	106	88	290	27	24	75	163	28	86	439	45	194	21	24	233	138	6	18	26	37	81	18	121	7	330	88	83	60	182	25	83	235	153	176	16	76	259	479	330	24	128	23	123	41	184
Adcy10	19	36	16	60	11	19	23	25	16	27	85	14	34	16	10	57	37	4	15	10	14	24	12	28	2	63	34	23	16	28	23	16	44	49	59	11	28	70	76	96	14	27	9	18	14	35
Adcy2	41	115	104	488	17	13	52	172	29	74	523	31	224	29	14	315	361	7	22	28	22	74	10	96	8	398	60	30	38	88	29	36	357	183	165	65	72	404	755	536	12	106	15	92	38	184
Adcy3	60	134	63	266	17	25	41	86	26	48	306	24	94	28	21	210	179	4	27	24	23	65	19	53	8	338	75	58	45	45	43	53	300	139	123	53	78	237	344	283	10	57	19	45	26	100
Adcy4	17	46	15	81	8	16	25	44	18	25	100	17	71	17	15	66	51	4	26	24	36	34	12	24	2	75	41	31	28	43	57	20	61	64	64	1	43	76	98	81	19	43	16	36	19	38
Adcy5	109	259	109	503	19	27	51	114	26	91	461	31	91	37	34	270	210	2	12	17	34	79	22	141	8	553	143	121	147	156	37	57	472	229	219	92	131	399	582	446	33	129	30	105	40	139
Adcy6	30	91	36	175	20	16	54	84	31	52	183	22	85	47	29	111	74	8	15	42	33	37	13	66	6	187	78	46	62	74	54	41	152	88	100	21	69	124	203	161	40	57	33	51	33	64
Adcy7	32	88	48	175	66	24	126	55	127	78	228	87	180	187	44	119	89	15	175	87	119	74	58	47	4	197	78	44	97	43	216	73	162	96	67	25	35	161	180	169	94	72	79	79	73	45
Adcy8	46	126	75	276	20	15	56	144	32	76	332	31	142	29	24	172	124	5	7	38	27	60	17	90	8	308	134	98	35	144	35	52	221	145	137	30	74	268	370	244	17	69	30	80	46	96
Adcy9	35	132	69	298	21	19	51	146	31	80	336	30	152	33	32	219	110	9	21	39	35	70	23	95	9	335	90	78	64	104	53	59	289	195	156	53	105	241	413	304	31	120	24	68	53	149
Adcyap1	46	151	39	90	6	13	34	74	16	60	192	16	32	15	14	97	44	4	10	19	18	34	22	61	0	239	41	42	15	47	61	113	253	75	55	14	44	332	170	183	11	54	6	30	11	42
Adcyap1r1	117	324	121	504	46	38	58	134	43	75	646	39	103	41	22	317	292	7	18	20	44	72	37	154	15	745	235	146	74	148	48	98	639	264	234	111	143	439	569	437	29	104	33	55	51	93
Add1	91	300	140	551	62	48	155	264	119	190	808	115	352	196	101	523	346	25	152	122	145	206	64	253	23	826	276	169	166	276	245	146	661	375	384	113	245	561	978	712	112	203	73	182	109	271
Add2	73	212	97	426	10	17	70	216	25	110	480	60	220	15	19	252	170	5	14	35	29	83	19	137	12	532	195	122	29	138	39	94	418	206	205	99	117	384	550	446	11	98	10	105	21	187
Add3	62	165	79	362	82	53	170	248	90	153	506	111	384	195	93	279	233	11	102	49	141	183	101	286	16	461	296	143	257	214	176	130	431	293	269	53	180	401	527	425	122	189	130	163	115	240
Adgb	10	33	13	56	13	19	18	26	13	34	87	24	70	27	13	64	43	3	35	32	18	30	10	21	1	70	39	19	10	35	39	18	37	55	41	7	34	74	68	90	11	34	18	31	16	30
Adgra1	39	101	35	167	16	19	22	60	30	47	219	16	58	19	20	157	161	5	5	10	22	52	22	64	3	257	50	36	27	79	22	38	194	133	89	34	61	187	245	229	11	53	17	33	29	62
Adgra2	20	37	23	87	25	16	33	37	25	40	129	27	61	33	22	81	52	2	36	20	22	35	10	39	5	101	59	27	87	60	57	38	53	76	64	12	41	89	120	114	31	47	9	30	16	36
Adgra3	32	55	25	125	19	17	40	67	34	45	159	27	71	30	26	118	106	6	16	16	33	36	11	47	1	126	70	38	29	60	43	34	118	105	60	34	54	140	197	165	31	69	29	45	37	53
Adgrb1	58	179	78	388	8	15	29	84	16	56	395	14	75	12	11	204	142	7	14	21	19	50	13	72	8	306	90	58	45	70	34	54	275	147	139	33	83	282	537	327	16	57	13	56	38	86
Adgrb2	129	353	146	764	23	36	99	192	64	121	851	42	211	35	42	426	308	8	19	39	56	107	35	169	20	880	144	84	57	167	60	72	799	363	342	112	184	584	1053	690	36	124	44	106	74	172
Adgrb3	64	176	75	372	28	27	47	119	43	98	421	49	130	37	31	225	177	6	15	29	43	80	23	92	11	407	121	91	33	85	25	65	385	175	193	65	108	304	500	352	35	112	32	75	38	113
Adgrd1	20	38	17	88	9	16	22	60	18	33	99	17	47	19	21	89	48	1	21	20	28	36	8	45	3	85	47	30	18	48	32	21	70	77	54	20	35	80	123	108	11	55	15	41	15	38
Adgre1	22	53	23	82	120	28	172	95	165	112	138	144	373	288	96	80	85	61	294	234	200	120	46	61	4	118	80	44	141	65	473	83	73	89	64	20	34	102	121	121	150	108	87	92	176	105
Adgre4	14	40	31	106	12	25	27	37	14	49	116	18	59	26	22	80	52	1	17	16	9	37	10	35	2	95	53	35	22	49	32	40	55	67	54	21	36	92	136	148	13	47	12	41	23	28
Adgre5	22	50	30	103	93	33	156	79	185	99	156	121	255	283	37	99	73	23	233	117	172	77	57	53	3	107	92	40	88	81	296	52	74	126	101	18	68	139	166	141	125	102	119	140	181	85
Adgrf1	13	32	22	66	16	15	22	37	16	22	86	10	48	20	8	43	55	0	13	9	13	17	7	25	1	77	27	17	13	32	28	29	36	55	42	19	45	78	95	75	9	45	13	30	11	13
Adgrf2	15	39	14	66	10	16	16	22	11	37	64	14	35	16	12	44	48	2	8	12	19	23	5	22	1	52	33	24	17	35	25	16	46	71	42	11	24	76	92	88	14	39	9	17	12	18
Adgrf3	14	33	19	65	15	15	15	34	10	25	86	12	29	15	12	57	47	2	15	12	17	22	11	29	2	61	39	18	14	28	30	15	44	48	35	10	29	72	79	67	13	40	4	24	18	22
Adgrf4	14	44	20	78	8	19	25	31	13	30	102	12	56	15	12	65	58	4	16	19	9	25	3	32	2	63	43	32	24	44	16	24	43	53	57	13	38	73	102	108	11	38	10	38	15	27
Adgrf5	20	59	25	117	28	25	93	83	66	87	148	24	148	40	28	87	52	4	47	52	82	51	46	77	4	144	89	41	51	104	123	36	76	98	97	23	89	119	166	136	46	114	31	70	51	67
Adgrg1	122	242	106	460	66	45	168	149	151	101	472	52	163	61	52	264	277	6	28	36	83	89	59	116	18	523	278	89	117	178	76	81	417	280	265	69	161	405	498	390	85	121	83	100	104	124
Adgrg2	25	41	15	100	14	19	25	38	15	36	97	10	29	14	19	75	60	3	12	9	17	29	6	31	3	85	42	19	21	32	20	19	63	53	55	13	36	89	113	93	11	51	20	21	10	35
Adgrg3	14	32	19	55	9	21	27	28	19	20	92	16	47	22	15	65	47	6	20	26	13	26	10	30	2	57	41	21	22	31	32	16	40	58	45	17	26	62	63	78	14	40	10	29	13	29
Adgrg4	16	52	28	78	12	14	25	30	16	36	87	28	49	12	14	75	58	3	15	14	22	40	10	26	1	77	37	25	20	38	24	32	40	69	39	9	26	83	103	81	13	38	12	22	14	31
Adgrg5	20	35	12	76	24	20	41	55	27	38	101	30	67	48	17	75	60	2	28	15	34	31	18	40	1	87	43	23	41	48	65	32	57	78	68	8	37	77	89	113	25	40	25	27	28	26
Adgrg6	21	54	27	69	16	24	47	57	42	34	90	19	64	33	34	89	65	8	18	15	42	42	8	36	4	91	73	36	34	48	28	25	58	65	62	25	45	95	110	119	33	66	26	61	35	50
Adgrg7	20	47	22	75	17	24	28	29	12	31	96	16	40	25	16	78	54	1	8	17	20	34	11	34	4	51	55	29	19	38	22	26	45	79	41	15	26	62	102	111	16	47	14	33	14	32
Adgrl1	171	525	278	1069	51	31	122	335	91	150	1369	69	335	52	36	730	707	7	43	58	58	158	56	274	25	1400	262	204	146	377	103	130	1097	439	425	224	293	810	1641	1021	65	213	62	184	96	370
Adgrl2	59	125	55	250	28	24	57	127	58	70	270	38	119	40	19	225	96	9	45	63	43	46	19	73	3	253	87	70	51	82	102	63	201	111	146	45	85	231	558	211	20	98	25	81	45	84
Adgrl3	99	289	102	457	30	27	93	219	74	129	641	59	230	29	21	397	233	15	16	20	52	89	31	123	25	708	146	83	58	136	56	75	553	230	216	97	125	408	641	595	38	151	42	129	68	166
Adgrl4	31	62	31	100	37	37	93	122	79	91	162	28	120	41	27	108	67	5	38	62	87	62	21	104	2	111	87	42	37	90	124	71	81	98	77	18	73	131	118	154	32	96	22	81	48	65
Adgrv1	13	35	18	77	14	16	12	30	12	27	97	13	50	16	18	81	58	3	10	7	22	31	7	27	4	88	41	25	20	28	35	30	50	63	43	19	31	70	100	105	12	41	13	32	19	20
Adh1	19	42	14	71	13	14	17	34	11	29	88	13	42	21	19	60	41	2	25	17	17	26	7	26	4	65	39	16	21	27	27	21	47	53	45	8	32	67	93	85	11	40	10	24	12	27
Adh4	19	43	28	82	16	21	20	45	17	35	89	24	50	26	24	59	64	4	14	25	15	27	15	43	3	98	45	32	22	39	27	25	63	64	53	7	45	82	86	106	11	39	9	35	11	31
Adh5	60	118	58	231	71	33	156	144	104	93	276	99	279	155	62	232	182	24	123	104	110	96	38	118	7	270	146	90	96	123	237	69	212	169	140	45	100	233	336	269	75	135	80	113	109	146
Adh6a	21	45	17	75	11	14	36	37	16	32	88	19	45	25	21	57	60	4	16	19	21	36	7	39	2	62	45	27	14	41	33	23	53	76	49	13	41	81	93	87	17	44	11	33	21	29
Adh6b	24	48	23	76	8	14	27	46	12	36	85	16	53	17	24	74	54	5	12	15	21	31	6	33	2	89	47	39	14	35	24	26	50	72	53	13	36	81	99	89	10	43	13	28	12	30
Adh7	16	52	26	92	10	21	34	53	11	41	140	19	46	30	22	94	69	7	17	18	16	30	11	45	5	93	65	33	23	36	26	40	62	78	57	18	34	99	116	119	22	62	17	30	24	44
Adhfe1	33	63	22	101	14	14	38	67	15	49	186	23	74	28	33	130	122	2	22	12	22	37	19	60	4	174	91	32	55	71	34	33	140	98	102	26	61	135	207	172	26	62	18	35	19	48
Adi1	31	102	55	242	53	38	89	116	79	90	306	68	168	101	71	179	150	14	88	89	91	101	24	96	11	289	161	85	72	125	149	78	228	160	158	36	98	186	318	250	54	144	78	99	89	102
Adig	32	62	27	107	20	20	31	44	22	54	141	23	67	34	20	99	58	7	17	18	16	40	11	53	2	112	55	19	27	51	30	35	99	85	60	23	44	96	143	141	11	48	17	46	28	37
Adipoq	12	36	21	100	13	17	26	32	13	20	90	18	43	26	13	66	54	1	12	20	18	22	6	38	2	76	39	27	12	37	32	33	47	62	52	14	33	71	86	104	12	39	19	34	14	37
Adipor1	64	154	79	309	204	57	357	221	323	245	443	204	526	481	133	285	230	72	360	285	329	201	105	200	15	399	205	128	211	183	632	157	361	254	192	55	140	279	516	409	231	258	237	275	306	275
Adipor2	70	116	54	296	93	127	136	209	98	192	314	80	239	118	106	178	107	22	88	68	108	163	36	141	7	231	173	164	95	135	165	133	169	209	130	34	112	194	272	254	104	350	101	240	143	245
Adm	11	45	20	73	29	22	80	79	66	54	67	20	63	27	18	81	39	6	15	15	23	52	13	35	1	64	50	20	45	44	27	36	36	91	83	14	45	81	88	80	46	175	59	74	60	69
Adm2	21	28	23	70	5	16	14	34	11	32	79	10	38	15	14	69	54	2	12	7	10	20	4	20	5	68	28	19	16	30	27	18	43	52	35	19	34	76	83	79	9	38	12	35	10	27
Adnp	48	150	59	320	54	28	80	145	85	111	345	64	193	100	38	218	130	14	73	68	80	94	36	83	4	357	106	58	93	118	114	72	320	155	152	58	74	260	410	294	70	117	48	107	79	137
Adnp2	19	65	35	146	24	22	62	77	27	59	208	33	117	59	33	116	67	7	54	31	46	46	16	53	0	175	79	46	41	57	74	43	159	96	91	32	50	132	200	187	22	60	20	55	38	68
Ado	38	88	65	231	45	62	86	129	68	94	356	75	183	103	66	208	115	7	70	53	91	87	18	79	8	257	116	88	55	108	133	84	175	230	181	34	123	244	384	337	54	169	56	113	68	126
Adora1	66	212	120	495	29	47	102	257	61	116	546	41	208	44	59	397	253	6	13	26	60	148	35	168	10	492	365	222	76	155	49	151	377	280	317	44	165	390	655	417	35	206	38	115	63	253
Adora2a	21	42	22	70	35	22	52	40	31	26	109	35	74	78	22	66	46	3	63	25	39	24	20	46	5	77	65	30	34	54	66	36	53	61	47	12	34	72	123	103	31	44	18	26	20	47
Adora2b	13	41	21	63	20	17	40	41	25	40	112	20	68	24	17	71	62	3	38	19	23	33	12	40	1	73	85	29	27	38	36	22	64	100	54	18	55	117	84	124	28	45	18	36	29	49
Adpgk	18	79	30	130	26	14	36	57	32	42	167	33	84	40	30	97	68	8	40	32	36	52	10	53	3	101	62	30	31	60	55	47	96	85	76	25	48	102	141	153	39	57	26	57	40	47
Adprh	79	194	85	451	73	38	154	240	115	136	540	108	360	175	65	337	247	22	155	120	135	140	53	155	12	514	185	106	122	179	245	134	411	223	223	47	121	371	653	454	100	180	99	136	130	203
Adprhl1	11	33	22	56	12	16	29	36	18	30	72	18	40	22	9	65	38	3	14	11	13	22	4	18	2	68	43	26	17	34	27	17	42	51	47	19	21	65	83	75	14	45	16	32	7	26
Adprs	34	75	36	162	28	20	51	84	53	63	171	42	109	55	33	110	89	13	58	48	24	57	19	67	4	191	98	55	42	66	75	43	147	102	96	34	58	120	209	177	39	74	27	59	51	78
Adprm	26	59	25	117	26	18	39	78	36	55	154	26	96	44	38	113	95	6	53	36	46	46	13	44	5	133	76	35	35	63	70	27	100	91	71	25	54	119	210	159	26	75	24	48	22	45
Adra1a	30	50	37	135	12	13	38	53	34	49	139	26	62	20	14	84	66	3	19	20	28	29	5	35	1	138	59	29	31	41	30	20	107	83	76	18	46	112	132	157	22	54	20	55	19	46
Adra1b	27	67	31	147	15	17	34	58	23	46	174	22	60	27	27	120	107	6	20	15	23	52	17	44	3	149	70	29	32	52	25	25	70	105	77	22	65	155	193	181	27	65	18	43	28	56
Adra1d	12	29	15	69	9	17	28	48	15	24	91	14	50	19	16	62	37	4	18	9	17	21	10	40	1	64	49	23	21	29	17	29	32	59	39	11	27	83	83	76	14	41	19	20	22	29
Adra2a	40	152	43	210	31	19	46	82	35	60	252	27	107	49	27	165	138	5	16	16	29	73	36	100	3	170	185	122	71	68	43	87	124	165	133	31	124	217	316	173	49	106	14	57	27	74
Adra2b	20	29	15	63	9	19	22	38	13	25	76	17	47	21	18	67	39	4	18	16	20	25	11	28	0	63	40	17	19	20	33	15	41	60	51	6	31	67	86	84	16	44	15	25	15	24
Adra2c	19	56	25	108	9	24	18	43	14	28	97	19	47	20	22	69	43	3	13	17	19	23	4	35	6	99	34	29	13	38	21	29	70	83	70	18	37	98	92	113	11	57	11	32	18	35
Adrb1	21	67	44	170	15	22	47	53	49	47	167	22	73	25	21	117	76	4	16	21	24	37	16	29	3	107	63	36	29	34	33	35	94	61	72	18	46	108	159	150	33	59	26	40	34	41
Adrb2	21	51	17	74	14	16	26	56	17	27	120	16	59	31	27	78	45	1	13	21	20	35	7	46	3	91	49	25	23	40	34	35	58	79	60	18	57	88	95	109	21	59	12	34	19	37
Adrb3	20	44	23	73	10	15	29	38	10	25	68	8	37	17	22	60	41	4	14	14	16	25	3	20	0	58	46	21	15	36	22	18	41	58	43	11	35	75	82	95	11	34	9	22	11	15
Adrm1	40	133	62	261	40	33	112	163	93	109	326	58	205	97	36	238	141	18	99	89	80	75	39	111	8	351	113	82	68	116	161	68	284	166	131	55	77	211	313	301	75	149	55	122	61	136
Adsl	22	96	47	158	31	26	65	70	57	62	238	54	155	96	31	176	99	10	75	73	58	72	25	70	3	219	84	77	54	79	116	60	182	125	84	33	63	159	239	205	42	86	33	67	66	80
Adss	83	210	106	402	71	37	159	246	131	135	528	104	351	120	58	352	213	26	128	108	106	141	35	176	14	607	169	124	108	143	194	93	482	300	273	78	159	408	622	500	76	154	67	146	97	209
Adssl1	31	85	58	223	88	56	129	115	122	102	255	82	252	121	86	207	109	49	251	157	95	122	32	109	7	285	169	121	49	77	288	105	201	149	120	16	75	175	309	268	69	152	76	158	127	157
Adtrp	11	25	24	62	13	13	26	38	11	29	80	15	43	15	16	68	43	0	11	10	21	21	7	37	0	60	30	23	18	30	22	23	43	53	32	9	29	69	77	84	6	31	15	26	11	29
Aebp1	20	51	17	87	38	35	63	65	41	52	125	46	113	165	35	85	59	5	44	33	66	63	48	109	2	85	102	38	478	126	137	31	59	85	67	19	47	97	137	122	170	86	91	57	41	85
Aebp2	53	160	75	306	81	26	141	178	102	105	407	79	257	225	50	295	176	16	228	93	118	113	58	121	10	397	130	82	117	120	204	70	305	183	180	43	98	292	483	323	97	148	88	127	88	142
Aen	31	72	44	183	42	29	69	92	83	80	220	63	157	79	42	201	157	11	64	76	77	88	37	81	5	220	66	45	63	81	102	61	140	136	110	37	66	167	289	235	49	103	50	88	63	96
AF067061	21	38	15	77	5	21	27	39	15	25	81	18	47	18	14	80	56	2	13	19	16	32	11	31	1	86	47	20	23	33	19	21	52	73	53	13	32	89	98	109	8	44	14	28	16	26
AF366264	12	35	10	57	8	13	23	41	15	27	83	12	44	14	21	53	39	1	12	15	16	19	7	32	1	60	32	22	20	30	23	18	44	58	43	16	29	66	79	77	9	88	4	21	11	34
Afap1	18	55	29	98	28	28	42	72	34	49	149	26	87	54	33	105	71	7	41	35	32	66	17	95	7	157	76	56	101	81	48	62	104	96	97	29	53	132	189	182	40	40	27	52	31	57
Afap1l1	25	65	25	106	27	29	54	77	33	59	133	31	73	34	44	84	62	4	36	34	44	59	16	52	3	130	121	55	57	73	55	36	86	97	58	13	55	114	142	133	25	76	19	62	28	63
Afap1l2	21	46	26	117	24	25	44	63	23	42	130	29	81	35	22	77	51	6	30	29	28	46	22	59	4	108	74	34	22	55	52	49	70	101	59	14	52	116	115	110	25	65	30	29	20	57
Afdn	76	174	72	322	46	36	72	126	60	84	450	38	137	70	47	241	182	14	70	66	68	87	21	106	11	483	118	98	114	119	103	61	474	161	130	76	86	309	512	357	52	112	41	80	58	126
Aff1	28	58	30	122	53	24	103	99	99	66	125	80	201	166	42	111	81	22	180	119	103	59	37	59	4	94	82	33	87	78	236	62	83	71	62	23	59	99	130	132	99	123	73	98	86	88
Aff2	30	108	50	159	9	11	29	75	27	49	258	26	71	12	22	158	135	2	10	22	15	44	10	46	6	270	74	40	21	45	28	48	208	105	117	24	71	188	258	217	6	38	10	17	12	69
Aff3	80	234	87	339	18	28	45	98	34	71	489	35	123	81	36	268	186	8	42	28	34	80	22	114	14	650	133	98	57	98	58	89	473	242	208	119	138	410	478	433	27	96	24	75	32	125
Aff4	105	294	99	544	77	39	120	201	129	148	723	89	271	148	51	413	300	18	104	112	88	148	40	150	11	833	203	138	157	225	148	121	680	254	259	134	168	486	746	595	91	173	75	154	94	195
Afg1l	17	47	29	106	13	15	33	41	13	42	156	17	58	25	16	81	74	1	20	16	32	41	6	36	2	128	45	50	35	44	34	33	79	93	71	19	52	99	155	133	16	40	14	42	17	48
Afg3l1	17	36	19	83	19	20	39	44	24	47	110	30	73	32	17	78	57	4	26	19	26	45	9	28	6	96	58	25	22	44	51	33	70	71	54	12	30	81	102	114	23	57	22	39	26	31
Afg3l2	67	158	78	366	51	26	107	168	90	99	505	70	230	104	36	285	203	15	101	87	64	108	38	114	11	476	114	85	69	152	139	77	389	181	173	58	100	294	510	410	53	133	50	99	68	188
Afm	17	50	26	72	11	13	36	52	22	25	118	17	61	15	16	84	53	5	16	11	15	28	6	37	0	82	38	28	26	36	20	32	60	90	54	12	40	91	122	125	11	42	12	26	14	30
Afmid	11	43	14	90	15	25	28	58	32	23	104	26	56	31	16	75	64	3	16	23	26	31	13	31	2	94	42	30	20	34	28	27	69	78	61	19	40	95	114	106	18	42	13	37	28	31
Afp	6	31	19	87	16	14	22	30	10	26	78	9	51	18	11	56	56	2	10	14	13	26	5	22	1	72	36	22	15	30	22	32	36	53	39	17	22	76	86	83	13	42	13	9	8	20
Aftph	55	171	76	319	53	33	119	134	78	89	423	71	204	118	56	284	167	15	120	85	89	111	30	97	14	384	131	89	74	115	159	67	329	181	170	47	88	214	464	329	66	144	52	93	72	143
Aga	23	38	18	84	37	21	64	74	55	50	111	65	124	84	37	77	58	17	91	67	58	44	19	54	3	100	53	26	47	34	126	46	73	78	53	19	36	96	118	113	43	66	36	51	56	54
Agap1	106	246	112	531	42	72	97	213	80	143	638	72	222	73	90	402	190	11	33	55	67	167	29	153	17	623	231	181	66	145	84	113	490	343	270	82	162	446	717	581	59	205	52	174	91	217
Agap2	160	412	165	775	31	28	115	208	75	127	1027	83	228	127	41	467	446	11	125	57	94	120	72	191	12	970	245	131	129	159	120	95	834	277	261	133	143	624	1113	694	67	120	44	111	83	171
Agap3	182	573	238	897	59	26	130	270	107	156	1134	68	301	100	53	654	426	11	84	66	78	155	39	235	29	1357	348	192	104	265	131	161	1224	385	372	189	235	773	1218	1036	75	203	74	148	97	289
Agbl1	17	25	16	80	11	13	20	41	15	39	98	9	42	10	17	60	48	1	17	6	14	24	1	29	1	61	45	21	16	32	19	26	52	62	45	11	33	77	95	84	12	33	13	29	16	29
Agbl2	16	30	11	82	11	10	26	42	19	14	97	11	50	26	14	57	60	1	8	9	11	29	14	26	4	64	45	27	18	26	20	19	54	56	33	17	37	73	71	88	11	44	16	19	13	28
Agbl3	26	39	26	94	15	17	21	45	13	40	116	12	51	25	18	72	50	1	13	15	19	31	11	30	2	94	51	29	27	39	27	24	73	76	60	14	40	84	124	135	14	52	10	42	12	36
Agbl4	35	87	38	142	6	9	27	59	12	37	191	15	63	9	15	94	67	2	13	18	7	32	11	40	0	186	42	43	19	45	17	32	146	102	81	29	49	151	202	155	10	46	9	32	12	41
Agbl5	33	63	24	121	19	20	36	63	23	46	151	23	89	40	14	107	71	8	34	25	27	50	5	47	3	150	56	32	30	57	47	33	114	102	62	20	58	140	155	138	15	61	17	42	30	52
Ager	15	34	14	64	11	9	28	48	9	34	90	16	41	20	18	49	43	4	21	18	15	25	7	24	2	59	36	17	16	38	17	18	63	61	61	17	22	85	73	86	19	48	13	29	12	28
Agfg1	49	172	81	295	93	28	145	172	137	124	409	111	247	184	53	287	206	27	202	119	140	118	40	139	6	390	136	100	116	122	245	101	343	176	177	47	109	299	446	342	121	184	92	130	116	166
Agfg2	27	103	40	161	35	25	74	96	59	69	188	33	122	51	20	130	109	13	60	47	40	67	19	68	6	189	123	45	60	76	97	64	163	131	119	25	69	152	213	204	54	122	63	93	58	91
Aggf1	37	117	42	206	40	24	95	101	73	74	322	46	171	91	35	200	149	17	73	74	67	72	20	81	11	267	110	75	61	93	129	57	222	144	126	45	88	200	335	249	42	117	40	78	66	111
Agk	36	71	33	152	15	28	42	63	21	37	199	23	73	26	26	124	105	6	24	26	37	41	8	42	4	200	70	48	24	65	39	38	131	101	96	19	38	132	210	221	12	55	14	43	38	54
Agl	25	75	47	166	19	31	55	68	41	49	241	44	117	53	24	137	106	5	37	38	23	45	25	101	0	191	92	59	57	86	61	46	147	136	114	40	100	180	249	233	34	76	26	48	40	78
Agmat	14	43	21	76	10	27	26	39	13	34	94	13	52	12	14	70	55	5	11	12	14	32	6	32	1	78	39	26	16	34	19	28	57	65	51	8	34	85	98	89	12	55	12	29	9	38
Agmo	22	53	26	93	14	35	21	58	17	42	113	21	52	29	25	90	83	3	14	12	19	39	8	41	1	85	59	34	59	60	33	26	65	87	70	18	50	106	102	126	21	68	26	44	23	46
Ago1	50	151	71	321	41	30	85	146	55	111	412	62	187	64	41	247	141	13	82	39	69	94	22	114	13	436	140	70	64	115	112	67	320	198	154	57	100	272	441	348	41	127	42	95	62	108
Ago2	71	202	82	327	80	42	145	165	167	154	455	120	308	240	47	263	217	28	185	127	143	122	73	132	19	461	137	115	88	117	249	86	417	188	158	94	131	365	521	378	152	170	120	153	127	172
Ago3	30	90	43	164	31	28	62	85	43	81	240	40	128	58	49	134	89	5	37	49	43	75	17	67	1	189	98	68	46	87	71	57	146	123	110	27	69	196	214	198	29	86	28	71	42	72
Ago4	20	52	23	98	17	20	37	44	31	39	108	20	65	26	25	80	58	3	24	16	27	39	9	38	3	124	51	28	33	43	30	24	74	77	67	12	38	85	128	122	23	57	10	43	29	53
Agpat1	78	279	98	452	62	42	153	210	140	126	654	136	335	182	71	384	327	27	174	124	134	151	63	178	12	615	199	124	120	197	279	152	616	302	266	80	173	444	753	622	108	182	88	132	137	239
Agpat2	19	45	22	90	33	26	62	40	50	37	87	41	83	79	30	68	56	13	65	45	51	49	15	37	4	90	52	32	56	35	90	22	61	62	51	13	31	73	101	90	51	61	40	47	56	43
Agpat3	127	453	243	982	116	80	297	528	226	268	1257	153	572	230	117	902	611	21	103	80	189	312	106	375	34	1275	498	310	257	462	229	193	972	723	671	138	511	959	1505	1041	144	423	183	354	191	521
Agpat4	48	118	51	213	44	49	56	117	46	98	303	43	125	95	94	171	209	3	52	40	58	117	27	89	8	234	147	128	75	114	82	70	176	221	130	31	122	230	278	298	66	205	51	122	59	114
Agpat5	42	95	45	253	43	17	83	96	86	83	312	46	179	92	39	213	153	15	61	45	58	67	20	92	7	305	112	61	63	104	97	49	238	190	178	35	96	223	353	279	50	112	44	76	46	89
Agps	23	57	37	137	41	35	70	88	60	54	188	52	151	92	42	126	104	13	85	64	64	82	32	65	6	142	71	43	49	62	115	40	130	107	85	17	50	124	201	177	54	93	43	70	65	70
Agr2	15	60	21	117	11	17	38	58	18	36	110	24	69	23	27	97	61	8	26	22	27	44	7	26	2	77	76	38	41	51	40	28	67	67	62	16	61	117	117	120	40	48	18	42	26	57
Agr3	15	38	22	70	9	12	22	32	16	26	100	15	28	20	16	62	48	0	12	16	11	16	5	26	1	67	42	14	18	32	20	21	37	72	53	11	35	86	87	78	7	30	6	25	21	30
Agrn	61	164	66	369	40	37	94	188	69	105	387	41	158	64	50	192	136	8	46	52	80	99	40	130	5	418	121	102	93	131	106	91	291	203	188	53	122	295	494	318	60	113	49	90	54	149
Agrp	18	43	20	68	14	14	26	29	21	30	79	8	50	20	24	71	43	2	12	13	15	30	5	35	1	61	42	24	15	29	28	24	60	60	47	22	44	89	110	106	15	45	11	26	9	32
Agt	390	678	263	1173	88	45	194	108	152	87	777	23	101	47	35	224	582	3	19	8	44	44	30	66	33	1021	656	137	229	346	44	38	749	230	324	96	132	620	697	607	104	99	109	72	63	58
Agtpbp1	52	214	78	320	26	43	60	173	47	104	460	64	206	74	42	323	278	9	57	72	49	119	25	146	15	537	195	150	72	159	99	88	384	273	220	81	157	333	561	460	49	115	39	100	65	196
Agtr1a	10	22	22	44	8	10	21	38	16	22	85	8	41	11	9	55	35	3	10	12	17	30	3	26	1	59	33	17	16	27	24	20	35	55	46	3	26	61	79	70	13	32	13	26	9	20
Agtr1b	12	28	8	55	3	17	12	35	6	21	67	8	34	17	6	63	41	3	15	12	21	24	6	20	3	61	36	20	17	36	20	22	39	47	30	1	32	53	69	84	8	32	11	29	14	19
Agtrap	21	63	24	114	52	27	79	83	73	57	139	67	153	123	36	109	62	16	144	95	89	66	32	82	8	138	72	33	71	75	240	53	109	79	70	22	38	81	133	83	69	91	44	67	51	73
Agxt	19	40	12	67	14	14	22	35	17	29	88	10	46	24	15	51	57	2	20	13	15	15	8	36	2	59	42	17	22	24	22	29	56	69	67	10	34	57	93	84	19	47	9	29	12	34
Agxt2	19	38	15	78	11	18	32	36	7	39	101	15	45	12	13	55	58	3	16	15	28	20	4	32	3	85	55	26	21	36	30	25	49	70	55	13	26	67	104	91	11	50	19	27	18	32
Ahctf1	33	67	38	171	29	20	47	84	51	60	197	31	106	62	26	113	80	4	55	35	47	49	14	53	6	203	76	46	58	73	81	53	133	104	93	43	69	157	209	175	34	92	38	69	48	56
Ahcy	46	118	50	227	45	36	90	95	59	79	240	44	159	86	43	176	125	11	71	48	62	62	33	66	5	249	102	61	67	90	107	66	202	135	108	42	58	174	267	240	71	166	79	125	64	97
Ahcyl1	165	463	316	1119	75	64	237	570	139	308	1636	145	589	189	89	1110	906	27	143	123	141	256	89	365	28	1576	561	324	284	614	223	201	1188	975	827	181	562	1169	1982	1388	123	327	100	273	150	486
Ahcyl2	75	175	87	443	47	44	106	238	74	120	575	60	190	74	51	308	329	10	78	54	92	111	28	180	12	525	222	141	125	264	119	88	382	336	270	79	197	420	642	481	66	156	63	148	67	133
Ahdc1	64	183	76	312	21	22	81	159	69	92	399	41	155	56	30	202	137	4	41	35	58	77	32	87	6	405	146	74	77	138	79	81	332	165	161	62	86	262	371	300	36	96	36	83	31	115
Ahi1	315	800	212	894	15	29	49	154	42	110	1427	46	135	31	40	601	274	13	34	31	29	103	20	129	45	1932	113	104	67	138	41	83	2111	229	270	425	113	805	1261	1111	26	95	22	71	32	109
Ahnak	47	82	48	150	212	53	355	184	384	222	193	241	466	388	75	129	94	39	463	275	334	154	95	101	12	160	155	56	275	125	506	105	109	107	119	25	75	160	201	195	292	248	280	262	335	230
Ahnak2	21	42	18	76	30	10	50	84	51	64	115	37	100	51	22	78	73	15	48	62	54	46	11	56	2	93	67	43	17	34	96	68	66	87	90	13	66	108	116	88	37	79	37	57	40	110
Ahr	14	40	25	80	25	20	37	46	43	39	120	23	87	86	27	65	49	2	40	25	44	43	19	43	2	92	43	39	26	48	71	25	58	72	39	17	34	92	138	102	30	65	20	36	22	37
Ahrr	13	45	23	67	17	12	25	41	9	32	85	17	45	17	10	74	53	2	25	13	17	19	9	30	0	66	48	15	19	41	22	29	50	74	58	14	38	65	99	100	12	49	10	31	15	35
Ahsa1	72	226	90	421	86	44	185	319	138	188	537	120	393	182	68	403	288	22	174	146	112	180	53	212	14	620	229	154	107	211	267	149	500	405	286	94	218	510	648	583	99	269	100	190	140	328
Ahsa2	39	103	50	186	40	25	76	123	50	93	250	43	124	66	44	178	133	12	61	44	49	76	26	100	8	233	112	63	70	101	81	57	205	157	119	27	80	216	241	256	33	82	35	77	58	106
Ahsg	13	25	20	59	12	15	23	40	11	33	67	16	36	17	12	54	46	5	18	12	16	31	7	21	1	71	35	26	19	34	17	24	50	58	57	18	24	55	72	90	4	31	14	24	12	24
Ahsp	16	36	13	53	13	13	12	32	15	23	70	11	35	15	7	47	47	0	9	8	18	23	5	24	0	60	39	14	12	26	12	14	38	46	44	11	30	68	90	59	8	31	13	22	13	24
AI182371	21	41	30	90	13	16	23	41	18	27	98	16	54	19	16	80	45	5	19	24	21	23	12	27	1	76	51	34	17	38	25	24	63	66	55	11	30	70	99	105	11	50	9	27	22	23
AI413582	128	328	138	637	138	67	245	325	161	249	815	182	476	266	126	507	386	35	228	208	225	205	74	192	16	803	277	179	161	293	388	179	598	409	354	49	187	591	838	805	174	328	106	256	171	297
AI429214	11	38	15	68	11	22	20	28	3	36	95	12	57	17	20	78	56	4	11	16	20	25	11	25	5	73	40	24	18	28	26	25	65	52	51	11	30	81	99	83	11	32	10	32	17	24
AI467606	16	32	18	65	26	23	43	43	28	36	85	31	57	30	19	89	51	2	37	20	26	28	18	31	5	67	52	30	31	38	49	23	53	72	42	17	49	75	102	81	35	41	20	36	19	36
AI593442	21	104	46	221	9	14	72	212	31	107	232	40	242	13	12	160	109	10	13	9	24	64	17	97	5	232	98	76	21	71	28	110	206	141	128	21	64	212	302	227	14	86	14	99	18	139
AI597479	31	70	35	171	22	22	37	64	35	45	242	23	86	40	36	122	109	5	28	22	36	53	18	60	3	203	73	57	45	64	50	29	181	123	109	20	58	166	225	209	25	40	20	37	31	63
AI661453	20	46	17	81	14	16	31	36	15	27	92	14	66	23	16	86	59	4	22	16	24	25	5	35	3	89	50	39	30	44	32	33	53	75	59	12	35	92	117	94	25	32	14	32	20	45
AI837181	41	143	60	286	39	18	75	119	70	78	318	44	171	75	26	215	102	10	56	58	47	78	20	73	3	321	87	78	73	93	93	56	241	116	108	37	69	193	360	260	62	89	50	85	67	125
AI854703	34	97	46	255	14	19	46	95	28	67	288	22	115	28	23	186	126	4	19	20	19	44	15	81	7	285	98	58	23	87	39	45	219	146	130	24	76	235	346	267	11	97	16	57	22	71
Aicda	17	39	13	75	10	20	24	37	10	25	67	8	50	13	18	59	34	3	10	11	20	27	9	22	1	57	26	29	14	27	12	25	51	43	39	9	33	67	80	72	8	35	5	34	14	21
Aida	53	172	65	239	58	42	114	128	86	98	354	74	220	127	60	453	224	15	144	115	125	110	47	127	5	375	121	88	103	101	226	84	342	153	132	52	90	262	395	346	79	128	71	113	87	125
Aif1	29	38	25	84	134	41	189	120	130	129	151	198	415	373	168	191	175	60	330	316	253	169	93	104	6	132	118	61	148	105	686	153	56	85	47	15	46	96	119	103	80	126	74	102	121	88
Aif1l	26	48	20	98	20	32	27	55	16	37	150	24	76	32	25	92	71	5	18	22	23	49	10	38	5	94	63	41	26	41	42	44	65	112	82	11	53	97	114	135	17	54	16	44	32	34
Aifm1	37	80	37	153	28	30	68	86	52	69	185	32	124	49	30	132	109	9	56	38	41	52	27	69	7	160	81	63	38	96	79	49	126	144	102	28	81	138	192	188	41	79	22	60	39	87
Aifm2	19	49	24	96	24	21	44	59	40	43	138	33	82	35	28	93	79	3	62	53	34	47	14	44	4	128	61	37	39	41	81	37	85	90	59	17	50	117	126	124	24	59	21	42	31	45
Aifm3	56	155	75	389	19	15	56	198	31	97	365	29	138	17	21	210	161	11	13	45	26	57	24	165	8	416	178	137	218	192	29	80	339	250	234	60	131	235	429	334	12	91	23	67	21	150
Aig1	54	139	72	349	58	49	126	179	120	122	403	83	246	140	95	257	173	15	107	105	90	127	46	144	6	383	181	135	85	135	206	125	343	193	170	38	127	303	439	427	71	175	66	151	111	190
Aim2	23	40	20	73	38	36	43	33	50	37	104	48	108	101	40	59	69	11	92	55	52	49	15	44	5	88	40	28	56	47	124	28	44	57	57	10	34	60	80	106	40	58	36	49	47	32
Aimp1	46	149	84	315	58	41	122	171	86	136	379	80	239	139	60	323	208	25	137	93	94	108	39	150	8	428	167	122	96	156	215	117	343	222	194	66	96	284	457	388	88	161	69	147	77	185
Aimp2	27	81	38	138	28	25	70	88	49	60	220	47	138	59	48	162	108	12	64	59	53	63	37	90	6	195	83	52	43	81	96	57	157	114	99	32	68	158	213	195	41	74	31	73	42	95
Aip	56	146	86	323	64	23	134	190	105	137	404	77	264	126	47	304	169	16	126	78	90	118	37	159	4	477	170	121	86	161	206	110	345	322	221	68	156	343	480	433	76	194	64	138	104	163
Aipl1	13	35	12	69	14	18	19	35	13	24	80	10	31	23	8	54	42	1	12	9	8	26	3	26	0	57	28	30	12	26	15	30	33	43	35	11	28	64	62	88	6	38	6	26	14	25
Aire	17	47	23	90	23	29	30	45	19	28	104	12	46	28	15	66	55	2	16	20	14	29	13	47	1	77	59	35	27	40	23	24	68	63	51	20	41	85	93	107	13	50	14	43	18	48
Ajap1	43	114	34	203	12	24	37	122	40	77	219	21	93	20	27	107	145	2	13	14	26	51	8	45	2	215	56	41	22	57	24	33	188	97	95	33	58	159	263	180	20	93	19	67	26	100
Ajm1	38	102	58	236	10	18	50	126	32	74	277	23	107	19	33	143	88	4	12	19	20	59	13	54	7	258	76	77	24	84	31	50	187	122	114	23	57	194	280	185	17	65	11	66	33	83
Ajuba	19	42	35	81	16	25	32	46	20	35	110	18	69	24	13	75	68	4	17	18	31	23	13	38	5	73	71	23	39	50	26	29	67	88	58	10	39	107	103	94	15	45	22	35	22	42
Ak1	73	234	97	441	40	38	141	356	59	193	590	74	297	46	50	371	383	13	22	46	69	121	41	247	22	662	230	193	121	290	53	120	611	396	364	97	232	548	693	642	22	196	44	160	58	254
Ak2	42	110	33	173	140	49	192	186	190	162	238	160	381	279	96	193	110	53	273	243	205	157	58	130	7	207	130	77	94	87	439	104	158	159	110	26	79	184	234	203	127	221	100	192	158	155
Ak3	68	127	73	264	45	52	92	98	52	104	326	41	157	80	60	202	176	5	37	26	55	120	18	80	15	290	195	115	128	127	67	64	182	213	179	26	116	207	341	282	56	147	55	98	57	139
Ak4	28	94	18	108	12	23	29	37	16	36	207	32	51	31	19	129	85	3	16	13	24	47	14	41	3	235	83	57	28	53	28	38	197	93	84	42	57	125	155	125	15	42	15	35	15	25
Ak5	37	129	36	164	12	21	41	74	18	42	228	23	76	18	20	129	64	4	14	24	23	65	11	63	7	204	94	44	35	80	20	46	201	119	123	33	53	204	247	185	17	69	12	41	22	66
Ak7	22	32	13	65	11	17	23	31	12	32	93	15	39	14	20	59	59	1	8	12	11	32	7	16	2	69	38	27	17	23	11	27	52	57	50	13	28	83	84	69	6	36	15	29	12	23
Ak8	15	36	15	81	10	16	26	30	20	31	69	14	52	17	13	68	40	4	15	12	16	32	8	30	3	77	42	23	16	36	19	22	54	47	46	12	23	83	81	98	13	43	14	31	10	35
Ak9	21	39	31	79	17	15	22	52	9	23	92	17	45	15	16	70	43	5	13	9	13	31	8	25	2	71	33	23	17	22	19	26	32	58	50	19	33	68	85	85	11	34	8	19	14	21
Akain1	27	67	40	157	17	25	51	137	41	69	174	30	121	43	27	149	97	2	31	35	29	52	8	65	2	168	85	59	38	95	33	43	102	136	130	21	81	175	193	187	28	90	22	75	21	103
Akap1	27	89	42	149	23	31	51	90	31	65	211	28	101	45	26	151	91	7	29	20	38	57	16	63	5	183	76	56	24	81	49	47	131	126	88	26	73	146	241	188	25	68	21	51	39	59
Akap10	33	97	62	246	54	26	115	138	82	111	263	49	195	124	54	184	142	17	93	91	104	111	21	84	4	250	130	74	81	106	173	65	172	165	149	32	78	195	332	245	77	138	58	124	74	150
Akap11	87	292	131	569	37	47	88	152	53	106	805	59	281	63	63	451	277	8	69	44	61	107	36	164	13	730	178	128	97	184	91	65	604	255	218	106	136	397	801	589	39	135	39	101	66	225
Akap12	29	96	33	173	39	38	100	207	60	124	220	55	144	31	27	150	106	9	30	29	52	74	28	105	3	218	108	75	48	75	75	93	177	175	130	28	97	176	211	209	45	165	78	173	47	127
Akap13	32	62	32	126	56	21	107	63	105	62	155	58	144	162	33	98	66	11	154	89	85	73	49	64	6	116	69	45	107	77	147	59	101	97	67	16	50	94	168	138	70	76	42	74	81	81
Akap14	22	26	13	61	6	16	19	26	14	31	98	13	38	20	17	62	38	2	20	17	13	28	2	28	2	68	39	34	17	27	23	21	52	67	42	14	44	78	105	101	11	44	16	24	18	28
Akap17b	26	53	23	113	16	16	19	49	15	34	140	9	65	20	12	94	78	3	20	18	17	28	7	42	3	115	44	33	26	48	20	30	90	82	61	30	41	93	168	125	12	44	10	43	22	34
Akap3	15	30	21	67	17	16	27	35	11	19	88	11	39	15	18	64	40	4	12	15	13	18	9	26	1	70	50	20	21	33	25	22	45	55	58	12	33	73	87	71	15	33	12	22	10	21
Akap4	18	27	16	62	15	20	20	34	15	26	83	15	41	20	12	44	47	2	9	11	14	31	9	20	3	64	39	27	13	35	19	16	44	62	44	7	25	74	84	90	6	44	6	25	19	26
Akap5	21	56	19	121	6	12	20	48	4	28	145	17	45	21	21	80	59	2	13	9	14	32	7	50	9	145	32	22	24	47	19	18	124	70	61	27	37	97	181	120	5	40	10	32	10	34
Akap6	76	250	131	626	16	27	98	210	38	131	651	49	196	29	40	383	221	5	9	23	36	99	16	124	15	765	142	114	48	170	37	99	647	276	244	96	166	494	752	548	18	158	23	137	44	263
Akap7	28	69	58	160	17	16	37	83	24	34	185	26	107	48	35	134	96	11	45	48	29	34	15	87	3	188	59	44	38	78	66	44	133	109	84	24	58	163	228	180	25	64	23	48	16	79
Akap8	44	155	81	340	63	44	117	204	111	135	367	94	243	147	53	188	128	21	125	113	111	101	41	123	9	409	164	77	130	131	183	98	264	191	162	49	86	293	450	369	90	110	51	137	87	144
Akap8l	87	223	73	422	38	44	91	218	70	142	447	54	181	86	64	242	152	9	59	62	86	113	40	136	8	515	150	97	111	156	113	109	394	220	221	67	121	388	588	387	58	157	43	120	61	175
Akap9	47	152	75	311	42	35	88	140	62	83	326	66	166	108	36	225	136	13	65	61	64	113	31	123	10	369	120	73	79	116	111	69	290	171	145	57	103	242	407	257	57	93	57	92	52	121
Akip1	24	33	13	59	20	22	29	45	30	42	89	27	69	52	25	65	50	12	31	38	40	49	17	41	2	75	40	29	39	45	65	25	63	67	53	9	32	74	101	113	18	61	17	41	41	41
Akirin1	53	129	58	253	81	40	154	116	117	115	275	78	242	124	62	207	121	34	147	132	120	100	33	74	2	251	83	76	78	104	193	84	204	173	128	53	75	203	299	269	85	138	92	143	100	126
Akirin2	59	135	53	263	51	48	104	147	121	106	345	55	188	124	51	224	173	14	99	89	88	105	44	101	6	337	177	74	111	113	129	91	282	198	157	48	109	256	396	268	74	136	72	110	79	144
Akna	14	46	23	79	72	24	101	49	98	62	113	82	186	248	42	94	62	8	205	95	147	42	62	36	4	78	76	34	121	38	217	55	58	61	56	18	45	73	120	96	83	77	63	49	95	41
Aknad1	10	33	23	64	9	8	13	29	15	20	86	16	43	17	8	50	47	2	16	11	18	21	6	24	1	68	46	30	17	22	20	30	35	53	33	18	24	65	68	88	9	39	13	29	10	15
Akp3	6	35	14	55	5	16	10	18	14	22	57	8	29	11	15	46	47	2	8	7	14	17	2	23	1	36	35	16	12	34	24	19	35	50	42	12	36	55	72	71	12	29	6	14	8	20
Akr1a1	188	553	250	1007	391	136	696	591	615	536	1467	480	1347	897	290	1182	982	189	969	739	665	506	220	470	31	1474	478	378	417	553	1403	390	1239	502	539	222	324	881	1582	1210	543	689	437	615	611	717
Akr1b10	11	42	19	99	12	20	21	47	26	39	100	22	51	17	12	73	50	4	15	17	18	37	6	28	3	68	50	24	21	47	29	29	66	52	53	16	34	76	92	90	13	35	13	29	18	39
Akr1b3	38	110	47	209	83	42	131	132	98	101	251	90	252	199	73	244	196	29	133	93	107	131	54	109	4	239	106	64	136	118	223	85	220	107	107	33	72	173	252	272	87	130	80	108	87	133
Akr1b7	15	28	13	74	19	16	29	33	18	36	88	10	39	7	19	46	50	4	12	14	22	29	7	26	2	66	59	22	13	31	27	16	52	54	38	6	31	72	93	93	14	35	6	31	14	39
Akr1b8	19	35	23	80	9	10	40	51	31	49	101	24	72	42	19	68	58	1	19	15	20	46	15	27	1	85	41	32	36	31	43	33	40	60	53	16	28	66	88	93	23	50	20	39	28	49
Akr1c12	14	20	21	66	14	14	19	30	17	29	80	17	46	22	13	57	33	6	11	15	13	23	7	39	0	64	48	19	18	26	25	21	42	64	35	15	32	75	90	86	18	42	10	20	14	29
Akr1c13	10	36	12	69	8	20	24	32	15	34	83	19	50	29	16	64	36	3	22	22	29	20	12	34	1	66	44	16	20	28	39	23	53	69	39	12	39	57	84	93	18	53	17	40	12	36
Akr1c14	22	37	21	98	15	22	23	43	15	32	117	12	56	24	22	72	66	6	20	18	30	29	9	40	6	112	42	22	21	51	33	28	58	80	72	18	43	111	122	106	13	62	13	28	21	47
Akr1c18	11	35	13	72	7	11	28	39	18	27	71	7	40	14	15	65	57	4	16	17	24	24	4	33	0	54	36	24	20	29	19	23	41	70	48	21	41	68	87	85	13	36	13	31	17	27
Akr1c19	13	26	25	67	10	15	21	30	11	21	84	14	33	15	14	57	48	1	9	15	12	36	7	28	3	62	42	14	13	33	25	26	48	54	47	13	31	74	85	87	9	43	11	22	7	31
Akr1c20	12	40	16	53	11	14	22	35	12	23	89	12	43	17	19	62	39	1	13	16	15	27	8	25	2	71	35	28	18	34	18	22	36	66	36	9	24	58	72	83	14	35	11	29	12	27
Akr1c21	15	38	15	58	10	22	17	40	5	30	74	18	44	19	14	47	37	2	9	6	12	21	12	25	3	63	43	17	20	33	23	23	46	58	43	12	28	57	77	81	9	31	10	25	13	31
Akr1c6	22	30	27	77	9	23	26	33	8	33	104	16	49	20	11	80	50	1	13	14	20	25	9	29	5	75	49	28	19	32	12	26	58	72	55	8	34	79	80	88	14	36	12	28	17	35
Akr1cl	9	27	14	57	10	16	33	35	15	33	83	12	49	12	11	67	33	2	11	12	14	24	8	27	1	74	32	15	20	32	20	17	31	52	37	4	23	63	90	108	11	46	12	28	18	29
Akr1d1	19	43	20	92	12	22	25	53	16	42	120	17	50	19	18	78	56	5	10	13	9	24	9	33	2	85	43	26	22	34	31	29	50	73	57	3	48	76	113	119	11	46	15	37	14	35
Akr1e1	35	81	35	187	27	21	67	86	45	69	239	40	146	64	35	150	140	8	34	36	50	72	23	90	4	215	99	58	39	89	71	52	170	158	129	41	91	169	290	259	29	83	42	69	43	93
Akr7a5	44	80	43	177	24	34	83	106	53	66	226	34	132	53	30	178	113	12	45	40	48	74	25	71	5	211	97	64	70	105	75	49	200	161	133	29	86	202	267	231	40	113	36	84	46	84
Akt1	93	277	137	527	125	50	272	313	265	243	713	168	554	255	87	456	380	51	284	218	193	228	102	233	18	747	239	134	204	284	400	136	597	422	380	91	235	557	851	678	183	282	148	270	215	351
Akt1s1	46	106	58	264	58	39	114	187	111	144	329	69	245	99	57	219	158	16	79	79	91	135	37	146	13	337	148	88	107	130	149	105	262	206	172	42	113	289	368	287	82	194	74	156	91	167
Akt2	32	86	42	170	51	40	85	124	94	90	224	82	224	132	63	168	107	17	135	69	99	96	45	108	5	199	109	47	100	85	187	66	156	164	136	35	88	146	285	212	78	139	63	104	112	107
Akt3	62	250	91	430	56	38	129	182	74	111	594	88	253	107	49	411	296	19	110	86	97	103	42	122	18	652	189	139	92	161	162	89	547	273	293	87	151	396	636	575	62	152	48	105	89	179
Aktip	93	302	181	665	36	60	84	201	65	135	929	61	258	72	55	595	579	11	54	52	71	138	41	175	23	861	249	199	99	255	76	105	781	498	411	104	289	530	985	891	43	181	57	112	94	243
Alad	35	79	44	144	31	21	46	70	36	61	187	29	112	45	29	135	85	8	44	40	43	52	19	58	3	179	82	50	44	72	66	38	152	121	95	24	46	145	234	175	25	74	26	52	26	81
Alas1	38	109	63	247	65	34	119	149	127	100	266	93	228	128	62	202	139	22	188	148	133	102	43	113	8	287	135	78	83	126	270	89	195	152	135	22	101	231	286	269	103	170	77	146	97	127
Alas2	12	34	22	81	15	19	34	43	11	31	102	7	38	20	9	54	78	1	10	9	15	18	5	25	2	76	50	14	17	29	28	24	48	55	55	8	35	76	97	87	14	34	10	27	14	16
Albfm1	10	49	21	69	14	12	25	39	12	29	81	14	46	26	24	77	56	3	14	18	16	22	10	25	2	68	44	19	14	28	18	22	54	57	39	18	44	81	68	86	9	39	10	32	18	35
Alcam	73	205	117	402	56	22	70	112	109	101	485	53	156	105	33	332	222	10	58	40	46	78	37	133	7	575	102	54	306	135	73	54	498	181	168	61	89	388	546	354	115	139	68	115	111	178
Aldh16a1	17	39	16	93	26	22	52	59	39	49	119	35	103	58	29	74	61	7	40	46	64	51	18	33	3	92	63	27	37	41	94	40	71	70	65	21	43	111	119	93	43	66	27	51	49	59
Aldh18a1	36	93	46	144	19	26	56	74	42	60	213	35	131	69	25	152	115	6	40	29	54	66	14	47	5	158	89	48	43	74	85	49	156	113	67	37	51	150	188	168	30	66	25	65	41	77
Aldh1a1	103	233	162	488	118	148	393	676	259	361	717	109	651	186	131	521	2294	7	29	30	191	370	150	618	18	459	593	325	389	697	112	204	266	1011	819	35	637	712	766	791	218	510	332	590	210	456
Aldh1a2	27	45	17	87	11	22	42	45	32	34	93	23	91	79	27	79	56	3	44	23	28	32	25	51	3	69	59	28	249	97	139	31	66	75	46	8	41	95	90	127	61	55	39	37	28	38
Aldh1a3	13	38	14	55	11	24	17	35	15	44	91	15	46	19	23	80	44	3	21	16	20	24	6	31	2	72	42	22	18	32	26	20	57	67	49	6	32	87	78	93	14	36	9	27	11	26
Aldh1a7	15	35	20	63	7	17	19	24	15	25	78	6	34	10	13	55	63	2	14	12	21	35	4	23	4	64	28	17	10	30	16	16	49	60	38	12	27	53	92	78	13	39	11	17	19	31
Aldh1b1	19	64	22	112	19	24	51	63	35	37	155	26	78	46	17	100	84	8	52	37	31	40	18	56	0	135	57	38	18	50	84	52	95	75	64	25	52	129	145	157	25	56	29	44	25	41
Aldh1l1	60	114	43	214	87	49	135	192	122	169	372	48	248	106	49	291	200	11	23	30	95	128	75	170	15	342	198	78	106	138	92	94	239	204	214	47	148	294	389	261	66	132	132	147	77	181
Aldh1l2	18	48	36	118	17	27	33	64	18	58	124	43	69	35	61	84	45	3	11	21	45	76	7	72	5	102	64	48	26	48	25	48	96	103	73	18	40	124	108	151	10	84	19	53	23	73
Aldh2	69	168	90	345	124	40	226	208	175	185	514	146	377	243	86	263	249	64	215	220	222	148	74	180	13	474	193	91	242	240	371	102	408	315	288	52	218	424	591	438	170	159	124	186	181	196
Aldh3a1	31	47	31	83	14	19	27	42	12	47	101	26	68	27	17	75	52	5	25	8	17	36	11	43	0	64	46	34	19	38	29	22	51	70	50	12	48	75	109	98	17	46	12	27	25	28
Aldh3a2	36	73	46	173	44	23	77	106	74	72	218	62	193	86	36	160	130	9	86	52	70	97	26	76	7	208	110	69	76	98	129	53	143	131	111	31	90	161	264	207	52	114	49	104	69	105
Aldh3b1	19	36	18	65	46	28	86	48	99	47	114	72	150	112	38	90	66	35	160	111	102	75	22	35	3	88	47	33	39	40	248	56	70	90	68	14	46	84	116	105	61	65	40	91	81	58
Aldh3b2	13	44	22	86	17	29	21	28	14	27	87	17	40	17	15	57	48	3	12	9	11	28	7	25	0	96	29	19	16	38	28	27	54	83	62	16	21	87	87	102	12	39	11	26	18	36
Aldh3b3	12	35	21	77	12	13	28	49	13	22	91	15	42	13	23	81	48	3	10	9	20	32	7	30	4	82	38	22	17	33	21	18	53	87	55	15	37	84	109	93	8	43	11	29	22	31
Aldh4a1	29	83	37	127	29	23	45	54	44	48	172	26	100	43	32	99	110	7	31	23	37	46	21	72	8	162	83	39	89	71	73	49	130	107	98	18	61	149	220	185	26	62	26	54	42	58
Aldh5a1	54	153	82	366	15	25	57	109	33	75	458	24	137	27	31	223	253	5	16	17	25	81	25	96	12	512	130	83	54	135	32	54	434	224	185	56	98	330	545	414	21	75	26	51	33	77
Aldh6a1	29	69	52	155	12	23	42	70	21	50	178	24	60	30	23	99	95	4	16	19	24	54	7	53	3	176	78	44	41	49	26	36	144	130	92	30	55	114	196	168	32	93	35	71	27	64
Aldh7a1	44	111	52	241	33	29	79	124	58	95	371	47	168	67	44	198	205	7	39	38	55	78	37	136	11	323	159	69	163	169	96	68	289	188	188	48	142	282	370	262	49	122	50	87	37	118
Aldh8a1	19	50	24	106	17	22	34	47	19	33	121	22	61	34	22	86	70	7	14	17	22	30	8	37	4	83	47	37	17	34	24	28	69	83	64	22	37	98	118	118	10	57	13	35	13	27
Aldh9a1	42	90	42	178	43	40	81	81	66	97	259	50	154	133	32	181	165	24	98	94	70	79	27	78	7	266	98	70	68	109	180	75	248	142	147	35	93	233	325	282	58	101	52	75	72	78
Aldoart1	15	40	27	75	9	16	28	29	14	35	91	7	32	25	17	84	68	5	7	13	11	25	11	36	7	76	47	24	15	29	22	30	56	64	45	15	33	74	73	92	10	40	9	31	17	34
Aldob	19	54	28	78	5	19	18	37	10	38	85	17	41	23	20	74	55	2	13	16	13	17	6	31	4	90	47	24	17	34	17	19	58	48	68	7	40	88	115	116	18	36	11	28	9	33
Aldoc	646	1678	799	3246	226	209	435	1011	264	508	4556	101	716	174	170	3025	3387	10	56	79	196	450	339	1528	122	5215	2866	1076	1050	2674	221	469	3745	4500	4045	526	3089	4762	4582	5425	314	758	272	431	205	738
Alg1	41	100	48	189	50	31	94	103	76	71	222	46	194	98	41	159	112	11	115	72	74	80	30	61	6	186	103	56	51	78	162	70	181	136	106	35	71	162	246	220	48	105	44	85	73	97
Alg10b	35	73	43	168	42	19	77	54	73	77	185	57	174	90	44	122	111	11	81	55	74	58	29	72	4	204	90	49	64	58	112	46	151	111	80	26	49	129	259	179	52	86	44	68	60	81
Alg11	48	116	50	219	21	39	53	92	44	61	260	35	103	43	27	204	129	12	55	34	39	55	21	67	7	323	81	49	45	82	61	48	243	136	115	36	67	225	270	270	32	99	20	57	45	84
Alg12	24	52	36	136	24	29	51	62	40	53	163	29	102	60	26	100	67	5	57	42	49	45	14	67	9	139	64	30	42	62	72	51	107	113	76	30	62	117	195	161	27	81	28	35	44	65
Alg13	22	61	30	95	11	17	36	40	16	37	119	17	51	19	17	71	52	3	18	11	22	36	10	42	1	82	45	24	17	42	28	24	57	68	57	16	39	82	108	93	13	48	13	32	17	36
Alg14	15	42	25	129	14	26	46	67	33	56	169	26	98	46	34	80	63	7	33	26	33	47	16	75	3	136	61	43	55	52	69	30	102	82	76	30	43	100	137	150	35	79	19	40	36	52
Alg2	149	456	142	771	31	35	138	301	88	174	842	68	241	66	36	475	402	11	46	42	63	146	35	198	13	1072	205	141	97	220	84	144	801	365	296	134	194	647	893	785	45	181	40	154	64	232
Alg3	14	52	19	99	20	19	49	49	34	43	140	31	65	38	27	84	71	11	48	41	39	37	11	44	5	120	61	46	37	42	81	51	80	74	71	17	33	111	136	139	23	71	20	39	30	47
Alg5	29	78	27	145	52	27	109	102	76	85	168	92	181	123	40	164	109	13	108	99	89	66	35	75	9	207	75	53	68	66	190	51	132	108	81	23	62	152	186	189	63	113	55	91	75	91
Alg6	21	51	27	109	21	24	34	49	23	45	145	33	67	34	16	88	55	3	35	20	27	48	8	48	5	133	67	29	26	41	56	38	94	82	58	24	37	93	144	122	16	47	14	42	25	43
Alg8	14	41	19	92	18	27	33	39	28	29	98	27	75	48	18	84	50	6	32	50	33	37	15	31	1	84	46	34	22	52	73	34	68	68	57	17	56	88	91	110	17	45	20	37	27	41
Alg9	40	99	30	167	33	22	48	68	35	59	231	45	122	48	41	134	83	4	37	48	56	49	25	56	4	224	74	42	31	58	73	48	177	111	95	43	46	158	224	209	35	80	29	45	28	59
Alk	25	76	32	147	7	18	22	46	13	37	164	21	46	8	11	125	50	5	12	15	16	21	1	54	3	192	42	19	20	58	31	36	178	79	60	22	37	95	184	109	18	52	15	21	14	46
Alkal1	18	41	21	80	7	15	30	37	14	37	96	16	45	14	15	59	49	3	10	11	10	32	3	21	0	80	40	25	24	39	28	26	46	60	52	17	33	83	91	90	13	45	12	28	22	21
Alkal2	9	38	16	52	9	12	18	32	13	21	77	7	42	21	11	47	40	0	9	19	8	27	8	25	3	57	35	12	11	29	24	17	32	51	36	6	31	58	76	77	14	32	6	21	17	26
Alkbh1	15	51	23	89	26	12	28	47	25	46	95	18	59	52	28	76	46	9	27	34	27	37	11	25	2	107	32	24	25	45	47	28	69	65	61	10	47	88	110	101	19	51	24	36	24	32
Alkbh2	18	52	22	78	21	17	30	48	29	36	105	29	76	31	13	80	48	7	20	29	23	41	14	40	0	105	46	25	21	33	40	33	54	71	60	14	36	82	91	118	21	49	16	34	25	40
Alkbh3	27	50	43	144	42	27	57	77	39	63	143	38	118	45	33	118	81	12	53	42	47	60	17	68	5	124	75	42	39	72	86	48	87	101	86	27	53	121	174	141	34	82	27	57	44	77
Alkbh4	13	33	19	58	16	15	29	43	20	37	81	17	48	26	12	54	37	4	23	11	22	24	4	25	3	69	38	27	19	30	40	26	45	54	47	13	21	61	80	82	14	39	14	23	16	36
Alkbh5	30	87	30	175	44	21	89	103	64	92	195	55	164	97	45	117	67	13	102	63	88	64	24	59	7	163	75	52	53	85	151	44	169	120	99	24	61	135	220	205	72	127	44	104	68	83
Alkbh6	39	113	59	207	31	28	60	98	47	56	310	38	138	56	35	177	157	6	52	33	41	79	24	75	9	283	88	57	50	91	90	61	252	146	140	28	69	211	325	282	37	82	29	63	43	90
Alkbh7	28	78	42	146	21	18	49	58	36	51	254	26	122	45	12	125	128	11	46	41	35	46	12	71	8	195	76	39	38	72	68	36	197	117	94	32	77	163	252	214	31	56	30	65	21	76
Alkbh8	30	94	42	178	21	27	50	74	30	61	207	41	96	39	18	143	98	5	36	35	39	55	17	58	6	196	70	43	34	72	50	37	176	108	96	37	63	149	254	173	32	64	24	52	31	63
Allc	16	28	13	69	9	16	23	34	10	20	68	14	40	21	15	50	51	1	14	10	18	25	3	25	1	49	39	28	12	34	12	21	34	52	35	10	29	65	75	91	12	30	8	28	9	32
Alms1	25	60	24	126	17	16	34	61	18	52	149	12	91	28	26	102	54	3	22	20	18	41	18	46	4	144	47	41	21	48	40	33	85	68	51	22	41	96	146	132	24	49	9	36	16	52
Alox12	21	60	24	98	15	19	33	42	14	39	119	18	49	17	16	103	74	4	14	19	27	39	11	31	3	100	51	31	27	36	25	40	64	84	66	18	38	105	133	112	16	58	13	34	29	37
Alox12b	10	31	11	56	8	9	14	28	7	21	51	5	35	10	8	52	25	4	5	8	13	20	3	28	0	44	23	17	11	14	12	14	39	34	27	7	23	40	61	69	9	25	5	17	6	23
Alox12e	13	27	19	72	11	19	25	31	14	36	91	15	42	21	19	61	44	3	12	11	21	33	5	18	0	64	36	30	16	34	25	31	33	56	37	16	25	79	95	77	7	43	10	29	18	31
Alox15	19	32	24	60	15	15	19	26	18	22	92	17	37	19	11	62	42	0	7	7	18	19	5	25	2	55	34	24	25	24	24	23	36	59	50	9	37	60	68	62	9	38	9	30	12	25
Alox5	12	37	15	74	12	20	25	45	15	23	81	9	48	28	18	60	49	3	13	16	18	18	7	20	4	65	49	22	9	29	27	18	57	57	46	10	30	69	115	79	11	37	18	31	19	37
Alox5ap	22	68	23	116	187	56	296	89	236	142	119	185	398	337	78	125	98	75	466	355	227	105	79	57	6	140	109	63	178	71	682	96	58	87	71	15	41	102	118	95	241	139	168	131	219	99
Alox8	20	48	17	104	9	13	26	57	14	31	123	17	65	10	19	68	79	2	12	13	21	24	14	43	1	114	55	23	13	22	25	29	76	92	59	9	41	101	119	134	14	58	11	33	19	38
Aloxe3	11	38	18	68	7	18	20	35	16	19	80	14	36	16	12	53	39	4	14	15	14	31	4	24	5	82	34	15	15	32	16	14	59	65	45	10	33	67	86	86	7	32	9	14	7	31
Alpi	17	35	11	64	16	8	19	25	11	16	71	12	32	17	18	56	44	3	14	16	19	23	11	20	1	46	19	22	8	27	26	20	37	57	48	14	26	60	70	67	8	49	14	21	9	24
Alpk1	19	30	16	66	13	10	40	31	26	40	89	20	57	29	12	64	51	3	18	16	31	20	7	32	3	79	42	23	28	32	37	30	43	55	55	8	29	74	101	89	22	40	12	29	20	25
Alpk2	18	41	19	89	10	17	23	36	16	31	111	18	37	21	16	68	49	4	19	14	14	25	14	32	0	65	47	18	23	38	27	33	51	77	32	15	20	75	93	98	9	51	12	13	19	33
Alpk3	13	28	17	85	9	15	14	48	18	29	103	13	45	14	13	68	44	5	12	10	16	25	5	26	3	69	43	28	16	39	27	17	52	68	47	5	33	70	89	81	5	42	11	22	13	26
Alpl	15	55	26	99	15	19	40	50	16	36	156	18	70	19	18	94	66	2	22	22	26	30	12	40	1	104	48	21	61	88	35	32	93	75	86	16	54	107	160	129	14	47	15	34	21	31
Alppl2	13	26	7	80	8	14	15	29	12	17	78	12	46	12	9	45	31	1	6	10	10	22	12	20	1	56	30	23	14	24	16	32	40	51	41	9	31	60	83	66	15	40	15	29	12	31
Als2	18	59	31	113	28	18	47	69	22	31	132	24	81	36	16	76	68	6	29	34	27	43	14	32	5	115	56	27	28	49	46	33	108	97	62	19	42	121	156	135	22	51	21	58	34	56
Als2cl	20	47	14	86	26	19	50	49	35	43	118	26	78	34	27	66	51	4	24	27	32	41	13	46	6	112	93	37	48	52	39	36	78	82	80	22	46	113	138	90	26	47	19	34	21	37
Alx1	16	27	13	53	12	16	19	35	10	32	89	16	45	20	15	61	37	2	16	12	11	32	7	35	0	62	32	15	10	27	18	27	55	50	27	11	28	72	83	84	16	30	9	26	20	26
Alx3	18	42	15	66	10	10	14	31	9	28	82	11	39	19	16	66	43	1	10	11	19	15	4	21	3	76	46	19	13	37	23	24	41	48	50	11	39	83	75	97	13	37	19	26	15	21
Alx4	16	37	19	72	8	16	20	33	8	31	98	16	48	23	13	61	43	4	9	13	20	25	3	23	3	76	40	19	42	40	22	19	50	76	60	8	26	73	85	103	11	53	9	17	15	37
Alyref	76	209	86	396	94	42	179	245	145	168	439	149	354	226	99	349	190	23	207	169	159	195	66	162	15	451	204	137	123	188	314	124	373	277	266	74	142	368	562	427	93	214	97	176	140	197
Alyref2	22	67	27	87	17	23	41	43	23	42	103	23	66	29	18	74	54	5	24	27	35	24	7	32	1	91	52	30	26	53	55	33	74	70	74	18	38	93	125	119	19	46	11	30	21	34
Amacr	22	55	34	123	14	24	44	58	24	37	128	21	62	30	26	107	74	3	22	29	26	40	11	46	1	123	69	38	39	48	47	25	88	89	86	9	52	115	153	154	17	67	24	34	25	54
Ambn	19	42	19	67	16	17	23	37	16	35	124	15	45	26	10	72	59	2	14	10	16	25	10	34	3	86	41	35	17	34	22	27	50	72	52	16	39	87	120	103	14	42	16	46	18	37
Ambp	13	32	19	60	6	22	34	39	17	30	95	12	31	16	14	42	35	2	8	13	17	26	5	36	2	83	39	26	13	36	25	21	38	74	43	14	32	73	96	105	11	39	7	39	12	25
Ambra1	32	66	44	144	32	18	54	75	36	63	184	38	127	51	27	117	82	10	34	36	45	48	22	53	5	166	87	53	38	66	61	37	131	103	86	20	54	143	193	150	38	55	29	62	28	59
Amd1	61	157	86	415	57	46	103	151	85	114	486	79	202	78	56	340	172	11	65	64	77	120	33	116	17	504	192	123	88	145	91	75	402	261	199	61	102	320	602	449	74	201	65	160	102	174
Amdhd1	17	38	14	80	15	19	25	46	12	39	96	6	54	21	14	81	50	5	14	11	12	25	5	25	1	75	33	24	10	38	28	18	54	64	43	16	38	69	75	80	9	27	14	21	14	36
Amdhd2	25	83	36	179	146	55	230	124	227	153	257	189	420	304	75	131	95	65	288	253	211	129	39	71	2	247	109	58	82	77	494	104	178	116	101	33	73	167	236	223	157	175	112	186	190	104
Amelx	20	59	28	108	14	19	22	53	19	37	155	20	53	21	16	99	67	6	8	18	23	35	7	45	1	112	48	40	21	50	26	21	88	76	67	13	36	111	127	131	17	49	15	42	14	36
Amer1	23	56	32	130	20	22	33	63	20	38	137	19	50	35	20	98	55	5	26	15	29	32	6	44	4	123	53	27	30	42	35	28	96	106	57	21	44	118	141	124	14	62	17	38	22	37
Amer2	46	122	70	295	12	35	53	128	23	67	279	22	138	21	17	138	124	5	9	23	25	45	12	77	8	254	92	62	34	83	26	66	227	150	151	46	87	197	325	259	11	90	22	76	19	92
Amer3	28	61	24	155	12	14	27	41	20	37	137	13	47	18	19	102	59	5	15	12	20	29	5	41	4	163	59	27	19	41	25	32	114	60	66	32	36	133	167	156	9	47	12	41	11	43
Amfr	112	299	133	651	108	55	222	283	183	163	763	122	429	233	95	466	363	31	189	129	172	173	67	213	18	751	262	173	179	240	247	146	618	334	293	91	182	481	800	566	126	270	114	217	183	256
Amh	15	38	29	88	17	16	20	45	19	36	89	14	56	15	16	81	57	5	13	20	25	37	9	33	2	77	47	22	13	31	20	31	53	78	58	16	30	85	95	101	10	52	8	28	16	38
Amhr2	16	48	23	83	14	21	27	49	17	42	108	15	47	15	22	92	57	6	14	21	18	30	6	34	1	82	48	33	18	40	30	31	72	72	70	20	40	89	126	97	10	60	7	34	16	34
Amigo1	44	112	68	290	23	19	58	124	37	54	330	26	102	29	20	199	120	5	15	22	41	46	9	71	5	324	110	63	45	94	44	49	232	157	117	34	71	230	377	275	20	101	21	64	35	111
Amigo2	24	88	45	207	14	12	24	42	13	36	224	14	44	14	17	123	59	4	11	10	21	24	9	39	7	217	49	27	16	40	21	19	190	65	60	28	45	135	285	130	19	38	12	37	19	32
Amigo3	22	37	19	70	18	28	34	40	17	31	108	25	41	20	18	73	45	2	9	15	24	27	5	38	0	80	48	23	19	30	32	26	59	67	54	13	37	78	84	91	16	47	12	32	15	30
Ammecr1	12	45	19	87	13	23	39	38	16	40	103	23	62	41	26	57	70	4	32	19	21	25	14	32	1	91	54	31	29	37	40	30	69	68	42	21	38	76	99	91	22	54	17	33	26	31
Ammecr1l	28	81	42	163	43	25	71	82	61	69	203	52	142	69	29	118	104	13	74	47	59	69	25	77	6	200	73	55	73	75	87	51	138	103	89	28	67	144	246	205	48	75	33	70	53	98
Amn	20	38	23	81	11	10	27	44	15	26	127	11	56	17	14	68	51	1	11	11	14	19	8	26	4	86	40	30	13	40	26	22	64	60	59	20	34	94	144	125	10	33	6	29	20	30
Amn1	22	69	38	141	27	26	44	57	29	42	180	20	88	40	23	112	73	10	30	33	37	41	15	43	5	134	74	39	25	74	57	39	95	94	66	17	55	107	181	151	27	57	21	51	40	58
Amot	37	110	43	148	26	27	51	98	31	70	230	24	111	24	24	98	114	4	16	16	37	52	12	54	11	190	109	46	58	82	35	44	129	157	116	24	77	154	219	196	23	96	22	69	42	79
Amotl1	37	91	55	244	38	38	80	119	46	113	271	37	109	39	30	119	76	6	21	35	44	85	23	46	11	219	74	37	51	74	56	39	206	93	96	35	63	142	261	142	49	133	41	132	49	124
Amotl2	34	62	46	145	51	33	78	118	84	82	189	40	122	54	49	124	82	5	21	27	55	94	30	69	3	173	93	44	78	72	49	56	147	116	93	23	68	145	221	190	56	115	48	93	56	88
Ampd1	18	32	18	77	13	15	23	39	11	33	112	21	45	12	14	65	43	5	12	13	22	28	9	35	2	83	40	33	19	40	26	27	39	61	59	15	34	85	88	121	13	52	3	42	21	31
Ampd2	66	217	91	392	44	21	77	175	75	110	493	44	169	76	32	312	150	13	67	43	59	101	36	141	5	590	125	92	56	144	99	87	431	224	205	83	140	331	521	420	55	166	41	102	53	179
Ampd3	25	83	33	169	45	21	84	116	68	84	169	42	110	32	30	120	86	5	22	29	51	70	22	68	2	167	83	52	86	71	55	60	94	101	77	20	51	137	180	157	64	89	60	100	49	89
Amph	90	296	152	572	16	24	130	395	69	225	732	66	314	24	39	486	268	4	16	45	48	166	37	281	22	925	354	281	74	284	40	214	781	417	423	143	258	689	916	714	19	245	37	189	63	337
Amt	26	46	22	103	13	12	33	44	16	31	114	17	57	19	22	77	72	6	8	10	14	27	5	45	2	92	51	33	20	44	30	29	82	88	65	29	54	106	125	98	8	44	12	38	17	40
Amtn	16	30	22	68	7	13	20	34	15	32	80	11	34	23	14	70	33	2	15	10	9	20	10	25	0	68	38	32	19	29	15	17	48	41	47	9	36	74	76	88	13	28	6	26	15	29
Amy1	41	85	47	251	13	23	30	89	26	54	281	29	106	24	26	126	76	5	15	29	36	47	14	81	0	275	51	65	31	76	37	54	246	123	120	49	69	216	289	228	16	75	14	44	22	59
Amy2a1	13	29	10	69	19	12	23	35	15	39	89	16	45	21	13	73	44	5	20	11	14	21	7	37	1	80	39	30	17	30	24	22	56	60	57	13	28	80	108	110	11	44	11	26	17	28
Amz1	29	67	30	83	30	20	52	56	41	57	128	50	117	68	31	98	84	5	26	26	68	78	19	52	2	81	65	40	30	45	75	50	79	84	50	22	40	110	123	112	27	61	19	43	50	57
Amz2	33	99	40	190	35	39	62	81	33	74	263	46	163	74	35	161	141	9	69	47	49	62	25	71	4	284	96	67	63	89	115	63	229	135	100	38	80	163	280	222	39	76	40	75	58	108
Anapc1	36	110	58	270	63	31	126	131	102	99	322	83	239	129	60	202	133	20	105	78	102	92	43	96	11	293	122	81	98	99	171	82	251	161	143	55	81	201	339	273	61	113	65	105	86	143
Anapc10	35	86	50	156	38	36	78	99	63	65	235	52	141	87	41	165	124	9	69	62	72	91	23	102	9	206	101	62	61	90	92	52	161	156	95	34	77	190	233	208	35	96	26	63	46	90
Anapc11	76	197	87	367	69	52	124	196	115	147	546	97	319	197	75	409	280	16	122	99	158	159	56	166	22	595	222	164	125	192	271	118	504	282	253	98	146	421	604	516	78	175	80	134	110	225
Anapc13	43	95	52	223	49	43	110	125	67	104	358	75	255	121	55	251	197	14	91	93	105	117	30	125	7	318	146	98	108	166	208	93	257	253	181	51	125	291	417	358	67	122	73	109	75	138
Anapc15	20	61	20	137	27	16	47	79	36	50	163	44	119	64	28	114	73	13	44	47	49	61	22	66	0	158	63	44	33	60	74	39	122	101	90	32	39	115	194	165	20	87	24	73	33	71
Anapc16	62	144	73	262	51	45	101	165	88	127	329	74	187	85	55	227	172	20	81	61	80	101	44	111	9	327	132	94	106	154	124	75	249	186	160	44	114	248	357	340	78	138	69	124	55	155
Anapc2	47	129	48	257	36	33	82	146	64	111	327	58	187	98	56	216	172	10	87	58	71	91	35	81	7	313	128	94	74	145	133	86	271	163	146	36	91	250	358	318	54	100	46	106	68	129
Anapc4	42	97	60	202	32	35	57	126	41	92	250	49	119	62	38	176	108	5	62	33	49	62	17	61	2	243	90	58	71	75	88	56	212	165	126	28	70	173	282	248	53	106	42	73	62	114
Anapc5	71	154	61	329	55	33	106	201	95	114	377	65	204	109	44	221	137	15	84	68	94	108	37	109	10	337	131	87	97	114	165	74	293	189	181	70	105	283	452	384	75	143	64	133	81	137
Anapc7	33	100	35	160	26	19	64	82	47	67	173	30	134	60	29	153	101	8	63	49	50	56	24	56	4	160	77	54	54	45	68	54	138	89	79	21	63	158	208	160	52	83	23	70	40	75
Ang	11	35	23	59	41	25	88	78	56	58	87	37	100	67	40	75	57	10	43	52	58	59	15	39	3	76	47	22	34	34	83	45	61	81	54	12	29	65	90	94	52	85	48	73	44	55
Ang2	6	25	14	72	13	13	26	36	17	30	84	7	41	22	10	49	34	3	11	13	17	31	5	32	2	54	31	12	13	27	25	20	46	43	43	17	25	49	84	73	12	39	12	25	15	21
Ang3	20	32	21	77	14	9	26	32	10	29	94	11	32	14	17	63	51	2	21	11	22	26	5	24	3	79	36	24	16	24	22	23	43	71	48	13	30	74	90	98	12	37	8	25	14	20
Ang6	22	37	17	77	9	13	15	32	23	26	82	15	41	17	18	64	64	2	16	11	11	29	9	27	5	78	41	17	21	40	20	26	49	77	22	15	36	71	86	86	13	36	8	28	11	29
Angel1	25	44	22	85	14	14	30	67	22	43	107	30	49	25	14	97	61	5	13	23	23	44	11	37	1	101	52	27	20	41	27	33	68	72	53	12	40	90	119	114	12	61	9	30	21	56
Angel2	38	105	27	168	35	20	50	72	59	58	197	42	145	71	34	130	95	8	72	41	60	59	22	58	2	220	79	50	54	66	101	35	140	116	90	37	62	161	258	200	36	88	39	68	53	74
Angpt1	29	73	23	83	17	21	34	62	18	42	128	13	61	25	16	89	56	3	7	18	24	32	11	47	6	90	51	27	53	50	20	26	56	54	54	12	39	80	91	115	18	50	17	36	16	47
Angpt2	17	36	11	84	20	21	28	50	24	46	97	20	53	34	20	83	55	2	21	23	25	28	10	38	3	72	48	30	52	48	33	26	53	62	61	20	40	83	111	90	39	49	19	23	23	29
Angpt4	14	35	23	72	13	30	25	29	19	21	96	14	46	19	21	57	42	2	18	14	17	30	10	32	2	88	38	17	24	39	19	21	49	67	51	4	35	67	110	88	13	41	9	27	20	41
Angptl1	10	30	13	56	7	11	14	28	9	19	80	9	37	8	7	51	30	5	15	10	11	23	7	24	2	45	29	16	14	30	26	16	43	47	34	10	20	56	65	78	9	29	8	27	14	20
Angptl2	15	25	14	50	10	14	38	35	18	29	71	27	55	23	20	35	31	4	36	30	16	31	9	38	2	57	38	15	91	33	36	26	33	49	46	13	28	71	68	85	19	27	14	18	23	38
Angptl3	18	44	23	74	11	18	16	29	14	26	78	12	48	23	19	53	38	3	6	17	11	29	5	20	3	61	32	20	15	27	24	18	54	52	39	12	26	53	86	96	11	34	7	22	12	30
Angptl4	23	50	25	94	24	22	72	55	83	44	87	29	70	89	33	65	46	15	76	62	30	33	11	43	3	94	48	32	16	51	91	32	53	61	81	9	34	68	96	116	59	68	41	56	45	52
Angptl6	31	46	26	106	14	19	30	37	10	34	129	16	70	24	25	80	53	1	19	21	27	44	10	29	3	127	63	32	26	60	27	31	105	70	74	19	33	85	129	122	10	48	10	40	11	46
Angptl7	10	37	21	61	14	13	22	32	16	25	65	10	45	24	18	51	52	1	16	19	12	22	3	30	4	75	42	29	22	35	22	23	50	55	44	12	42	81	90	90	8	46	7	28	12	31
Angptl8	20	35	22	100	14	16	17	44	26	35	99	15	67	25	17	67	42	3	13	13	12	21	9	30	5	74	51	22	19	44	22	20	55	56	38	23	32	81	104	113	12	50	9	38	23	30
Ank	90	280	142	706	67	70	131	276	91	164	787	60	328	139	126	494	323	9	45	44	90	206	72	234	19	804	322	209	156	336	140	131	646	413	375	96	261	534	873	695	77	290	117	211	115	333
Ank1	57	240	176	629	15	19	127	447	62	209	671	67	408	30	24	567	268	15	17	32	42	184	26	206	8	683	299	267	94	373	52	106	410	398	364	75	231	450	946	502	22	230	32	207	65	479
Ank2	172	547	239	1038	41	69	215	526	103	268	1425	100	451	83	104	898	760	10	20	49	87	275	65	465	29	1465	590	367	240	496	90	247	1231	756	707	224	511	997	1565	1204	59	312	77	265	123	480
Ank3	97	370	234	1005	24	58	116	358	55	201	1183	74	365	46	90	834	510	13	21	38	58	183	36	228	17	1100	367	210	87	313	48	185	813	751	728	109	462	919	1462	1046	26	203	52	203	80	332
Ankar	10	34	16	93	13	15	22	29	18	36	102	9	53	15	15	63	66	3	16	10	19	30	10	22	4	76	36	22	18	28	20	29	57	70	65	13	26	91	110	104	11	45	11	29	15	25
Ankdd1a	21	53	19	81	13	14	26	24	19	25	108	13	45	14	14	69	41	3	15	13	13	23	5	32	0	95	36	26	19	27	15	22	80	55	40	25	31	93	114	117	12	42	13	16	17	24
Ankdd1b	24	27	12	61	11	17	20	25	14	15	77	10	37	11	19	45	32	4	7	7	9	30	11	35	0	59	37	23	14	25	25	20	51	62	41	15	21	71	80	79	10	49	10	25	16	31
Ankef1	15	44	10	72	16	12	21	30	15	20	81	16	42	13	13	56	52	2	12	11	8	22	6	26	3	61	28	12	9	27	17	27	44	48	42	11	26	49	82	84	13	34	13	17	16	17
Ankfn1	10	30	27	58	10	11	15	38	10	28	120	10	36	12	12	49	45	0	8	8	10	12	5	16	1	65	30	19	16	25	14	12	62	56	37	13	23	57	87	85	7	36	5	26	7	19
Ankfy1	36	101	41	166	60	30	90	97	74	76	214	83	180	130	44	214	136	21	152	118	102	106	42	83	4	206	98	52	88	90	178	65	172	115	109	33	63	162	247	188	65	124	60	99	74	101
Ankhd1	52	102	51	245	69	41	133	141	90	103	299	67	242	130	59	172	123	15	130	108	125	101	36	78	6	295	114	84	83	106	210	99	210	167	127	40	84	234	339	267	77	153	61	119	98	118
Ankib1	92	238	111	391	50	44	107	157	84	93	637	66	226	98	81	476	416	15	81	69	85	104	35	145	18	611	249	155	92	220	123	99	534	392	327	128	181	459	752	654	66	164	70	123	73	141
Ankk1	21	32	14	59	22	18	25	35	16	31	107	17	59	18	17	70	45	2	16	9	17	36	12	26	1	85	46	26	20	35	29	11	63	69	46	10	31	77	97	103	15	45	17	16	17	31
Ankle1	18	34	16	67	12	12	34	41	25	43	94	10	41	28	18	58	56	2	20	10	15	32	7	22	4	67	44	22	21	29	17	25	58	64	53	14	27	77	102	86	18	52	15	33	13	30
Ankle2	34	89	50	179	46	25	92	74	72	81	205	54	151	93	43	140	94	17	97	66	82	56	34	64	9	197	75	45	80	86	115	45	134	108	112	19	64	132	239	202	78	90	57	74	66	76
Ankmy1	10	30	19	70	12	15	12	33	12	24	87	14	39	17	19	58	43	2	9	13	10	27	6	21	3	67	50	28	19	38	16	19	50	53	47	13	33	67	72	94	13	36	8	37	10	26
Ankmy2	52	124	46	223	27	23	41	78	40	55	247	33	100	56	24	182	136	11	46	45	45	61	22	90	8	269	79	52	44	97	60	44	238	124	101	36	65	197	279	235	25	74	32	63	36	93
Ankra2	43	104	34	199	19	25	54	58	48	35	225	22	98	53	28	152	165	6	39	30	40	47	23	66	5	229	79	63	50	79	75	40	212	108	99	54	67	138	272	258	37	77	25	45	28	61
Ankrd1	13	35	19	71	19	19	29	37	10	20	87	25	45	17	13	66	55	5	23	12	13	24	11	27	8	60	36	24	15	35	20	24	41	54	39	14	31	78	90	91	16	34	7	34	16	26
Ankrd10	44	98	53	215	39	31	81	113	55	91	228	47	128	73	43	122	91	7	68	44	55	68	29	69	6	263	78	56	65	71	80	59	180	120	105	34	57	166	211	192	44	92	34	79	54	69
Ankrd11	71	238	101	378	70	42	124	172	109	112	465	98	263	158	61	293	210	19	164	74	128	105	56	119	7	444	179	121	140	148	187	84	367	212	190	61	129	330	470	385	108	147	71	126	110	161
Ankrd12	192	541	180	809	60	40	107	206	79	126	1257	75	285	130	64	903	756	9	105	95	103	123	45	204	30	1473	353	192	135	263	163	105	1221	487	462	253	320	887	1354	1278	54	185	64	125	76	180
Ankrd13a	45	123	67	236	67	69	138	203	98	140	222	85	206	120	59	153	92	18	103	72	97	95	44	93	7	193	174	110	94	120	175	84	127	141	130	21	70	159	234	202	91	203	92	156	82	152
Ankrd13b	40	123	60	233	14	19	50	130	34	69	243	26	100	30	41	146	114	5	21	35	38	60	12	57	6	262	122	82	47	88	31	57	220	140	136	40	94	216	299	235	27	130	23	64	34	89
Ankrd13c	37	104	38	214	25	21	72	106	35	54	269	27	129	67	29	177	93	13	55	57	52	58	22	60	2	243	98	55	47	93	73	38	203	127	104	30	77	172	309	259	43	92	35	70	36	76
Ankrd13d	30	104	65	220	18	18	59	108	28	59	256	24	109	24	28	136	85	4	21	24	35	59	20	69	7	266	75	73	36	80	44	53	241	125	117	33	59	204	269	217	27	89	13	59	29	87
Ankrd16	18	72	43	129	39	27	67	85	49	63	160	35	98	64	24	97	59	6	42	43	32	48	12	51	2	154	65	51	53	65	75	45	115	104	90	13	42	97	178	139	37	82	30	73	31	68
Ankrd17	61	212	85	348	57	37	115	177	101	108	436	61	214	110	43	266	186	12	108	64	112	84	43	119	14	439	140	102	110	170	146	99	338	230	182	62	95	311	499	425	68	175	52	106	77	162
Ankrd2	18	39	17	58	12	17	23	27	14	28	77	13	32	20	15	60	54	5	16	8	11	20	8	28	1	66	40	15	20	25	21	22	51	69	38	13	24	76	76	84	8	36	13	26	12	22
Ankrd22	9	40	15	76	14	25	22	33	19	32	82	15	55	23	16	66	63	4	13	14	17	29	4	35	3	83	34	25	12	26	26	15	32	66	56	10	37	85	94	94	11	37	9	30	18	37
Ankrd23	14	47	16	97	16	26	28	57	23	30	113	26	59	36	23	76	57	5	25	19	27	44	5	52	1	88	58	35	33	35	41	24	73	75	54	21	63	88	114	96	16	60	24	41	25	42
Ankrd24	26	77	45	159	15	14	33	92	22	57	235	22	83	33	19	112	113	2	20	38	22	61	12	83	1	251	85	62	27	73	37	39	219	140	116	34	69	183	297	243	13	71	18	57	24	90
Ankrd26	28	51	16	97	12	20	22	34	11	21	132	14	59	28	14	96	57	1	21	18	15	35	8	41	0	113	55	35	11	39	37	19	99	77	66	11	43	104	121	109	12	47	12	33	20	32
Ankrd27	18	51	24	102	31	24	61	73	47	35	148	29	109	66	27	86	70	11	58	47	58	55	15	53	3	153	60	46	50	51	66	34	82	82	57	13	50	107	149	126	35	78	37	53	37	52
Ankrd28	40	89	57	179	34	61	70	138	51	97	318	60	165	65	88	186	125	7	32	55	76	138	25	106	3	248	120	79	51	102	88	111	208	177	131	38	115	186	295	236	43	124	39	117	68	167
Ankrd29	30	48	42	126	11	18	33	66	28	43	155	19	91	25	24	132	139	3	12	21	14	34	5	49	2	110	81	57	20	59	35	54	104	116	79	29	52	117	151	171	15	67	21	32	17	68
Ankrd31	7	29	16	70	11	7	31	40	13	22	89	12	32	16	17	50	44	3	12	10	11	25	10	18	0	55	32	20	18	25	15	30	44	54	42	8	29	72	82	82	4	32	12	32	18	25
Ankrd33	24	37	26	59	9	18	10	31	16	25	99	15	41	16	12	84	51	2	15	9	13	32	6	26	1	60	40	21	16	35	16	23	49	65	33	11	37	71	87	83	8	30	10	31	11	28
Ankrd33b	17	36	25	83	12	20	37	53	26	37	72	15	56	30	17	75	57	5	21	22	28	26	11	25	1	68	53	32	31	68	39	21	54	79	62	8	33	92	112	98	25	62	14	41	11	36
Ankrd34a	24	80	46	170	12	10	40	92	16	59	236	23	85	13	15	137	96	6	16	14	19	46	9	48	4	223	59	41	29	73	26	22	187	118	71	32	57	150	289	225	22	74	18	44	13	59
Ankrd34b	31	73	47	210	5	16	45	95	23	52	299	17	99	14	14	201	334	10	21	25	29	46	15	67	3	295	78	62	28	92	26	38	209	170	114	37	110	182	332	352	18	92	10	35	25	110
Ankrd34c	17	57	31	130	11	16	21	41	16	34	162	22	50	14	28	87	88	2	13	13	16	29	4	46	0	125	46	33	20	51	20	27	94	88	74	16	54	113	164	132	6	60	11	41	15	43
Ankrd35	22	66	23	128	14	27	24	48	26	50	149	29	57	25	22	83	75	1	10	15	24	34	10	41	3	112	81	35	34	46	15	32	87	122	92	16	48	110	143	151	19	57	12	38	14	62
Ankrd36	14	41	26	83	8	14	24	41	16	32	78	17	49	20	10	62	58	4	10	12	12	24	9	25	3	77	47	30	22	22	17	19	50	68	59	8	29	78	96	97	12	47	14	30	25	43
Ankrd37	17	37	19	103	13	16	22	32	17	26	95	20	45	24	21	85	52	3	15	11	19	30	12	18	4	76	39	25	16	36	31	26	48	56	57	13	23	91	101	92	13	74	11	24	16	32
Ankrd39	28	72	25	129	23	23	48	73	34	53	159	34	80	44	29	96	77	8	31	34	28	59	15	66	4	143	70	52	44	61	60	39	96	98	72	29	52	120	179	163	28	86	21	51	35	66
Ankrd40	72	203	143	522	76	83	172	247	125	191	649	96	329	164	109	465	366	22	116	122	149	145	61	200	26	508	284	198	152	282	204	119	417	565	398	88	340	508	777	647	105	257	111	251	107	249
Ankrd42	25	75	36	142	18	24	39	71	19	56	196	23	77	21	19	129	97	4	12	18	19	34	11	40	6	190	69	40	27	70	26	47	141	108	91	34	59	156	198	187	19	70	14	43	14	69
Ankrd44	25	66	38	122	71	28	89	62	107	69	164	86	179	200	49	124	63	15	139	89	109	54	51	53	3	158	76	45	101	67	203	54	124	93	74	24	54	113	192	171	80	79	63	53	73	58
Ankrd45	27	56	40	141	9	22	35	102	25	51	154	26	110	19	13	120	87	5	9	10	15	35	9	56	3	161	57	61	22	83	18	34	99	105	67	17	46	113	192	141	13	65	15	56	29	77
Ankrd46	51	222	115	432	36	38	80	170	51	119	483	54	192	50	40	372	201	8	28	40	49	116	30	147	10	558	160	100	71	165	79	88	453	247	244	62	123	349	562	471	43	157	36	117	53	153
Ankrd49	21	38	27	94	22	21	48	41	34	40	131	28	84	48	23	81	54	7	41	36	30	41	16	40	8	97	61	32	32	40	75	32	74	90	60	18	41	90	123	123	22	45	17	54	35	40
Ankrd50	53	114	40	168	25	18	55	73	43	70	265	46	110	65	34	150	124	10	62	45	50	73	22	76	4	257	75	59	70	90	82	45	208	131	124	40	77	211	318	285	43	97	46	59	49	104
Ankrd52	49	161	63	304	65	35	106	150	101	111	402	72	218	132	57	248	190	17	128	120	121	87	50	139	13	379	163	118	114	144	211	83	322	237	203	47	149	270	433	386	88	147	65	126	92	168
Ankrd53	20	49	24	90	10	26	36	47	13	31	110	19	50	10	27	74	50	2	11	17	21	29	9	33	2	82	46	33	18	41	25	26	58	80	56	11	38	116	98	107	14	58	20	32	11	35
Ankrd54	27	60	22	109	16	24	41	51	33	34	126	28	73	36	18	89	53	9	47	22	18	36	16	37	2	129	77	36	33	73	61	33	89	80	57	15	33	105	139	130	32	63	21	51	27	42
Ankrd55	28	82	32	169	10	27	34	73	18	50	180	20	82	19	13	119	60	2	14	19	16	31	8	48	4	134	65	31	25	47	23	35	116	123	102	23	51	157	218	173	14	66	16	40	22	73
Ankrd6	37	107	29	186	15	16	29	52	19	42	176	21	66	21	17	111	99	5	17	25	23	37	12	70	2	239	72	42	33	72	31	38	216	115	77	29	57	155	198	332	20	62	14	39	26	45
Ankrd60	30	36	18	95	15	24	26	42	12	34	89	19	50	22	19	79	55	7	17	14	17	23	4	41	0	74	55	24	23	32	23	29	63	68	76	22	40	82	106	125	16	54	11	27	17	32
Ankrd61	10	27	15	70	6	16	26	33	10	32	78	13	40	8	12	59	48	3	12	9	17	28	2	25	1	71	35	15	14	25	18	18	55	53	48	7	36	64	71	75	11	44	10	28	12	26
Ankrd63	13	40	16	77	16	20	24	44	14	25	92	17	51	23	15	91	50	0	13	17	22	39	14	36	1	71	47	36	15	31	28	33	61	83	62	20	37	84	120	105	13	58	8	30	21	33
Ankrd65	15	33	19	61	12	12	24	43	13	25	65	13	40	15	15	60	30	4	3	12	11	31	5	33	2	77	44	20	19	31	22	14	46	60	42	14	36	79	107	75	5	45	10	31	8	32
Ankrd66	12	32	14	78	15	22	37	39	18	25	77	22	41	20	16	78	54	1	17	18	17	33	7	32	1	62	40	23	15	34	23	27	54	66	53	8	26	79	80	81	14	55	12	23	21	28
Ankrd7	16	32	16	70	14	14	20	43	16	30	90	13	33	20	18	65	37	1	12	15	21	27	5	26	2	64	25	31	16	32	23	19	57	74	53	14	33	63	84	80	11	34	13	31	8	28
Ankrd9	26	63	34	148	20	18	46	95	31	73	183	29	82	22	11	132	63	5	28	17	27	34	9	49	5	185	70	45	33	70	36	31	153	127	76	25	50	122	169	170	20	73	20	65	23	74
Anks1	28	73	29	123	28	17	52	65	31	52	167	32	95	55	27	83	85	6	39	28	39	65	15	65	3	136	63	41	42	76	64	31	119	105	93	25	45	122	169	143	18	66	22	53	38	50
Anks1b	35	104	57	237	17	28	38	138	32	73	240	22	79	16	23	172	107	3	20	27	22	54	17	66	5	248	61	54	31	84	25	37	209	118	101	28	63	210	258	259	12	82	19	55	23	72
Anks3	37	105	40	192	29	38	69	110	47	77	208	35	132	59	37	143	96	5	50	45	50	72	24	64	6	203	100	65	47	80	82	52	170	141	111	37	68	171	220	161	23	95	33	87	35	71
Anks4b	21	45	18	67	6	19	31	41	8	29	75	14	42	12	19	65	50	1	14	16	9	31	7	34	3	46	35	28	15	21	28	26	59	56	40	13	33	85	103	88	6	47	13	31	9	25
Anks6	29	66	31	112	15	20	31	46	31	39	139	18	58	23	23	92	67	8	16	17	15	42	8	43	1	109	51	35	29	39	22	40	93	106	85	14	40	112	145	141	10	62	24	39	24	51
Ankub1	22	55	27	93	12	24	32	60	22	55	128	18	59	22	22	88	70	4	14	22	19	43	11	33	4	110	67	47	30	51	24	40	80	106	75	19	53	110	140	161	13	76	13	41	26	49
Ankzf1	19	65	30	122	21	27	37	70	23	55	166	24	72	40	20	78	61	2	24	24	26	27	15	38	3	117	69	38	28	54	44	28	96	90	71	31	25	106	139	107	20	65	23	48	21	41
Anln	37	94	70	250	36	107	33	72	33	103	247	40	128	79	108	183	70	2	24	22	43	101	21	71	6	163	248	167	67	124	53	118	106	173	126	30	94	183	236	262	39	198	53	145	59	153
Ano1	17	41	26	80	15	12	25	47	20	33	102	20	61	31	15	89	60	7	24	11	19	35	11	34	1	79	47	23	32	36	31	25	59	76	40	20	37	76	127	106	17	55	17	38	13	33
Ano10	21	79	32	114	24	43	59	84	41	57	132	30	110	51	39	112	73	6	36	37	40	64	23	57	3	170	69	39	47	75	85	47	106	112	98	21	53	134	180	173	41	80	28	50	45	87
Ano2	11	30	20	69	10	14	19	29	10	24	107	17	51	18	12	50	56	1	14	15	12	15	8	26	1	73	31	16	24	44	21	18	38	51	40	17	24	75	81	91	9	41	5	29	15	33
Ano3	18	54	34	136	10	20	24	52	12	34	154	21	68	17	14	112	48	1	12	14	19	30	6	37	3	141	79	51	15	39	30	49	95	91	84	21	46	95	172	145	20	56	23	41	23	87
Ano4	21	60	39	136	6	20	29	66	15	38	164	18	53	18	24	114	69	2	18	15	19	49	9	32	2	123	66	37	27	64	13	41	95	117	98	15	53	130	212	177	15	69	12	42	17	72
Ano5	18	70	25	134	14	16	31	49	15	43	141	17	45	15	14	89	66	3	10	15	19	27	3	39	2	112	47	26	14	43	21	35	92	77	60	15	39	116	155	116	13	53	10	42	15	31
Ano6	32	71	32	130	77	32	132	136	138	121	188	62	242	121	48	91	90	26	138	116	104	73	44	81	8	169	98	50	89	69	242	68	109	96	101	15	51	146	204	146	112	139	117	107	103	100
Ano7	16	44	18	88	8	13	22	44	12	28	103	17	40	12	14	69	68	1	9	16	17	25	8	33	2	67	42	27	20	49	26	28	56	77	53	17	30	88	98	93	14	53	7	31	14	33
Ano8	18	60	29	128	24	18	34	63	20	54	137	29	80	22	23	104	56	4	22	21	29	37	13	43	4	108	75	47	29	46	35	36	81	103	67	22	44	115	142	150	9	66	17	52	19	43
Ano9	25	41	24	73	18	24	28	51	23	33	96	14	48	26	23	60	57	4	21	10	14	40	4	40	5	76	46	31	14	41	30	27	68	81	65	17	29	95	102	96	8	43	8	26	16	28
Anp32a	72	234	104	488	122	83	276	304	211	222	760	202	547	343	137	431	373	46	337	217	268	262	102	293	19	682	318	199	210	296	523	184	605	393	300	118	217	516	813	608	154	276	132	246	224	307
Anp32b	47	110	44	240	112	105	180	163	177	165	328	178	433	331	130	248	134	42	261	183	242	196	82	154	9	296	157	90	134	130	435	138	216	240	172	46	139	234	352	296	146	202	127	169	196	216
Anp32e	39	120	78	242	63	47	93	118	66	103	333	64	207	113	51	238	199	18	84	54	96	104	35	106	12	288	116	72	77	117	140	82	229	201	180	49	130	234	372	280	59	120	52	122	88	139
Anpep	8	30	24	76	325	35	362	79	586	213	98	380	626	551	85	60	51	73	595	433	407	156	50	60	3	90	57	29	108	56	896	110	44	68	50	7	34	78	108	112	369	220	274	276	334	100
Antxr1	27	67	28	118	15	34	36	55	19	33	151	31	69	34	22	93	63	6	16	22	25	51	23	75	10	124	80	50	58	69	44	33	111	113	88	22	69	122	161	152	25	52	19	41	34	51
Antxr2	11	53	17	81	42	21	73	49	70	45	113	59	115	106	24	79	66	12	127	64	56	43	24	54	7	94	47	25	67	43	135	45	51	88	69	17	42	91	85	131	56	77	45	43	56	49
Antxrl	11	31	9	62	9	18	20	37	17	15	76	12	33	16	15	46	47	2	13	10	16	23	6	21	1	45	39	13	17	16	19	16	48	58	31	13	30	61	72	78	10	27	16	22	9	20
Anxa1	24	62	34	137	58	39	87	74	97	70	157	75	142	112	33	143	114	23	143	121	87	74	21	45	5	119	92	53	88	70	222	66	82	98	100	12	64	132	140	129	109	88	52	100	98	81
Anxa10	14	30	19	71	10	17	23	28	7	17	77	16	39	17	16	50	37	2	14	13	10	23	9	28	1	55	35	22	13	29	29	10	48	63	35	8	27	71	80	80	12	38	11	33	8	21
Anxa11	32	56	33	109	66	20	113	91	115	76	116	82	202	153	41	121	64	18	190	100	114	72	47	66	3	125	105	54	90	90	261	53	106	101	79	18	60	124	167	139	90	78	62	76	75	86
Anxa13	13	34	20	68	11	16	29	36	15	41	115	20	39	16	16	69	54	5	10	14	22	31	8	23	3	91	54	14	22	29	26	29	57	61	45	17	37	79	94	89	17	41	14	27	14	38
Anxa2	50	97	42	171	267	56	431	274	455	286	229	273	633	638	122	204	120	90	799	486	377	221	126	164	28	192	150	90	311	134	935	121	115	177	153	18	122	142	249	226	397	323	312	325	344	310
Anxa3	32	72	34	138	74	48	120	113	104	119	134	83	207	239	87	165	100	13	94	88	120	111	44	74	6	114	115	49	194	123	185	82	73	107	90	9	61	125	131	144	94	138	114	129	82	99
Anxa4	22	53	26	71	99	36	144	101	175	96	107	143	301	279	64	99	49	50	318	244	200	85	37	56	3	76	77	62	98	63	396	84	66	69	53	13	45	108	98	108	123	99	96	106	137	59
Anxa5	46	111	65	222	349	127	528	353	595	414	312	407	1018	723	234	293	244	106	725	533	539	417	155	334	16	276	380	196	454	341	1107	339	204	324	277	33	196	344	376	385	425	498	421	506	542	416
Anxa6	40	90	59	193	55	34	150	210	113	138	240	96	300	155	31	225	174	16	164	102	96	120	63	146	5	231	175	127	152	161	199	118	199	222	155	35	136	219	298	231	77	140	66	121	97	198
Anxa7	49	119	42	234	92	44	196	212	139	122	300	120	350	210	95	248	209	32	213	179	146	143	58	169	7	309	147	104	159	180	307	114	247	173	165	41	104	253	320	330	131	181	102	171	107	188
Anxa8	24	47	19	71	10	29	25	39	13	33	78	16	54	23	20	64	48	5	18	11	16	24	4	26	1	76	36	23	20	29	27	25	35	56	50	10	38	81	75	95	27	43	8	26	12	42
Anxa9	13	40	15	80	14	15	37	42	24	33	92	21	61	28	15	61	45	4	27	39	26	36	13	33	1	74	48	25	17	35	45	24	62	65	51	12	31	65	84	112	13	42	19	44	22	28
Aoah	14	38	13	65	107	21	96	50	105	70	73	119	217	225	39	66	36	14	226	124	117	46	26	28	1	82	29	19	65	28	333	57	51	62	50	4	33	63	94	89	133	98	73	83	62	42
Aoc1	17	56	19	63	18	22	26	47	16	35	109	17	49	25	15	77	50	3	13	15	22	32	10	37	3	73	58	40	17	36	16	25	54	77	58	19	54	83	111	100	7	47	13	28	21	39
Aoc2	20	59	27	98	25	12	34	57	20	38	139	20	70	31	31	96	71	3	22	20	31	40	9	39	3	93	63	42	29	47	33	34	80	85	66	19	40	118	154	122	16	71	28	43	17	46
Aoc3	8	37	23	78	12	12	31	25	22	21	67	10	36	20	12	60	45	4	12	8	19	22	9	32	1	50	43	24	29	36	29	18	46	55	48	15	34	57	68	88	17	52	9	25	10	35
Aopep	32	73	45	179	80	36	158	155	113	126	190	108	245	153	77	135	78	19	207	134	101	105	34	98	2	163	94	63	75	87	228	107	146	151	126	17	71	164	230	166	108	131	73	115	128	112
Aox2	17	43	20	85	10	22	27	38	19	31	126	19	46	21	19	59	51	1	14	16	18	24	11	34	3	71	46	27	22	41	21	34	63	83	67	13	29	80	109	87	13	45	17	34	9	40
Aox3	22	42	14	57	12	14	19	28	10	27	95	12	48	22	13	64	49	1	13	10	23	23	6	26	0	70	42	27	17	22	29	21	42	60	45	17	33	66	84	93	22	52	7	24	10	31
Aox4	13	32	20	54	9	10	23	27	10	18	77	8	33	21	15	57	44	2	15	11	14	23	3	34	1	62	40	19	13	26	32	28	44	60	32	6	28	61	82	79	11	33	8	17	14	25
Ap1ar	34	120	59	249	36	27	63	105	45	70	365	38	141	62	31	246	190	9	42	41	53	54	18	63	8	351	93	48	40	75	69	43	340	162	140	34	81	229	432	272	36	74	31	68	39	89
Ap1b1	101	265	121	484	56	27	151	279	112	179	620	72	300	129	49	421	318	18	154	121	87	135	37	207	15	661	228	155	133	235	235	118	574	345	289	98	173	426	806	543	92	172	97	139	89	262
Ap1g1	57	152	65	308	45	24	91	117	112	87	390	71	207	105	53	263	176	15	125	79	87	106	32	115	9	419	106	81	98	104	164	70	335	194	141	70	76	221	395	323	71	124	55	125	54	129
Ap1g2	21	32	18	93	31	16	43	44	51	45	98	32	87	65	22	60	54	10	43	49	49	46	12	34	3	67	45	42	40	36	90	49	66	64	40	11	33	79	115	110	37	54	27	34	42	32
Ap1m1	53	131	67	268	57	36	121	181	97	124	320	70	225	117	52	216	165	20	99	75	87	92	38	105	4	334	135	95	86	116	154	91	297	189	165	58	89	248	357	311	73	134	68	102	91	167
Ap1m2	30	54	15	91	12	26	34	63	18	45	126	20	60	21	16	96	58	6	17	8	24	39	13	42	4	87	51	29	18	49	29	33	62	85	62	18	50	90	120	122	14	59	14	34	23	56
Ap1s1	59	202	99	372	61	27	145	234	108	143	552	95	282	141	77	395	285	29	149	91	101	142	51	176	7	514	197	142	83	158	169	130	427	277	236	75	139	373	594	428	84	218	60	170	130	247
Ap1s2	37	100	55	235	40	26	81	142	58	110	280	31	142	48	28	188	134	15	54	37	57	69	24	93	5	255	106	66	35	92	86	72	243	162	142	39	106	256	325	316	73	109	46	100	64	152
Ap1s3	23	46	24	94	37	17	51	54	23	36	104	33	69	61	21	92	41	6	41	17	43	27	22	35	3	98	57	24	36	28	56	30	91	67	71	21	33	89	112	95	34	54	15	29	30	26
Ap2a1	127	388	175	765	70	33	168	320	121	177	947	95	388	141	78	547	457	25	120	85	105	137	66	212	18	986	243	208	129	294	194	133	769	353	315	161	176	481	1137	787	107	225	82	156	131	339
Ap2a2	100	295	114	474	46	23	92	163	67	117	585	75	224	118	34	315	304	19	125	73	85	97	46	154	15	641	154	127	102	173	180	76	582	173	171	110	91	364	628	515	71	148	44	114	83	194
Ap2b1	89	272	94	515	85	42	189	244	141	148	734	133	376	209	64	437	391	19	156	145	133	144	61	202	12	726	233	161	139	188	262	161	640	308	282	85	163	465	886	645	90	171	86	190	138	265
Ap2m1	260	830	351	1616	165	87	422	793	339	411	2158	301	902	389	179	1386	1263	68	413	316	278	400	152	657	52	2331	675	496	349	759	616	447	1881	837	773	310	455	1328	2198	1966	261	613	212	471	350	837
Ap2s1	120	333	108	548	97	44	208	265	172	207	797	158	441	240	82	522	377	57	290	221	177	183	80	200	16	878	276	183	157	242	408	180	758	310	262	134	183	501	855	698	156	221	115	218	166	258
Ap3b1	31	87	48	165	75	30	138	90	94	103	223	91	226	146	62	157	100	27	183	114	108	89	35	94	5	183	96	47	92	90	235	84	147	140	112	27	73	170	206	239	81	121	71	99	98	102
Ap3b2	38	119	51	266	26	35	53	121	30	94	288	37	116	22	32	188	122	5	15	21	24	59	15	94	7	274	95	66	23	88	29	68	228	167	113	41	80	251	350	267	11	85	19	61	31	118
Ap3d1	77	189	78	366	75	46	139	177	141	150	417	105	251	127	66	235	179	16	154	129	144	107	37	109	10	427	138	100	114	148	239	91	345	221	178	55	103	313	484	384	112	195	74	137	100	132
Ap3m1	30	92	42	162	25	27	68	77	50	67	199	43	114	56	41	129	99	14	60	52	62	59	21	66	2	194	68	53	52	79	94	47	129	123	115	20	74	159	200	173	35	79	42	68	41	85
Ap3m2	77	180	79	375	39	29	69	91	34	101	381	36	137	67	32	288	187	9	35	34	55	72	24	81	12	426	121	74	61	115	68	63	384	159	138	59	93	272	421	344	39	75	33	84	35	80
Ap3s1	51	154	72	294	125	41	173	133	197	118	434	155	358	254	48	309	236	46	264	232	156	104	43	118	4	423	113	88	79	134	388	95	371	167	153	54	124	285	491	360	119	190	125	197	161	158
Ap3s2	33	86	25	175	21	18	58	110	39	83	219	49	131	49	33	128	104	6	41	31	42	61	17	76	9	188	72	47	25	85	58	48	178	150	115	20	87	171	251	204	21	94	27	54	44	102
Ap4b1	18	51	31	93	24	21	40	58	24	45	122	36	71	42	22	78	62	10	24	31	33	31	17	50	2	106	61	36	32	42	49	29	103	91	53	25	36	110	115	136	25	65	17	54	30	45
Ap4e1	31	63	31	145	19	32	47	76	30	50	162	29	102	46	25	107	71	9	29	33	26	48	14	50	6	153	65	44	31	56	57	49	107	102	85	26	62	123	149	167	25	73	22	57	36	59
Ap4m1	23	56	26	135	18	21	23	50	16	42	141	25	78	38	23	120	72	5	22	18	30	28	10	46	3	97	52	32	29	40	34	30	76	90	63	10	48	86	132	143	21	59	12	43	26	44
Ap4s1	34	99	67	255	19	25	52	90	47	59	304	35	116	53	29	213	105	7	31	42	37	56	18	58	6	313	69	43	43	87	67	36	214	134	110	37	85	193	326	277	28	65	28	55	45	94
Ap5b1	19	45	20	81	14	24	33	43	23	44	124	23	63	28	15	92	71	4	17	20	34	30	11	38	2	84	59	44	20	41	34	26	57	82	73	20	44	87	105	112	27	57	17	37	22	43
Ap5m1	26	57	28	132	38	24	63	74	48	64	170	39	118	51	34	136	102	1	56	36	41	49	23	61	3	170	63	48	50	56	65	28	133	123	102	11	52	115	185	151	42	60	26	45	40	60
Ap5s1	30	75	42	152	40	33	68	78	62	73	173	43	125	64	30	140	97	19	79	59	54	61	17	53	1	143	74	49	40	54	112	37	107	107	74	19	55	130	205	164	36	81	37	69	56	74
Ap5z1	28	63	37	142	32	30	77	96	48	59	165	54	123	92	39	128	76	8	108	85	65	60	18	75	3	172	81	38	45	77	143	65	117	138	88	12	52	134	165	158	47	95	39	76	55	89
Apaf1	21	66	30	107	47	16	84	54	56	71	144	48	122	122	26	101	59	15	126	76	59	63	23	43	0	117	59	34	37	41	133	47	90	92	69	19	44	100	131	149	53	80	35	52	57	66
Apba1	112	321	145	503	58	34	140	346	94	165	718	67	283	62	47	467	584	17	65	53	60	174	68	264	19	784	484	280	78	269	132	183	657	370	375	97	252	636	815	651	51	180	57	162	70	274
Apba2	70	202	94	405	19	27	65	172	34	95	517	28	125	36	34	307	254	8	20	23	42	88	20	146	10	552	160	114	39	150	34	92	461	229	195	85	141	356	621	464	33	112	34	68	52	136
Apba3	33	58	46	121	25	23	61	75	46	64	148	37	107	56	36	109	80	13	76	51	48	48	15	64	5	147	67	42	49	69	81	41	93	90	76	23	68	132	164	147	38	76	36	68	34	75
Apbb1	124	375	178	832	50	93	146	439	61	255	1031	66	369	77	120	689	434	14	21	42	70	249	49	296	17	966	398	302	110	306	80	245	789	515	483	96	309	713	1090	916	47	260	75	263	97	390
Apbb1ip	28	57	26	96	62	34	117	82	132	72	143	94	205	217	73	137	102	14	201	83	145	76	38	53	3	104	87	53	115	51	237	59	67	100	61	24	53	119	143	147	94	84	81	86	80	47
Apbb2	51	137	66	291	26	49	60	148	44	101	328	46	159	50	81	244	151	1	20	40	61	97	19	95	8	257	159	105	46	116	59	90	183	180	154	34	103	245	322	282	38	148	50	113	69	153
Apbb3	39	104	41	189	16	20	53	119	31	64	234	25	104	34	34	160	108	6	35	24	23	61	10	82	5	195	91	49	49	89	51	58	196	115	107	37	60	158	253	227	22	98	23	67	31	107
Apc	50	117	75	290	32	40	75	134	50	96	328	36	169	55	47	229	138	11	48	49	60	94	26	90	17	299	166	91	63	123	89	64	242	203	150	52	130	217	368	281	59	117	42	84	46	114
Apc2	73	232	101	438	13	27	61	175	42	133	495	37	146	33	35	268	140	7	14	22	31	83	37	135	5	544	131	85	48	152	46	78	425	287	215	74	146	441	554	453	14	144	29	106	38	158
Apcdd1	37	64	32	119	20	32	96	141	65	92	174	29	129	31	28	114	87	6	22	22	59	52	31	114	5	150	156	73	54	155	86	59	113	112	104	25	96	162	190	153	19	121	39	69	53	97
Apcs	14	39	18	70	12	28	12	29	18	24	81	10	39	17	14	60	35	2	11	9	10	20	7	21	1	50	40	11	20	29	32	19	43	44	39	10	21	62	75	93	13	34	7	26	15	29
Apeh	36	83	26	150	49	23	96	106	90	88	198	63	140	106	43	147	132	16	108	73	82	68	31	67	7	197	89	54	53	81	150	56	200	165	104	33	80	181	213	213	49	114	44	68	64	81
Apela	13	34	14	74	14	11	20	30	7	35	74	9	49	12	12	59	46	1	15	12	15	28	9	32	0	67	36	16	16	27	29	27	49	55	39	12	32	63	74	104	10	55	22	32	5	29
Apex1	37	114	38	156	35	30	68	79	49	78	231	38	117	65	36	190	126	8	46	39	62	68	21	77	6	236	89	64	51	72	76	45	170	135	84	36	70	170	256	205	35	86	36	72	39	81
Apex2	32	88	32	163	22	29	46	65	24	64	150	23	88	34	29	98	93	6	32	36	42	54	15	50	8	180	64	38	34	55	51	40	125	108	82	14	53	154	178	170	25	68	20	46	23	70
Aph1a	47	118	58	275	97	54	161	163	148	122	322	103	296	208	76	242	164	24	175	126	160	118	78	136	7	271	164	92	113	127	266	112	212	208	174	50	116	246	374	307	101	169	107	133	146	155
Aph1b	38	73	34	114	28	30	59	93	52	49	182	40	126	51	25	107	84	7	48	38	46	42	9	56	6	177	64	44	42	60	62	48	113	129	98	16	62	115	174	143	38	70	28	55	54	56
Api5	33	94	38	185	46	29	104	105	73	66	234	58	172	109	41	172	101	21	110	75	70	77	29	53	4	202	84	48	65	88	148	48	193	122	99	31	64	142	278	198	63	104	39	66	66	89
Apip	28	66	45	145	29	35	53	97	41	52	157	57	134	53	35	140	86	14	57	46	54	54	17	73	3	156	75	48	46	77	72	37	115	101	90	35	63	143	188	181	26	83	26	55	44	72
Aplf	15	68	17	103	12	20	34	37	20	30	111	22	68	21	20	88	64	6	24	19	22	34	9	32	4	85	39	36	38	33	38	23	73	77	61	18	40	91	122	95	22	48	23	46	25	48
Apln	22	53	19	91	13	20	26	82	14	39	149	22	60	15	21	92	70	3	16	17	15	42	6	35	7	110	50	31	33	48	32	28	64	108	87	16	69	123	182	120	12	55	19	42	20	41
Aplnr	19	39	24	79	10	13	25	28	13	36	85	13	55	13	14	67	46	3	15	16	15	25	10	31	4	80	49	26	15	31	27	23	53	66	62	9	38	79	106	97	11	41	15	29	12	37
Aplp1	549	1691	818	3541	238	583	362	1352	196	867	4478	302	1339	470	831	2746	1253	35	49	102	354	1158	146	1128	58	3964	1659	1332	437	1149	188	811	3331	2933	2244	599	1511	3629	4986	3955	222	1655	328	1219	457	1657
Aplp2	213	673	349	1520	104	117	254	631	193	415	1745	151	656	217	149	1138	887	29	148	107	188	326	121	497	39	1993	670	478	453	722	244	294	1597	910	770	253	520	1292	2159	1599	178	517	146	391	189	678
Apmap	49	132	84	246	30	21	77	122	55	97	319	43	164	56	35	206	125	10	41	39	41	76	32	96	6	339	96	69	45	65	80	58	244	183	126	60	81	233	326	251	42	109	27	76	57	101
Apoa4	20	42	24	85	11	24	22	41	17	35	107	20	44	20	12	74	50	1	15	18	26	33	6	25	3	66	40	22	17	29	34	22	53	86	40	12	39	72	100	101	14	53	18	26	12	28
Apoa5	10	35	20	68	11	15	26	31	14	17	82	10	40	13	12	65	54	5	11	13	16	27	8	24	1	69	42	17	9	33	19	19	56	57	38	10	32	78	90	109	10	52	4	29	14	30
Apob	15	40	22	87	14	14	17	42	16	34	98	15	50	20	15	62	49	3	17	8	18	38	4	26	2	71	43	28	19	33	18	24	58	66	49	10	40	72	94	108	13	47	17	35	14	29
Apobec1	17	43	15	90	82	27	158	61	162	102	90	85	198	166	55	76	45	31	233	207	140	95	27	43	3	77	54	32	67	29	342	73	55	54	60	10	35	70	108	101	111	111	107	137	124	70
Apobec2	14	33	23	76	11	15	25	34	12	33	68	9	44	25	10	49	54	6	13	17	17	31	6	24	3	82	51	15	19	30	22	24	47	54	76	19	24	84	84	94	13	52	10	27	20	20
Apobec3	35	68	33	108	99	32	172	81	137	80	124	132	254	291	75	164	93	21	299	149	178	100	82	66	7	129	82	62	152	76	359	69	74	89	70	16	41	99	131	116	136	100	84	67	108	74
Apobec4	17	34	15	80	11	19	17	30	16	30	95	11	43	11	17	60	54	2	15	16	20	20	7	30	3	86	45	35	23	32	25	21	46	58	36	13	34	73	84	90	17	45	16	28	7	35
Apobr	11	53	16	66	25	15	52	39	38	41	78	36	99	64	18	65	40	11	67	58	52	47	19	25	1	53	36	25	26	27	129	33	65	55	41	12	29	55	74	68	42	49	33	41	35	29
Apoc1	32	76	28	119	25	25	68	67	35	48	133	17	91	40	26	103	88	5	36	28	34	59	16	60	1	126	94	55	34	63	46	37	83	114	90	14	67	107	147	141	21	86	26	57	35	57
Apoc2	14	47	21	64	260	41	573	112	620	264	95	236	450	309	73	71	48	120	403	524	296	135	56	36	3	61	41	24	33	26	745	110	64	81	37	15	28	71	104	90	367	245	320	331	425	129
Apoc3	13	37	15	64	14	15	21	43	11	18	100	14	45	17	11	57	50	3	11	15	16	23	2	30	0	62	41	18	16	32	19	21	37	65	40	8	24	59	86	96	9	38	11	20	14	25
Apoc4	13	42	18	80	6	17	31	43	13	31	105	13	48	21	15	82	49	2	23	14	24	29	9	20	3	100	50	28	15	35	18	34	62	75	58	10	37	86	94	95	16	46	11	30	15	41
Apod	223	392	172	921	2139	4625	1739	4990	1232	4806	1085	1185	3535	3429	4016	2298	376	52	91	273	2714	6358	1497	4161	32	922	3870	2804	2155	1229	1773	3988	317	1015	704	48	530	837	973	1351	1968	9639	3400	9760	2019	5591
Apof	16	27	20	48	13	14	25	34	9	30	84	14	45	24	23	79	41	3	8	13	12	27	4	33	4	81	38	26	18	47	19	18	51	65	42	8	25	79	103	80	15	48	12	24	18	30
Apoh	15	42	21	73	15	22	23	33	13	31	87	22	48	34	20	79	56	5	11	10	12	36	5	21	3	82	28	24	15	44	26	21	58	78	59	16	35	80	123	105	11	43	14	31	22	34
Apol10a	10	39	16	83	8	15	32	37	17	25	116	11	39	17	17	79	54	0	12	16	20	29	2	24	2	79	50	21	23	41	26	24	54	65	55	19	37	73	96	92	12	38	14	28	13	23
Apol10b	15	32	22	67	15	9	25	50	23	27	90	21	58	17	19	51	52	2	15	23	18	37	7	26	0	65	40	23	11	27	18	43	42	61	52	22	33	62	81	84	7	48	13	26	14	31
Apol11a	13	39	18	79	14	14	28	45	18	32	94	15	43	13	14	71	46	1	17	7	12	24	9	29	0	75	43	18	12	24	24	32	38	72	42	11	24	72	81	85	8	46	10	24	16	28
Apol6	7	36	19	61	17	12	32	37	16	20	76	15	45	10	17	62	49	4	9	16	18	21	3	37	4	63	40	23	15	41	23	22	43	52	46	15	28	69	72	81	13	47	11	29	17	28
Apol7a	21	43	13	80	7	11	20	34	14	29	82	18	44	19	23	80	66	1	13	19	12	33	8	30	2	65	42	22	24	35	26	28	39	57	38	15	37	86	86	89	8	45	9	29	16	37
Apol7b	21	44	24	93	21	20	41	54	21	40	89	19	48	41	17	75	61	2	33	10	22	33	16	32	3	59	50	23	35	30	39	23	41	77	57	9	45	70	87	93	24	35	13	25	19	31
Apol7c	18	51	16	91	16	25	28	34	15	47	95	16	66	38	20	65	61	5	19	20	23	33	8	31	2	73	46	29	19	39	30	34	60	71	57	17	28	85	99	87	8	45	13	26	15	42
Apol8	13	41	26	90	15	20	35	68	16	39	121	11	65	19	21	94	70	2	7	18	14	32	3	36	2	79	44	39	21	44	30	21	64	92	64	19	36	74	100	107	15	65	12	29	9	51
Apol9a	26	42	29	72	12	27	23	60	12	39	93	14	68	22	17	86	55	5	12	8	13	21	11	32	1	89	55	26	18	35	28	28	58	54	66	9	36	97	99	95	11	54	13	38	20	39
Apol9b	34	54	35	62	16	19	41	77	31	50	124	22	62	26	23	133	70	5	28	22	32	46	17	49	5	88	59	36	26	41	36	31	67	69	47	11	39	66	106	134	24	76	17	41	33	56
Apold1	15	36	24	65	10	22	25	44	12	45	95	14	56	22	11	72	49	1	29	31	20	26	7	26	3	77	45	25	12	34	48	34	65	75	72	9	42	95	116	121	11	56	11	26	13	34
Apom	18	47	27	80	11	24	27	42	16	40	125	19	56	14	18	82	46	7	11	11	24	30	12	38	3	72	46	36	19	44	27	26	51	55	49	12	47	101	102	99	10	55	19	33	18	20
Apon	15	41	21	58	13	15	19	26	10	20	56	18	34	13	14	68	45	3	6	11	9	23	4	23	0	53	30	23	8	32	23	47	46	55	37	4	15	72	63	89	11	30	13	26	15	27
Apoo	37	102	51	233	22	26	71	139	44	83	303	35	157	27	20	177	157	4	39	35	39	66	15	90	6	294	86	79	49	118	37	65	226	166	151	55	83	249	357	274	26	106	20	67	32	118
Apool	13	51	26	91	11	21	45	48	43	32	113	37	91	40	29	94	58	8	44	27	43	31	8	33	3	70	50	25	35	59	72	28	66	68	43	10	32	79	102	108	19	72	19	38	34	41
Coa8	35	78	35	179	43	25	77	86	57	65	237	58	169	67	51	130	118	12	67	51	70	86	25	76	6	226	94	52	54	76	102	44	209	145	102	29	74	187	245	214	43	99	44	77	59	87
App	853	2698	1236	5497	680	451	1415	2852	1211	1750	6916	922	3196	1407	869	4786	3213	306	1599	1395	1181	1715	577	2539	103	6924	2345	1672	1243	2230	2486	1818	5266	3340	2656	656	1978	4947	7940	5853	871	2068	795	1954	1134	2735
Appbp2	51	119	57	241	27	39	76	121	47	67	333	38	149	58	30	163	116	8	38	37	42	68	21	82	6	293	114	66	57	94	79	59	243	148	136	46	83	187	317	260	48	116	35	90	39	112
Appl1	60	159	72	326	36	24	76	140	55	88	435	72	202	99	45	237	171	15	76	64	64	98	30	101	7	382	143	92	87	104	110	71	341	194	146	78	98	274	500	418	46	87	38	94	55	145
Appl2	30	78	45	178	31	27	59	97	69	91	242	40	157	58	42	110	97	13	53	61	68	84	24	74	11	237	132	76	98	108	98	63	188	180	171	43	98	235	288	226	63	89	47	70	78	98
Aprt	22	62	31	124	88	43	157	92	140	107	154	124	298	183	40	104	71	32	203	193	135	92	37	64	4	162	70	50	58	57	324	77	116	98	76	29	44	124	161	154	93	146	89	115	136	113
Aptx	30	81	38	166	28	28	57	102	29	69	195	38	113	42	23	151	86	7	34	41	53	51	18	69	4	191	75	50	30	68	58	37	175	113	99	23	62	151	205	187	22	90	21	56	37	81
Aqp1	9	38	13	76	10	19	33	28	11	33	77	14	42	46	14	68	50	1	20	17	19	20	24	26	2	66	27	17	17	24	30	31	46	59	46	13	32	64	81	91	42	33	9	35	13	28
Aqp11	23	55	22	110	14	25	35	56	20	34	123	17	51	19	15	111	66	3	19	20	32	43	7	39	3	153	56	44	24	45	31	30	84	69	74	19	56	106	129	123	11	47	14	33	22	34
Aqp12	22	49	25	68	11	15	18	41	14	27	108	15	52	20	12	59	50	4	12	12	20	22	8	22	6	68	50	30	16	25	27	27	49	49	57	15	51	67	122	95	12	43	16	26	22	27
Aqp2	18	25	27	71	19	17	21	37	29	35	99	16	50	23	26	72	55	3	9	16	14	32	2	34	2	74	46	28	20	26	22	21	55	67	56	10	29	71	107	111	19	45	11	27	12	28
Aqp3	22	29	20	72	15	13	30	45	17	31	87	17	42	26	15	57	53	6	12	8	11	21	5	25	3	72	41	30	13	25	23	22	49	59	43	14	39	87	84	90	14	48	14	26	11	30
Aqp4	46	110	60	240	175	83	328	229	341	181	406	81	557	213	100	332	469	9	14	17	219	142	306	426	36	387	793	187	367	467	220	142	343	334	342	46	235	440	505	436	214	188	245	120	231	191
Aqp5	17	49	26	79	9	18	36	43	20	41	116	17	44	26	19	87	55	6	21	16	17	31	8	38	4	94	51	35	22	48	22	20	62	70	62	16	42	91	109	118	12	49	12	30	21	42
Aqp6	21	52	22	78	20	12	34	52	16	36	108	17	55	27	12	95	45	3	20	18	20	31	8	43	3	89	40	30	9	37	30	27	48	77	53	24	32	83	106	102	8	51	14	41	19	46
Aqp7	15	37	23	67	9	16	16	31	8	28	77	16	46	17	16	45	55	4	13	12	9	25	7	26	2	72	38	19	11	26	22	25	41	54	41	13	33	73	86	87	10	47	14	21	12	27
Aqp8	14	30	24	64	11	16	24	33	12	19	68	9	41	11	18	52	23	4	12	9	12	24	8	28	1	57	39	19	24	26	27	24	50	55	39	7	26	74	78	91	12	38	14	25	13	18
Aqp9	23	36	18	79	12	20	28	57	16	41	109	24	66	31	14	88	55	5	19	18	18	30	10	33	4	80	53	31	16	41	41	31	63	89	56	18	39	88	111	98	16	55	14	33	29	40
Aqr	22	81	39	160	35	33	57	92	62	60	164	53	135	78	28	128	89	9	74	47	48	67	27	56	4	154	88	51	41	81	91	41	145	104	88	25	59	161	215	159	43	85	40	80	62	74
Ar	25	60	24	88	14	13	28	35	16	21	102	11	47	10	17	70	54	5	24	12	16	19	8	18	4	102	33	16	24	27	22	23	98	67	55	12	34	83	97	85	14	39	12	33	9	22
Araf	136	441	198	878	46	38	128	283	80	151	950	83	312	108	51	634	454	11	93	80	93	157	51	204	21	1252	220	158	125	256	162	101	1083	371	275	163	184	691	1212	868	70	175	62	159	81	288
Arap1	25	61	31	114	112	38	180	81	167	98	142	122	298	268	81	127	85	38	269	181	158	120	70	82	5	139	109	40	99	69	365	82	95	102	93	15	66	132	160	120	130	151	101	145	153	113
Arap2	33	95	52	149	39	31	77	124	55	89	293	38	176	93	57	213	108	9	86	33	62	94	28	83	8	193	125	65	77	108	73	52	150	133	147	27	96	193	269	213	62	135	40	77	42	133
Arap3	13	37	16	58	18	14	28	40	24	40	78	19	52	28	23	67	62	1	31	41	37	39	10	32	2	60	45	37	30	41	38	18	54	74	45	7	46	71	78	92	13	49	13	34	20	26
Arc	16	48	23	127	13	26	40	86	20	53	169	20	70	24	25	152	74	7	11	17	20	56	19	58	4	128	106	58	31	59	28	63	110	105	82	14	57	134	173	153	23	66	15	44	23	53
Arcn1	52	168	72	292	74	35	148	191	121	116	363	89	277	169	75	285	180	23	156	110	124	99	50	121	7	377	149	98	111	138	246	84	346	214	173	52	112	269	429	342	98	189	89	161	104	181
Areg	20	37	20	67	13	22	21	51	15	21	82	12	43	21	17	75	53	6	16	9	11	36	6	29	2	66	36	21	17	28	22	32	52	66	50	19	35	72	94	99	7	43	6	21	15	44
Arel1	31	117	65	190	53	31	96	130	79	117	299	68	219	108	57	277	113	22	142	94	108	103	34	112	4	273	118	73	74	121	156	77	180	178	129	37	77	212	312	251	73	144	54	99	84	120
Arf1	188	530	263	1051	261	92	475	648	425	448	1390	334	959	558	198	966	667	107	659	476	429	378	166	465	26	1531	471	278	360	461	881	333	1326	685	611	165	423	1028	1515	1243	347	638	304	493	382	599
Arf2	47	110	47	207	38	28	66	115	66	92	281	44	167	77	35	185	120	11	85	56	72	85	31	83	9	259	107	76	54	96	93	67	200	166	115	53	98	192	324	244	60	129	48	76	53	93
Arf3	154	457	172	827	81	51	215	395	143	260	980	122	395	173	63	666	512	26	165	116	161	203	75	258	15	973	297	216	166	255	259	179	963	398	362	198	198	725	1172	771	120	322	101	236	139	319
Arf4	63	165	63	324	81	50	161	200	138	127	382	120	356	244	96	356	192	33	261	155	151	143	58	157	9	382	133	80	141	129	324	120	326	197	139	62	108	304	339	353	136	186	95	153	119	185
Arf6	75	165	94	341	254	91	412	305	403	245	502	281	637	529	126	403	247	94	654	381	395	280	118	199	12	409	219	134	258	202	775	160	376	300	248	67	166	397	572	411	305	321	258	280	335	282
Arfgap1	61	144	68	302	40	36	79	150	44	86	295	43	145	78	51	192	129	12	61	59	64	72	34	104	4	303	115	87	69	108	114	76	275	133	135	49	83	237	381	302	65	135	44	109	53	116
Arfgap2	52	148	72	272	60	41	100	155	78	116	370	77	233	122	48	262	149	19	117	78	94	138	46	130	5	365	144	95	90	115	153	84	273	169	158	65	94	250	410	283	86	143	56	125	82	148
Arfgap3	29	85	32	138	31	35	64	81	52	57	193	38	118	54	37	114	97	11	74	44	50	55	25	49	3	179	90	48	76	76	104	56	112	108	83	14	61	147	215	158	56	91	38	78	46	83
Arfgef1	38	99	63	228	44	37	74	126	57	74	291	58	191	102	52	219	148	13	118	85	62	87	31	86	3	285	119	66	66	100	123	55	234	145	104	35	58	160	305	247	73	98	66	91	65	121
Arfgef2	49	145	75	268	55	52	94	187	100	123	347	69	213	118	68	237	169	20	120	110	94	112	29	120	2	352	137	95	95	147	165	101	273	177	153	69	110	258	359	358	85	162	62	147	88	140
Arfgef3	29	82	32	128	15	17	25	82	16	37	177	20	67	24	15	106	69	5	19	16	20	44	8	44	6	181	46	42	14	64	27	40	158	87	87	23	47	128	158	170	17	59	12	58	14	50
Arfip1	37	72	48	159	29	32	82	99	53	71	220	54	154	96	44	153	109	8	75	59	70	67	22	74	7	188	109	68	71	76	121	63	150	123	103	35	76	182	235	230	53	97	42	76	59	91
Arfip2	45	160	63	258	29	24	60	141	57	93	340	50	147	62	31	208	157	10	63	41	46	75	20	91	6	319	114	68	61	118	86	69	304	178	131	50	78	250	324	290	49	111	35	99	50	113
Arfrp1	42	112	70	254	49	43	87	131	56	88	338	61	227	116	74	231	167	14	87	66	89	94	31	85	9	287	137	83	67	105	137	78	213	178	148	29	112	246	342	298	57	109	37	114	61	108
Arg1	20	51	26	95	198	42	293	107	376	141	133	329	664	257	44	102	74	341	1912	1754	108	83	58	52	3	126	57	37	24	46	1536	160	76	88	77	20	42	105	139	131	273	221	236	197	166	98
Arg2	14	35	16	77	24	21	50	40	44	36	126	32	67	29	14	65	44	10	80	56	26	38	11	19	1	83	55	25	14	37	63	28	70	67	55	11	31	92	110	103	43	65	31	42	26	29
Arglu1	59	187	89	387	81	61	143	243	114	177	402	99	243	171	86	220	180	18	153	124	109	149	60	168	12	441	204	104	154	178	211	108	294	232	192	44	150	329	433	365	104	166	101	166	86	183
Arhgap1	45	98	52	244	46	25	112	98	85	84	283	60	188	117	39	150	119	20	134	81	81	83	26	83	5	229	92	39	85	94	167	77	221	102	70	50	59	185	271	240	67	88	53	77	77	95
Arhgap10	28	44	29	98	60	24	109	62	100	70	125	80	192	116	38	111	87	30	183	162	82	56	28	40	5	99	62	36	56	53	230	70	89	102	73	23	46	102	140	127	78	104	52	98	96	58
Arhgap11a	11	33	16	85	22	18	51	35	27	34	117	30	64	34	23	62	58	4	43	32	31	44	18	43	0	60	28	34	19	37	57	17	55	62	55	12	37	70	93	86	31	48	28	46	30	38
Arhgap12	50	152	64	303	35	29	93	132	62	98	424	72	190	96	44	241	267	12	96	82	74	98	30	101	9	417	133	81	98	141	113	107	331	185	177	69	117	267	425	420	51	112	60	90	64	104
Arhgap15	21	58	28	105	32	26	51	50	34	47	128	33	90	66	21	108	58	6	45	28	53	39	22	45	4	89	45	33	34	37	56	36	61	85	48	29	34	101	142	124	42	57	30	34	34	45
Arhgap17	20	60	27	129	69	34	111	78	96	70	158	72	175	134	50	94	63	14	118	117	82	87	32	75	4	133	67	42	74	78	220	55	85	99	68	12	54	104	139	138	69	97	50	94	89	65
Arhgap18	22	75	29	153	23	22	58	59	39	52	160	39	96	69	28	91	69	14	62	48	55	45	24	49	1	152	45	30	60	55	97	52	118	99	74	29	47	130	156	137	42	62	46	50	34	54
Arhgap19	25	61	24	80	24	19	41	58	32	36	137	19	63	35	18	87	60	2	23	27	26	36	13	32	2	113	42	29	31	49	34	43	65	83	44	21	45	94	108	128	24	56	20	29	27	32
Arhgap20	24	61	27	138	15	19	34	37	17	49	157	23	52	17	14	78	63	9	9	16	13	37	11	44	5	157	63	32	29	46	25	25	117	82	70	36	46	111	180	137	22	47	9	44	14	48
Arhgap21	59	187	104	417	39	45	61	201	45	133	422	49	188	53	49	264	202	7	30	38	47	97	33	97	13	415	186	93	82	160	57	96	322	242	222	35	134	303	501	375	48	178	49	121	80	185
Arhgap22	25	56	31	114	39	22	89	66	40	73	122	48	136	66	26	100	85	6	46	42	67	33	14	43	5	124	78	55	30	42	76	47	97	88	70	11	47	121	140	116	36	101	42	78	48	74
Arhgap23	86	223	94	385	38	87	92	224	63	128	648	68	250	106	156	391	236	8	48	48	80	230	50	228	10	485	297	237	103	251	98	177	358	383	317	53	268	513	714	620	54	219	49	196	77	218
Arhgap24	18	62	33	108	33	21	37	82	56	61	169	37	103	38	26	124	118	7	49	41	41	45	13	55	1	137	56	20	32	56	95	35	110	94	71	24	68	140	176	201	30	61	30	53	45	57
Arhgap25	13	42	16	79	54	25	72	46	74	70	95	73	167	152	68	71	64	25	153	126	112	56	29	50	1	71	42	34	58	38	230	45	57	68	56	16	44	71	78	85	64	81	42	62	83	45
Arhgap26	103	253	104	416	53	21	111	148	99	109	549	61	203	134	36	350	265	9	117	63	88	75	50	123	11	661	121	87	109	137	135	57	475	256	217	90	140	442	570	475	79	133	66	122	79	118
Arhgap27	24	52	33	115	41	20	74	65	39	45	148	46	122	78	29	105	67	7	65	71	60	48	25	43	4	146	50	39	46	66	123	58	85	83	80	24	54	106	149	128	46	78	26	48	51	63
Arhgap28	22	57	24	89	17	15	25	31	18	46	90	19	61	26	21	76	48	1	19	15	27	29	11	32	2	72	46	24	46	43	47	31	75	94	66	25	46	84	86	99	18	58	12	44	16	41
Arhgap29	14	53	35	114	18	29	47	59	28	37	151	31	95	39	27	97	65	8	40	32	44	33	28	67	6	122	63	43	121	79	61	33	83	90	64	10	55	105	158	140	51	67	37	39	30	50
Arhgap30	21	51	17	75	109	23	136	53	160	77	105	113	217	272	54	79	64	23	285	143	163	77	60	44	4	95	61	26	108	41	344	75	49	61	46	21	36	82	93	93	138	75	103	90	133	52
Arhgap31	27	67	36	143	36	37	88	117	86	90	195	82	154	97	45	124	106	16	114	89	81	85	39	124	6	154	122	60	64	116	155	75	126	123	101	32	77	173	184	182	74	109	35	91	64	86
Arhgap32	37	139	63	309	18	29	45	98	32	65	400	27	126	24	36	234	169	1	19	22	35	88	24	62	8	386	116	106	55	105	47	66	263	170	124	36	90	176	443	322	29	84	18	66	29	116
Arhgap33	22	65	25	110	14	24	23	63	20	33	126	9	59	15	22	73	56	4	15	12	19	35	5	36	3	106	36	31	21	43	25	25	85	101	74	22	45	127	164	133	8	52	8	29	20	39
Arhgap35	64	240	90	453	26	32	81	188	50	105	561	43	209	53	44	354	236	9	29	31	51	117	31	133	10	528	181	119	78	178	70	82	472	260	225	59	143	338	605	512	35	138	34	123	50	219
Arhgap36	41	141	20	86	9	22	25	27	20	32	106	13	57	15	13	72	63	1	10	12	13	32	4	49	3	144	35	28	15	39	21	25	105	93	120	25	76	167	105	155	17	62	15	29	16	72
Arhgap39	53	116	57	208	32	53	52	100	43	92	262	28	106	58	39	182	123	5	28	37	41	85	27	71	6	254	113	72	48	86	64	68	219	128	114	40	86	216	299	239	31	139	39	90	39	102
Arhgap4	15	46	23	63	37	22	55	46	44	55	108	49	91	91	33	85	69	11	96	50	55	33	27	35	2	89	56	26	61	42	98	32	52	61	49	15	36	89	95	102	31	52	32	44	44	33
Arhgap40	18	49	19	75	11	18	26	50	16	48	111	18	55	23	16	86	55	3	15	18	21	36	5	28	2	78	48	23	18	35	31	20	43	69	51	18	36	81	79	102	16	46	11	24	27	38
Arhgap42	20	72	36	127	29	29	53	84	32	39	150	35	101	37	25	123	95	7	27	14	24	52	19	43	2	146	78	37	54	67	50	47	83	97	91	20	60	117	151	160	30	73	26	47	35	55
Arhgap44	55	201	101	447	11	19	87	273	41	120	508	45	177	19	22	353	215	10	16	29	22	86	23	155	18	500	231	134	81	185	50	91	414	326	271	53	171	365	614	423	20	161	22	154	40	206
Arhgap45	31	51	29	91	127	37	237	75	233	118	105	145	324	405	71	99	76	26	416	176	278	87	108	53	11	98	80	38	210	70	411	64	55	72	38	15	35	99	100	97	212	91	156	112	226	88
Arhgap5	58	177	91	349	36	39	51	139	50	91	508	34	160	62	40	320	299	7	22	31	62	85	28	97	11	418	168	107	59	164	68	70	390	274	211	78	179	306	578	403	40	111	37	69	47	114
Arhgap6	51	167	62	294	25	22	44	104	28	78	334	24	110	28	24	236	186	5	26	35	37	53	11	80	4	348	120	79	62	124	50	66	304	264	277	74	178	354	352	377	31	78	27	60	30	96
Arhgap8	19	32	15	81	11	10	27	36	18	30	82	19	36	11	21	69	44	2	13	15	12	20	7	24	4	66	40	26	21	29	25	25	56	77	41	10	38	64	92	85	15	32	13	24	12	23
Arhgap9	29	52	15	89	99	22	155	71	177	63	128	118	216	225	47	97	72	26	296	121	180	61	76	39	2	80	72	33	144	47	294	41	57	68	52	15	54	99	106	111	145	73	105	73	126	55
Arhgdia	188	396	142	635	421	133	577	458	622	457	950	469	1151	886	303	753	449	132	877	576	647	489	194	401	29	1086	401	233	365	301	1192	354	962	435	398	153	264	778	968	868	470	579	400	518	545	498
Arhgdib	24	62	24	56	92	26	149	54	137	68	83	91	197	232	55	89	63	17	204	110	166	76	41	55	4	75	64	31	96	43	300	51	48	91	44	8	28	76	79	96	115	100	89	89	117	48
Arhgdig	80	181	58	280	13	14	32	96	23	64	436	21	60	16	15	233	198	4	19	17	22	51	16	80	11	423	82	57	15	86	26	54	414	260	194	85	133	412	416	443	14	99	11	57	30	122
Arhgef1	44	153	63	237	143	42	227	188	235	160	250	136	355	338	67	159	122	32	340	178	271	132	81	118	9	304	138	75	226	125	408	103	233	193	154	33	100	250	331	246	184	169	124	152	185	139
Arhgef10	57	100	58	258	38	120	62	174	36	104	315	39	140	66	120	306	140	5	17	24	62	156	26	136	7	304	243	175	85	155	37	108	191	226	189	36	159	259	330	361	38	169	58	146	63	177
Arhgef10l	34	137	77	286	32	25	69	125	67	81	266	62	149	80	39	218	148	11	100	77	53	77	33	89	12	353	157	81	80	103	125	76	294	138	123	49	97	197	347	269	45	103	38	60	57	97
Arhgef11	39	165	76	305	42	25	97	181	63	86	356	41	203	65	46	263	234	11	82	62	54	74	29	106	7	390	149	97	72	152	103	81	291	199	153	51	107	246	453	364	46	137	46	104	88	179
Arhgef12	96	258	124	513	42	36	128	269	87	149	609	68	285	81	75	403	322	3	60	55	81	141	41	162	11	636	219	135	151	279	102	96	487	285	281	89	184	430	763	509	73	196	49	166	71	264
Arhgef15	18	35	18	68	17	18	31	49	26	38	93	17	64	16	20	76	64	5	23	17	25	32	10	43	1	87	54	28	18	49	46	35	59	63	57	27	57	97	123	109	13	43	11	26	17	43
Arhgef16	21	49	21	87	13	18	14	47	11	34	131	13	47	14	13	87	65	4	16	19	9	36	8	35	5	83	55	26	21	31	24	16	72	77	64	11	39	92	107	109	15	32	15	21	9	39
Arhgef17	12	36	18	61	21	17	44	39	32	37	106	18	74	28	14	58	66	4	16	21	33	31	13	43	2	79	61	21	54	51	41	39	52	50	59	18	35	74	112	75	40	50	11	38	42	28
Arhgef18	31	84	58	208	28	34	80	98	60	56	242	37	126	74	30	152	130	8	55	28	68	52	24	75	2	222	98	63	75	92	64	50	166	123	113	39	81	150	257	224	33	84	37	65	46	77
Arhgef19	17	41	26	66	13	12	30	36	12	22	98	11	44	18	20	72	53	5	11	10	18	29	10	43	1	83	53	31	26	35	21	28	62	76	56	10	45	81	118	111	17	49	11	21	16	26
Arhgef2	48	122	44	247	93	74	174	216	139	152	322	170	360	260	137	238	146	32	252	179	185	171	74	158	7	268	196	125	159	161	330	157	178	216	175	22	138	252	366	349	116	186	112	161	139	168
Arhgef25	54	168	72	321	17	25	49	129	37	92	399	41	117	50	29	192	147	9	26	32	31	59	22	117	7	430	132	85	78	110	58	63	385	166	144	65	104	278	446	374	45	95	26	51	38	108
Arhgef26	19	66	31	126	28	26	58	77	46	48	165	17	76	40	21	103	121	3	9	18	45	48	33	68	11	190	120	44	46	75	23	35	137	116	101	23	67	150	226	159	36	61	50	43	36	63
Arhgef28	23	94	29	145	17	31	37	68	27	62	198	27	73	21	34	150	103	7	14	24	22	44	9	58	8	167	72	60	33	73	32	40	149	100	129	23	94	162	189	213	27	86	23	49	30	56
Arhgef3	32	110	73	241	51	24	138	217	105	128	301	70	300	153	44	268	186	13	146	91	123	124	41	106	6	234	114	94	90	174	161	81	179	188	138	35	80	171	349	211	63	156	56	141	98	189
Arhgef33	16	63	28	91	7	27	16	44	17	31	113	20	55	22	18	65	48	3	16	20	17	34	4	31	4	101	44	31	15	36	32	24	87	73	52	14	43	132	109	121	11	53	11	29	9	25
Arhgef37	24	55	21	98	26	33	29	70	31	54	140	25	59	33	33	102	59	8	32	25	29	58	6	42	3	105	52	38	22	49	39	33	73	78	47	15	38	99	107	109	22	83	21	58	24	52
Arhgef38	10	38	30	69	12	11	38	46	9	35	100	8	33	22	15	63	55	4	7	12	17	31	3	20	2	76	49	25	20	29	33	24	45	53	50	12	40	72	117	96	16	41	8	37	17	29
Arhgef39	17	48	20	50	13	7	22	32	19	30	82	24	55	20	24	73	43	0	14	15	23	29	9	30	3	61	48	14	13	40	33	31	41	57	35	11	30	50	94	91	4	40	10	37	18	34
Arhgef4	107	314	140	528	29	24	118	253	83	129	696	57	220	50	32	454	331	6	17	29	66	116	28	176	15	806	279	174	85	162	45	98	624	524	393	49	263	590	803	684	43	229	64	152	98	398
Arhgef40	31	88	30	167	21	19	58	86	42	64	209	34	114	53	35	108	69	5	22	35	33	54	10	49	1	168	65	47	68	53	54	34	151	129	105	14	54	164	236	188	33	87	40	58	25	81
Arhgef5	20	50	40	77	19	16	32	37	29	34	113	18	72	18	21	75	74	8	15	12	23	33	12	40	0	97	62	40	29	51	34	37	52	71	68	9	39	96	118	118	22	51	16	49	21	42
Arhgef6	24	42	29	79	39	17	44	61	45	50	124	38	105	58	19	99	69	4	56	25	46	57	27	41	9	103	66	42	52	62	92	30	73	73	49	15	37	57	121	124	47	58	34	36	30	40
Arhgef7	47	120	48	195	30	22	75	125	63	78	304	45	149	79	33	160	122	3	60	44	57	83	25	69	4	280	92	61	46	77	84	70	247	138	113	48	67	239	284	237	35	87	29	86	48	90
Arhgef9	77	224	112	484	18	33	62	178	24	86	626	33	161	27	22	387	270	5	16	26	30	85	19	119	15	609	153	99	56	168	37	74	512	235	234	82	118	433	706	513	18	122	21	89	30	123
Arid1a	71	161	74	343	95	42	141	133	154	122	424	81	255	226	74	265	170	34	220	121	160	98	55	129	11	380	155	79	149	167	281	77	348	164	163	57	129	279	462	380	113	154	112	131	122	162
Arid1b	56	137	97	374	51	38	107	136	99	101	382	63	185	130	49	255	151	18	106	90	109	102	28	85	11	322	138	79	96	123	191	72	263	167	154	41	71	279	440	341	84	149	64	119	95	148
Arid2	43	102	34	220	65	41	91	130	80	98	281	62	183	125	55	182	106	9	99	67	86	86	37	72	9	253	112	77	99	97	134	59	208	136	133	21	78	195	286	263	66	120	48	100	66	100
Arid3a	19	56	16	122	34	22	50	48	35	57	152	35	100	64	25	88	63	10	49	46	32	35	21	38	1	121	58	31	31	43	72	36	77	94	71	14	40	104	120	133	26	75	20	49	26	54
Arid3b	20	38	22	95	14	15	25	39	21	46	95	27	68	51	24	64	38	7	35	21	43	38	17	35	3	80	41	21	21	48	35	31	53	78	50	19	24	81	116	94	24	61	17	33	18	42
Arid3c	26	44	29	96	20	15	26	33	17	46	110	25	45	24	16	87	54	4	19	13	21	27	7	34	3	74	55	37	22	41	19	28	54	80	73	25	43	99	105	111	16	45	12	32	24	32
Arid4a	30	80	32	174	36	26	87	82	58	47	209	49	111	95	28	142	94	4	64	50	65	59	30	51	3	226	63	44	58	56	133	35	191	95	83	31	66	162	200	183	39	57	37	54	44	71
Arid4b	36	85	53	185	27	24	47	87	45	42	215	41	105	58	26	134	83	3	41	36	49	66	24	61	5	199	70	48	40	70	54	44	158	105	81	35	53	149	224	174	24	80	22	62	26	58
Arid5a	26	45	18	86	35	28	65	56	70	67	93	43	104	103	32	86	60	2	115	42	54	50	18	39	0	85	41	36	52	39	118	34	53	71	57	12	35	74	98	100	34	91	39	51	51	67
Arid5b	27	81	32	151	35	19	84	102	53	68	154	49	123	109	33	81	64	15	112	68	80	50	23	37	5	150	73	37	63	62	131	50	110	103	74	19	44	98	171	110	63	107	48	71	70	82
Arih1	40	161	79	326	68	39	126	164	113	97	407	101	273	154	63	338	187	25	172	125	95	122	54	119	12	434	136	108	93	167	181	91	336	205	166	42	115	241	488	368	96	140	65	147	101	160
Arih2	32	83	38	173	27	21	76	89	73	40	243	41	143	97	44	146	93	8	97	55	63	70	28	58	6	197	77	51	49	69	104	50	168	115	104	32	64	130	242	186	31	95	40	73	45	77
Arl1	61	213	126	450	55	36	144	213	101	123	576	102	296	148	57	430	250	17	127	119	103	118	49	132	7	562	132	114	116	195	173	81	490	214	212	70	144	319	648	445	85	168	82	127	119	229
Arl10	51	142	58	192	33	18	58	93	42	65	283	43	105	73	31	180	139	5	33	30	46	51	28	54	7	362	78	62	41	59	65	32	345	110	120	31	68	308	268	295	27	62	38	50	34	55
Arl11	14	30	13	57	71	24	107	64	105	74	87	60	145	97	22	72	46	27	99	98	78	51	17	29	3	71	55	36	27	30	179	56	55	53	50	11	29	81	91	93	76	71	74	63	89	45
Arl13a	16	24	11	76	12	21	33	44	10	36	82	11	53	17	12	67	52	2	6	16	16	27	7	18	0	53	41	23	19	24	17	32	44	59	36	9	28	78	76	83	7	44	10	34	10	26
Arl13b	12	60	29	95	18	19	26	52	34	38	113	25	83	27	28	64	47	5	29	30	35	43	12	43	1	79	62	35	26	50	43	45	86	74	59	14	39	98	132	106	19	42	21	34	28	55
Arl14	13	23	18	67	10	17	26	47	17	25	74	21	35	17	22	64	49	4	13	5	22	17	6	22	4	78	48	24	19	21	22	15	33	68	38	8	25	69	77	95	12	36	9	23	11	32
Arl14ep	21	76	35	142	24	19	47	72	32	65	169	26	78	57	15	128	109	6	42	30	48	61	20	59	8	165	68	57	32	66	63	36	130	92	79	40	58	128	215	191	42	63	27	50	47	77
Arl14epl	24	42	29	102	12	15	30	48	21	39	119	15	49	22	20	104	62	4	18	9	18	26	13	39	1	98	54	33	27	46	29	26	62	74	60	13	41	102	97	118	8	45	15	40	16	54
Arl15	32	96	37	146	35	23	59	89	46	64	176	43	125	49	32	116	85	11	57	45	59	61	36	79	3	205	80	57	48	68	82	43	120	106	96	29	63	155	200	169	29	87	25	58	37	87
Arl16	27	72	29	137	14	20	41	54	21	53	181	22	73	24	26	140	84	7	19	17	31	46	17	51	2	191	60	37	32	71	45	35	149	98	76	28	73	150	175	198	32	63	24	42	29	70
Arl2	77	275	119	517	56	63	204	379	134	244	763	129	391	134	105	484	332	27	94	93	130	264	54	294	15	724	277	190	136	291	181	189	622	463	363	134	297	617	796	750	65	298	75	244	134	334
Arl2bp	99	259	121	490	67	63	126	256	107	138	732	76	294	115	66	450	446	9	73	61	99	175	64	201	11	697	275	173	137	245	135	143	604	420	338	102	247	542	828	629	73	205	60	165	104	251
Arl3	78	254	114	494	43	36	144	275	78	131	715	69	303	82	70	532	450	15	65	67	77	166	45	227	17	685	244	156	139	331	118	131	668	365	331	91	212	536	891	618	55	203	82	167	81	287
Arl4a	26	46	32	86	14	23	42	57	23	44	135	21	60	32	20	93	47	3	20	23	38	31	7	37	6	111	58	36	34	41	46	20	88	69	59	16	38	91	124	132	27	55	16	32	18	33
Arl4c	69	199	96	440	107	41	216	234	195	173	515	132	419	288	83	337	235	38	381	179	196	126	97	187	14	516	212	137	142	131	335	150	464	238	164	86	122	325	572	464	140	188	125	183	197	248
Arl4d	37	64	48	155	40	45	102	130	86	83	141	27	91	25	18	85	65	4	22	21	31	33	8	51	3	144	92	66	35	85	30	29	99	141	104	20	57	112	138	148	44	248	92	106	52	103
Arl5a	49	176	81	327	70	41	124	127	101	102	440	97	264	187	65	348	286	22	157	99	127	100	46	120	11	446	143	98	96	147	186	89	401	188	142	55	128	274	501	379	77	122	70	104	111	141
Arl5b	26	68	42	151	29	26	27	72	39	54	163	33	89	54	30	107	82	2	32	32	39	42	16	56	3	151	83	36	37	56	53	42	136	103	99	24	54	147	201	186	25	83	17	56	24	72
Arl5c	21	43	19	76	34	22	46	53	30	46	113	38	72	86	24	66	79	8	60	30	71	40	16	35	3	85	57	43	42	38	68	27	68	53	48	18	37	93	109	119	25	47	18	38	26	38
Arl6	32	85	40	168	23	18	43	85	26	55	212	28	91	44	26	174	105	6	25	25	44	50	9	69	4	257	87	44	47	63	43	40	187	120	93	30	62	147	244	228	23	76	16	51	31	70
Arl6ip1	110	357	131	545	106	42	173	311	197	181	730	170	446	229	84	507	393	39	257	157	184	198	73	176	14	840	249	150	136	252	348	168	671	353	298	129	203	529	772	646	123	288	118	197	174	269
Arl6ip4	45	143	61	262	43	29	98	160	65	111	346	60	185	105	42	237	153	9	89	51	78	101	34	101	12	323	124	68	77	111	142	64	270	165	153	41	108	262	310	258	51	142	40	117	79	126
Arl6ip5	105	245	107	469	104	47	217	273	170	154	620	132	365	243	92	438	234	31	194	109	201	164	88	225	12	619	214	144	188	195	287	163	483	276	224	71	129	412	674	538	163	257	131	174	151	270
Arl6ip6	28	85	32	143	37	31	65	81	71	78	190	51	149	91	32	116	86	12	75	51	55	71	29	63	2	186	94	40	66	73	109	54	121	106	83	29	57	160	202	156	42	79	41	75	60	62
Arl8a	119	368	183	816	157	116	392	516	317	380	1015	223	661	372	198	654	654	74	361	306	266	332	121	395	24	998	440	311	214	346	517	313	802	495	409	146	331	714	1107	889	227	540	225	417	337	614
Arl8b	81	281	114	566	112	34	202	293	220	237	683	167	473	258	85	497	289	43	263	212	201	181	57	197	18	751	214	134	134	200	381	153	632	331	289	120	197	549	839	623	152	250	152	252	205	322
Arl9	14	40	21	88	11	21	15	45	10	37	86	12	43	14	16	60	49	0	10	15	16	29	8	37	4	73	52	25	11	35	24	22	51	55	45	14	38	68	80	90	10	35	18	35	16	30
Armc1	44	126	48	220	29	35	65	92	49	61	310	48	136	70	37	210	145	14	46	38	50	62	25	103	8	300	112	69	53	102	80	61	280	148	128	44	86	235	362	273	29	107	25	62	52	102
Armc10	28	71	27	111	33	23	53	60	33	50	134	32	95	62	40	83	76	7	69	40	29	55	11	56	4	135	66	40	43	60	69	34	98	99	67	36	53	112	139	153	49	62	19	47	41	53
Armc12	15	34	17	66	13	16	21	29	22	29	87	15	36	14	21	69	44	1	8	12	12	25	8	30	2	72	49	17	23	31	14	34	47	55	43	10	39	61	67	78	11	37	16	30	6	19
Armc2	26	34	28	68	14	24	27	26	17	29	85	7	44	21	17	63	53	1	9	16	19	32	5	31	2	96	43	24	29	38	24	17	63	86	47	15	27	73	102	104	13	38	9	28	19	38
Armc3	17	37	17	72	11	19	20	47	15	31	102	17	43	25	25	91	53	1	12	8	15	40	7	32	5	82	38	31	21	27	22	27	51	56	55	16	38	93	87	94	9	53	11	28	17	30
Odad2	20	40	17	70	10	18	19	44	18	28	110	9	51	18	15	77	60	5	12	18	21	38	7	45	2	82	41	24	25	32	27	31	40	59	36	16	30	81	98	94	17	45	14	38	17	32
Armc5	13	58	18	94	35	20	46	61	32	48	100	37	73	41	29	62	59	5	37	21	49	46	10	35	4	124	41	23	29	48	69	34	84	83	59	15	30	108	130	93	34	58	29	52	35	56
Armc6	32	104	28	140	19	16	34	90	22	51	220	23	74	31	21	121	109	4	31	26	32	35	9	81	1	188	56	45	21	66	38	50	154	128	103	29	77	151	209	204	19	79	19	58	28	58
Armc7	28	51	24	97	31	19	42	46	47	49	110	40	118	67	24	87	50	6	81	37	82	50	25	40	3	97	55	29	58	50	90	47	98	65	64	9	41	103	127	94	27	48	28	58	36	50
Armc8	43	128	45	253	33	26	51	118	49	76	307	67	182	70	37	270	132	8	83	59	55	93	27	81	4	343	99	71	54	90	104	57	287	145	130	55	69	193	354	293	60	102	33	81	48	92
Armc9	33	114	50	199	23	22	56	79	31	49	254	22	74	26	26	151	95	5	38	25	28	48	11	63	1	245	80	72	24	73	30	60	207	151	99	36	67	189	255	187	28	72	13	38	24	89
Armcx1	48	140	69	231	14	27	47	149	27	82	374	27	129	22	17	209	158	10	19	25	24	67	18	84	11	341	130	106	52	101	42	76	307	219	159	55	115	250	367	285	23	116	18	89	30	119
Armcx2	62	165	71	295	23	33	66	150	31	67	470	48	159	42	36	281	222	4	37	33	41	76	42	110	10	429	156	102	84	123	78	96	373	238	187	53	121	356	490	410	24	124	27	78	39	164
Armcx3	48	150	93	324	39	26	88	210	66	112	425	69	205	70	42	332	257	8	89	63	51	81	29	116	7	391	158	86	93	137	118	105	311	227	198	48	130	307	405	417	47	145	37	114	67	203
Armcx4	34	109	40	225	10	12	29	69	23	52	280	19	61	22	14	119	106	4	18	14	25	47	12	48	3	243	77	61	26	68	40	42	201	123	105	46	55	199	269	226	11	60	17	46	18	60
Armcx5	37	89	37	200	17	27	37	66	21	50	216	30	72	26	33	146	89	2	16	24	29	39	18	52	4	157	64	49	30	67	49	37	140	99	85	33	64	138	224	190	25	76	21	45	21	60
Armcx6	30	55	20	109	16	12	27	51	20	39	116	19	50	23	15	83	70	5	15	15	20	37	7	43	5	96	61	38	28	48	27	38	101	89	68	22	49	117	124	124	19	77	15	35	34	67
Armh1	12	38	23	73	7	12	20	40	20	27	94	14	51	18	10	55	41	4	8	15	16	36	8	28	3	78	33	26	10	33	25	29	45	56	44	16	35	84	97	66	13	46	18	26	15	34
Armh2	20	53	17	57	16	22	22	32	11	47	91	11	32	20	28	67	59	6	12	15	14	34	7	33	1	61	43	22	12	24	20	23	53	57	39	11	37	72	89	88	11	40	8	26	12	28
Armh3	32	82	37	142	31	32	52	77	37	49	163	33	108	45	30	96	105	5	53	37	37	56	11	48	2	140	72	38	38	63	59	47	95	125	70	21	56	134	194	166	31	61	19	56	29	66
Armh4	23	68	42	145	18	17	44	87	19	44	213	22	89	19	28	131	136	6	15	20	9	45	20	83	7	184	92	75	36	92	22	44	128	132	89	26	75	151	213	181	10	60	12	51	20	69
Armt1	25	52	38	137	17	19	40	53	30	43	161	25	85	49	14	99	66	4	30	30	17	45	13	30	4	118	44	39	23	41	53	35	88	74	65	16	47	101	168	134	33	48	20	31	28	56
Arnt	39	70	41	189	40	31	78	117	78	85	217	62	154	93	40	114	72	21	93	72	75	71	28	68	5	170	88	46	97	70	132	65	144	102	95	28	56	136	196	176	46	107	36	63	61	79
Arnt2	98	249	102	462	31	44	87	180	58	118	619	42	175	56	42	332	233	7	22	26	54	108	23	135	10	578	197	109	105	109	56	87	495	278	232	83	145	430	679	510	52	144	64	141	64	168
Arntl	22	87	39	182	18	20	39	71	34	46	155	19	97	29	22	125	70	5	32	28	24	34	13	37	5	149	63	48	40	56	44	31	108	59	70	24	46	132	187	112	26	73	13	42	27	56
Arntl2	26	54	23	119	13	15	25	45	20	29	118	27	60	24	24	93	65	2	13	20	21	39	11	36	4	98	50	30	25	49	36	28	55	58	72	17	39	102	131	132	13	47	11	28	14	29
Arpc1a	79	249	135	592	87	47	152	268	122	166	631	108	323	153	81	388	244	27	114	103	146	164	60	197	18	625	215	157	148	220	208	132	557	290	272	71	148	424	774	653	106	230	85	196	120	275
Arpc1b	27	58	18	114	316	68	499	147	526	268	157	396	867	814	197	254	130	126	844	553	538	266	157	170	7	133	143	84	304	119	1118	169	87	93	79	7	59	102	152	119	428	289	349	351	396	218
Arpc2	92	216	101	375	330	72	527	296	493	306	568	429	947	808	200	483	337	135	924	547	576	289	165	191	17	514	216	139	293	178	1258	211	445	253	233	71	131	367	591	489	409	356	342	401	469	306
Arpc3	74	202	86	333	215	46	326	258	291	269	446	257	610	514	127	387	306	78	575	376	328	217	115	194	10	484	188	100	208	189	798	162	377	240	174	48	132	325	469	411	247	265	189	257	275	279
Arpc4	113	265	111	521	262	90	401	319	393	299	723	309	798	651	187	540	362	93	647	451	434	294	154	240	22	752	344	205	276	293	937	230	609	335	291	44	207	457	804	635	323	339	255	328	343	343
Arpc5	47	131	71	235	222	78	325	162	298	219	312	279	621	523	150	259	153	65	597	363	368	223	112	145	15	308	178	100	223	155	795	182	298	179	172	61	108	298	316	328	258	290	212	289	313	204
Arpc5l	65	219	92	345	49	24	137	228	77	117	496	70	313	105	50	425	228	19	114	60	90	129	44	148	11	633	134	115	90	218	142	94	432	265	236	37	134	446	574	489	75	183	43	150	81	199
Arpin	22	52	26	106	16	25	42	73	35	46	143	24	84	27	18	95	80	5	18	21	18	54	14	64	5	116	68	38	30	66	38	33	94	83	77	21	53	113	158	132	19	48	20	40	24	58
Arpp19	76	189	99	365	111	52	187	189	169	145	462	122	334	193	91	354	266	32	183	140	162	151	71	170	19	477	203	117	140	165	329	132	421	247	190	59	153	351	495	410	119	224	108	195	119	199
Arpp21	37	97	46	263	17	18	70	247	29	108	289	36	201	16	17	177	117	10	11	31	18	109	22	157	1	189	147	143	37	195	50	127	123	118	133	29	61	180	348	169	20	118	17	120	42	150
Arr3	16	35	13	77	16	22	16	42	13	29	97	11	36	12	15	78	49	1	17	13	17	30	9	26	0	69	43	19	17	27	22	28	46	62	51	14	37	66	78	97	9	38	10	18	13	30
Arrb1	108	332	157	776	41	37	133	309	80	166	831	90	300	77	42	429	350	9	63	51	71	127	58	295	17	824	229	152	133	440	128	132	643	362	298	94	168	500	965	658	58	191	72	169	70	229
Arrb2	75	144	66	207	108	47	251	144	237	187	323	165	365	329	103	212	130	44	337	258	251	187	89	122	9	317	133	76	171	99	463	129	274	148	131	50	77	244	318	302	188	161	148	162	202	138
Arrdc1	28	67	26	112	34	24	66	43	59	57	129	50	107	55	38	108	51	9	67	56	44	55	24	45	4	108	59	38	51	57	96	35	99	84	70	18	31	101	137	125	37	56	35	58	54	54
Arrdc2	24	60	35	149	20	49	50	78	24	44	110	22	43	24	19	75	51	3	28	12	26	35	3	37	1	87	62	27	21	54	32	28	71	72	78	13	38	80	117	114	27	118	27	85	23	45
Arrdc3	44	119	64	217	44	71	58	139	45	86	336	30	144	98	68	194	123	7	53	63	68	101	31	91	6	281	217	140	84	148	117	85	239	227	174	39	117	232	352	344	40	115	45	83	59	108
Arrdc4	26	51	29	130	49	26	90	83	61	102	132	99	190	120	33	111	72	12	76	62	84	80	38	64	3	107	65	41	41	54	123	57	91	94	59	17	36	96	132	154	50	93	44	100	67	103
Arrdc5	12	36	20	64	19	16	25	52	21	32	84	15	64	26	11	48	63	4	28	22	22	23	7	35	1	64	41	30	17	25	23	20	48	59	50	11	38	75	78	102	13	38	18	32	17	36
Arsa	33	83	38	172	41	31	81	91	67	65	210	43	142	71	39	112	92	10	50	52	66	76	24	59	5	186	99	43	46	79	114	66	143	91	65	38	71	154	200	178	59	101	51	74	63	87
Arsb	33	70	30	141	27	22	60	70	52	47	172	23	105	82	36	116	95	0	38	25	63	82	21	59	7	152	84	40	50	65	57	49	122	114	65	31	52	131	212	161	26	75	29	50	54	68
Arsg	20	51	38	111	14	45	25	53	20	59	232	31	80	55	69	209	95	5	21	32	31	88	13	76	2	196	106	89	43	66	36	60	148	197	135	26	125	207	261	280	17	82	25	52	38	83
Arsi	14	28	21	62	8	13	30	35	17	30	104	10	47	25	15	62	47	6	18	17	18	22	4	37	1	73	30	17	30	36	30	24	46	68	44	15	29	73	90	92	18	39	11	25	13	37
Arsj	20	44	26	96	15	19	30	40	20	26	103	26	62	19	17	88	49	4	19	22	26	21	5	34	3	68	55	27	11	39	31	28	66	60	50	16	48	95	110	100	9	60	18	24	9	45
Arsk	19	53	26	101	32	19	47	54	32	50	140	32	78	41	33	87	71	7	29	30	25	42	11	39	3	96	62	36	38	41	57	43	70	68	60	17	42	101	156	138	28	56	22	37	39	41
Art1	20	60	27	81	16	27	27	65	15	37	130	17	58	22	23	81	70	4	13	9	34	38	10	41	0	97	40	32	20	38	21	34	57	91	63	9	43	84	115	120	15	61	15	37	21	43
Art2a	8	18	7	51	9	7	16	18	12	14	62	7	29	16	9	46	25	1	9	14	15	14	4	16	5	40	25	14	15	30	15	22	25	45	35	10	24	47	63	52	10	27	6	17	6	17
Art2b	13	27	13	63	8	10	21	26	11	24	80	18	37	24	10	47	32	2	19	19	15	17	3	24	1	47	30	22	23	25	28	21	44	50	45	12	28	56	70	82	15	35	12	14	8	29
Art3	16	41	15	97	22	47	44	66	16	47	110	29	70	34	45	96	72	4	18	38	32	47	16	40	4	101	69	45	14	57	48	35	64	86	75	17	41	108	116	110	7	73	32	76	27	41
Art4	12	43	15	65	8	10	21	31	15	32	77	16	44	15	10	64	35	3	11	9	11	20	4	25	2	75	31	28	16	31	20	24	47	52	47	12	19	72	86	67	10	34	14	20	15	22
Art5	19	29	23	72	11	20	24	39	17	25	89	15	40	13	13	64	53	4	10	12	25	19	8	24	3	80	43	21	17	35	16	28	50	83	56	17	37	61	115	89	15	39	12	23	16	24
Artn	16	35	18	70	11	14	24	26	16	30	92	15	36	18	11	59	47	3	16	15	18	24	4	27	1	82	31	26	14	30	19	22	47	59	61	14	30	79	86	85	8	38	6	29	17	29
Arv1	20	57	27	96	17	18	34	60	33	40	148	29	60	19	26	93	53	2	25	27	25	34	15	49	3	126	59	41	29	45	38	26	99	92	61	16	37	112	134	135	19	53	19	52	16	54
Arvcf	24	55	37	133	16	18	44	63	13	36	165	17	69	26	26	110	70	6	15	9	37	48	17	48	6	157	70	41	57	54	32	34	130	95	78	24	41	129	184	157	19	65	22	47	19	50
Arx	14	30	17	62	13	17	22	37	14	24	89	20	49	14	11	74	46	0	8	5	20	30	6	27	2	68	40	15	13	27	26	27	39	66	43	12	30	76	81	91	7	49	17	27	15	26
Arxes1	48	138	47	212	13	13	32	95	17	53	322	23	99	24	13	135	137	4	13	22	21	45	19	81	6	381	129	57	45	78	31	63	324	153	146	43	63	271	304	272	16	68	19	41	19	58
As3mt	23	63	33	119	26	22	42	76	51	52	141	33	97	53	37	103	101	9	29	51	56	50	17	67	7	115	60	52	49	58	58	50	110	94	94	23	61	155	173	166	27	79	29	56	43	64
Asah1	66	182	74	314	247	71	377	208	357	246	339	277	639	531	158	286	241	66	506	422	337	223	107	166	7	350	158	103	162	152	857	171	275	222	175	41	115	273	410	373	303	264	250	290	293	188
Asah2	10	63	32	116	11	14	37	67	22	50	152	21	64	26	22	124	75	5	18	27	22	37	10	39	3	98	43	22	28	55	22	29	89	123	79	18	48	109	142	133	21	50	19	38	20	77
Asap1	27	111	72	246	40	22	86	156	67	95	290	54	234	101	35	205	112	11	68	82	68	100	34	94	9	300	124	86	47	109	128	51	216	134	118	33	84	188	326	280	52	102	34	97	67	141
Asap3	6	38	12	84	26	14	36	29	14	43	83	11	71	29	19	61	58	0	10	18	30	33	14	48	1	73	52	40	46	29	35	34	57	45	38	9	35	61	84	69	19	36	13	32	18	33
Asb1	22	64	26	149	14	16	37	49	22	43	162	18	67	25	22	97	93	7	22	25	23	39	10	38	2	132	54	36	25	42	40	32	121	103	66	24	45	118	169	157	24	57	21	38	22	49
Asb10	17	44	21	96	13	14	28	41	19	32	89	17	50	17	20	84	60	3	21	13	19	24	4	35	7	89	43	16	24	37	19	28	56	69	49	9	46	68	102	81	15	36	10	29	18	36
Asb11	27	39	23	80	13	19	25	29	20	31	91	16	46	21	17	56	48	0	22	16	14	28	6	38	5	69	56	21	16	39	38	26	46	57	46	9	33	73	91	105	15	40	10	29	21	25
Asb12	15	43	14	59	6	13	13	38	7	36	77	14	44	16	16	64	47	3	4	8	13	30	5	25	1	68	46	16	12	35	21	26	39	59	55	15	32	63	72	85	13	30	18	27	16	20
Asb13	22	67	40	145	15	17	53	71	19	52	145	26	82	24	18	138	83	8	26	20	26	33	18	48	4	139	71	41	28	56	37	30	114	97	85	13	51	107	212	146	24	64	26	49	23	78
Asb14	17	36	20	79	13	20	32	42	19	33	99	23	47	20	21	91	55	3	9	9	14	34	7	33	3	66	57	29	19	35	24	32	59	71	51	27	33	75	110	85	16	37	5	20	16	33
Asb15	15	51	23	101	18	18	23	46	19	24	110	11	56	18	23	83	56	4	17	14	19	33	9	39	2	88	62	26	25	33	34	43	57	76	48	22	38	86	116	94	12	41	14	33	12	36
Asb16	16	51	21	98	11	14	31	29	14	36	105	15	42	23	18	105	70	2	24	17	26	38	7	39	4	91	60	34	17	41	26	26	59	94	54	17	43	96	109	126	7	53	11	28	9	45
Asb17	17	36	24	89	18	14	28	49	10	28	106	18	67	18	14	98	66	3	13	12	15	31	6	36	4	90	56	30	16	36	28	28	72	70	65	17	42	79	90	135	15	53	13	38	14	43
Asb18	14	37	17	83	15	17	21	33	15	26	86	13	39	13	14	63	42	3	11	12	18	18	5	35	1	47	46	24	21	31	18	20	53	62	51	16	26	71	95	100	12	33	9	33	19	26
Asb2	11	41	20	66	17	19	34	41	19	27	87	23	69	36	26	75	53	1	20	18	24	32	11	48	1	64	49	27	50	45	49	36	52	65	46	12	32	75	90	129	11	50	11	29	28	42
Asb3	34	81	40	154	32	16	59	84	52	64	224	34	116	73	46	149	104	9	60	38	45	59	18	60	5	212	75	57	34	73	55	47	125	102	84	39	65	162	230	204	47	64	23	71	43	70
Asb4	24	52	30	82	11	19	30	74	17	43	121	8	69	22	18	71	52	4	18	16	14	32	8	48	0	77	48	35	18	40	29	21	61	65	57	12	35	88	118	121	13	53	8	38	21	42
Asb5	16	33	19	74	19	11	24	36	15	31	103	17	48	20	13	77	56	3	14	12	14	24	8	32	1	75	44	23	20	28	27	25	71	81	59	11	34	78	108	84	9	49	7	34	21	33
Asb6	30	100	47	171	28	29	70	95	52	60	177	33	119	52	35	146	88	3	44	38	44	68	22	70	5	180	108	49	58	70	80	51	142	130	78	32	67	154	209	196	46	104	30	71	55	78
Asb7	39	67	21	142	17	30	29	64	24	43	163	31	92	38	31	108	72	6	22	19	36	48	9	44	2	137	78	35	34	66	54	40	117	105	84	28	56	138	187	159	32	53	26	64	19	69
Asb8	25	110	57	214	27	24	60	100	63	73	276	32	122	44	28	189	136	13	56	43	37	51	29	79	9	236	86	53	39	100	61	59	218	132	114	43	70	184	251	270	41	88	32	64	30	112
Asb9	22	42	14	72	11	18	28	46	11	26	77	16	54	27	13	73	50	3	15	14	23	24	6	27	2	59	46	34	20	29	30	19	55	68	48	10	22	88	105	106	6	41	6	31	17	24
Ascc1	27	76	42	123	29	22	57	65	37	51	185	31	96	59	30	119	83	10	29	30	51	41	17	50	3	147	68	47	45	60	64	42	125	112	74	40	41	137	172	167	35	62	29	49	44	65
Ascc2	30	60	30	150	36	27	74	79	66	77	168	45	139	76	52	114	75	11	88	76	67	72	26	60	6	152	76	55	52	58	153	43	112	100	79	27	73	129	177	157	52	105	47	76	59	71
Ascc3	36	95	30	155	45	28	77	96	60	52	175	63	149	103	52	175	83	12	93	79	78	73	28	65	6	178	70	44	64	68	123	51	133	93	99	22	36	134	188	193	58	98	45	72	55	74
Ascl1	18	37	21	68	11	22	23	55	15	23	100	15	56	17	10	72	49	2	13	11	11	25	5	37	3	84	40	27	22	31	23	30	52	80	54	17	28	84	97	116	9	36	11	17	7	40
Ascl2	10	37	14	59	9	23	20	40	9	29	89	18	34	12	24	69	40	0	8	10	11	31	7	30	3	61	36	21	12	21	17	19	46	62	33	10	26	75	77	87	7	31	17	17	10	24
Ascl3	12	41	22	61	9	14	26	25	17	30	96	15	45	21	17	62	54	2	19	11	18	29	7	33	2	87	50	24	13	35	22	27	43	55	45	12	39	68	84	102	17	40	10	17	17	23
Ascl4	24	49	22	65	12	11	29	40	16	33	95	14	59	20	30	86	71	5	22	26	23	36	6	50	4	103	56	30	19	44	25	28	63	68	62	16	37	89	108	131	12	48	20	40	20	29
Ascl5	20	50	37	106	12	29	20	48	14	41	138	19	61	18	24	81	59	6	23	22	24	47	10	39	3	94	56	37	20	41	30	29	65	119	63	15	48	114	102	136	10	56	11	49	15	51
Asf1a	28	68	32	162	16	33	56	83	48	60	197	39	133	55	40	153	138	5	55	32	57	73	23	51	4	145	81	56	57	86	56	40	120	127	98	17	71	148	238	208	35	92	33	73	28	85
Asf1b	23	43	28	73	24	18	53	47	34	33	92	25	74	43	26	80	61	4	43	22	25	42	13	41	4	97	68	38	20	32	57	42	65	67	46	17	44	111	117	107	29	62	32	39	29	35
Asgr1	8	39	17	75	11	11	26	31	11	13	78	9	38	19	12	51	38	1	17	10	25	26	6	32	2	81	46	23	12	27	26	25	52	75	44	8	32	59	95	86	7	46	11	31	10	34
Asgr2	16	41	22	72	12	15	18	38	14	20	99	21	36	27	13	69	49	4	7	17	9	33	2	24	5	59	57	29	21	20	25	23	38	63	43	11	35	71	102	110	8	36	11	16	14	32
Ash1l	48	165	86	327	37	34	89	140	53	69	443	60	163	97	46	272	176	9	72	67	84	89	30	95	8	392	131	94	98	134	113	58	299	216	164	51	102	312	458	337	58	123	47	90	57	140
Ash2l	35	101	52	206	38	14	77	93	53	69	212	42	137	70	49	168	129	14	62	56	66	70	21	69	7	244	89	70	64	65	101	64	199	134	113	35	67	172	266	250	41	83	45	70	50	68
Asic1	39	143	84	350	24	35	43	140	33	72	382	31	123	15	24	210	139	3	15	33	25	76	16	76	5	366	73	56	32	97	40	35	360	238	165	67	111	285	467	353	18	96	20	59	30	113
Asic2	70	183	67	325	16	20	45	133	38	64	384	21	95	29	13	234	153	7	22	27	29	67	14	96	6	429	84	38	34	75	35	47	299	164	126	56	89	304	411	315	23	91	22	55	34	97
Asic3	14	41	20	79	5	15	36	34	13	26	83	19	46	14	14	76	51	5	16	13	10	23	2	32	0	77	55	22	14	31	25	25	40	56	42	13	29	64	77	88	8	41	13	27	13	29
Asic4	17	48	31	130	9	13	18	40	19	29	153	14	45	15	18	87	55	4	15	13	10	32	1	28	2	164	42	16	12	42	20	28	82	75	37	15	31	80	151	122	7	34	7	28	16	34
Asic5	12	34	20	55	12	18	24	44	14	27	91	15	39	17	12	62	35	1	8	9	13	36	5	27	1	58	37	19	17	34	25	33	43	42	40	8	29	60	83	80	16	48	3	18	6	20
Asl	41	105	52	170	30	29	63	77	51	61	199	40	122	85	28	139	85	9	62	47	46	47	13	73	3	199	68	51	54	62	99	44	165	97	77	38	65	189	201	212	43	72	29	71	58	85
Asmt	9	41	28	81	14	22	26	38	19	46	86	16	42	13	16	59	57	2	14	10	16	26	3	30	3	75	43	29	16	30	23	22	56	65	56	12	42	74	89	85	16	34	7	30	13	35
Get3	48	185	93	403	89	41	180	247	150	148	497	119	328	184	68	366	322	43	218	185	131	139	51	173	11	483	212	154	108	221	283	117	407	289	225	66	151	335	608	450	97	243	87	204	139	250
Asns	58	193	100	439	22	27	81	197	45	104	548	63	269	52	32	384	305	10	28	38	47	91	27	147	10	538	135	98	45	160	61	79	467	200	170	50	126	305	683	460	32	138	33	77	50	228
Asnsd1	34	52	29	132	44	26	71	74	67	56	176	58	150	90	38	138	119	26	80	61	78	64	28	68	7	167	70	48	48	70	121	51	138	108	98	30	57	152	189	169	49	71	39	72	68	82
Aspa	45	106	80	205	35	79	39	103	33	74	410	32	139	83	109	253	129	0	20	24	43	132	20	112	10	253	248	176	87	178	49	112	183	318	217	36	190	342	413	388	29	142	38	112	34	125
Aspdh	22	39	24	95	13	22	27	55	24	37	116	25	57	19	19	75	69	5	13	15	23	38	10	40	5	85	55	31	20	46	23	30	84	77	48	13	50	80	112	140	7	35	6	39	22	33
Aspg	20	36	13	73	43	22	27	49	31	46	91	18	58	36	29	82	57	1	17	27	27	26	18	72	4	71	68	40	97	68	37	38	33	61	48	16	30	80	83	85	45	35	41	33	12	38
Asph	60	201	125	414	63	47	142	207	95	150	545	88	282	124	64	360	281	13	90	83	98	147	30	172	15	579	237	145	107	192	149	140	433	311	259	62	160	421	570	469	79	192	72	146	98	182
Asphd1	31	66	38	140	8	15	32	72	20	51	205	20	66	19	21	116	94	4	11	17	17	44	12	54	4	153	60	47	22	65	29	53	138	101	69	28	42	134	197	171	17	60	12	37	23	61
Asphd2	49	171	73	345	15	13	41	113	28	60	325	16	87	17	12	196	140	3	9	20	17	46	11	74	3	403	69	51	30	103	24	46	297	136	128	65	69	227	402	292	8	76	12	66	36	95
Aspm	23	37	16	95	12	20	30	44	21	40	97	25	58	34	20	77	56	2	25	21	25	34	14	34	7	75	51	21	21	34	35	27	68	77	39	12	41	87	106	108	19	47	15	39	22	47
Aspn	20	52	40	97	10	20	39	68	21	38	113	23	62	23	22	90	70	2	22	22	27	41	15	47	3	88	84	32	32	35	43	42	86	90	71	15	57	113	149	123	19	62	10	38	25	38
Asprv1	20	57	31	95	11	17	25	63	17	38	114	26	54	28	21	74	56	2	13	21	21	40	6	38	4	92	46	28	23	40	18	42	49	78	73	19	46	83	123	114	20	51	21	44	23	37
Aspscr1	32	112	42	208	61	43	100	122	57	101	272	66	178	109	51	189	161	22	108	75	83	100	26	94	4	282	117	70	79	107	150	72	202	154	150	29	95	199	312	237	66	124	47	106	64	140
Asrgl1	106	222	103	494	64	69	135	228	66	155	829	52	236	71	66	436	476	5	31	23	81	126	49	241	27	831	359	204	111	293	79	114	730	456	446	92	311	687	915	682	71	187	62	134	71	172
Ass1	47	130	38	214	45	20	62	89	43	65	310	79	167	108	35	154	192	20	169	72	92	57	31	88	8	345	69	43	84	96	151	47	333	95	91	65	57	177	259	324	35	65	31	58	36	77
Aste1	21	49	26	77	15	19	21	49	21	46	111	15	58	38	23	78	60	3	17	22	27	29	8	30	2	84	47	34	21	41	32	40	69	76	59	15	41	99	124	108	21	52	12	37	18	44
Astl	18	55	20	101	19	21	18	52	9	27	109	15	34	21	20	94	55	3	11	17	21	39	7	28	0	93	51	31	21	47	26	27	54	82	55	11	38	96	137	137	23	51	9	47	18	39
Astn2	67	131	51	238	27	31	49	147	23	95	271	34	131	24	23	165	111	7	26	21	26	79	19	98	5	303	73	41	33	154	27	59	213	163	125	45	61	268	335	261	25	85	31	57	44	94
Asxl1	33	95	46	170	34	24	92	93	63	64	233	49	135	86	37	161	95	9	86	47	72	66	27	59	8	228	87	71	56	83	99	54	174	121	88	31	67	152	210	201	70	95	45	80	57	94
Asxl2	30	76	40	149	31	31	69	77	56	59	164	42	121	74	37	124	87	8	90	51	54	58	27	63	5	198	68	47	55	63	107	53	114	100	92	20	50	134	199	134	49	64	26	70	61	75
Asxl3	30	86	43	170	10	23	30	49	19	49	197	29	61	32	28	157	103	5	7	17	19	45	8	45	3	205	43	36	24	51	32	26	164	106	122	40	50	184	211	222	11	54	16	32	15	45
Asz1	19	29	15	69	7	16	20	36	13	28	75	11	40	20	11	62	47	3	12	12	14	15	8	31	4	62	37	24	10	34	21	15	41	60	43	18	31	65	65	86	9	43	7	38	16	24
Atad1	58	144	52	278	44	22	103	148	87	80	346	82	230	100	44	304	198	19	81	87	83	91	30	105	4	312	134	81	50	122	117	78	299	185	132	54	100	245	384	320	42	148	56	106	74	154
Atad2	20	62	28	100	30	15	51	59	38	43	117	43	118	60	29	83	70	6	64	35	47	59	16	45	1	93	58	32	36	37	68	39	54	62	55	14	38	87	110	109	30	54	19	49	51	47
Atad2b	33	90	32	147	26	32	48	60	56	68	188	49	83	69	24	126	107	9	59	41	56	50	20	40	12	160	77	48	42	58	84	44	152	94	88	32	55	131	204	154	37	64	31	45	41	59
Atad3a	39	90	46	224	32	29	65	137	49	85	248	52	165	80	40	139	159	14	63	55	61	81	29	105	4	234	109	62	43	106	92	55	177	181	140	33	75	198	277	279	39	107	25	82	53	106
Atad5	16	35	24	100	18	16	32	47	23	30	127	23	72	28	17	91	70	1	26	17	29	39	12	44	2	103	44	33	24	49	28	43	84	76	82	14	60	102	146	120	20	62	17	37	25	40
Atat1	26	75	45	134	16	38	44	76	19	66	172	32	91	32	35	122	115	4	20	19	37	60	18	70	4	159	74	49	29	77	46	44	111	119	113	25	67	138	219	184	13	78	19	74	33	77
Atcay	56	180	89	368	9	21	46	157	18	81	458	35	113	14	24	261	203	4	15	12	19	75	22	111	7	470	99	102	26	107	16	70	457	212	169	63	85	349	529	388	14	106	17	69	25	127
Ate1	85	200	83	325	39	27	71	138	68	84	450	49	142	84	40	236	207	15	79	69	76	78	29	102	12	458	122	87	73	110	116	71	430	162	158	94	103	298	449	409	49	118	39	88	61	121
Atf1	23	70	35	136	42	24	88	77	62	49	150	42	110	86	40	129	72	17	101	64	71	59	25	40	5	153	89	37	46	64	140	51	86	126	89	17	58	123	171	140	58	95	51	66	51	54
Atf2	51	160	87	292	40	23	78	92	59	79	368	42	144	54	24	174	155	12	49	41	36	63	19	76	8	323	128	66	72	118	98	44	310	149	120	61	73	218	351	317	34	106	45	84	48	109
Atf3	9	49	17	82	71	21	98	64	87	60	87	109	202	143	48	75	53	21	136	108	103	65	14	40	2	76	49	32	24	30	231	50	53	61	49	18	33	73	119	113	72	112	57	109	80	55
Atf4	39	147	81	319	100	46	134	185	119	119	331	88	288	150	58	232	135	21	103	87	134	99	39	110	7	265	125	96	82	133	174	91	216	177	155	57	93	237	392	297	79	185	96	120	96	145
Atf5	28	67	33	134	73	79	101	157	65	141	193	72	260	123	70	140	82	11	79	86	109	148	41	133	6	167	133	83	106	69	150	104	101	147	93	26	74	150	176	172	75	156	70	182	74	140
Atf6	31	83	43	187	51	35	90	106	88	81	228	62	221	143	56	166	104	15	135	90	104	101	39	79	5	181	88	57	69	76	173	69	147	108	91	34	63	160	246	195	87	113	52	115	73	111
Atf6b	22	82	30	138	44	30	67	91	62	73	156	59	143	69	32	140	95	17	76	59	59	85	38	69	3	133	88	48	64	69	126	54	101	123	73	29	61	131	204	169	40	85	45	60	54	70
Atf7	25	66	33	148	49	22	83	94	65	67	161	55	157	99	47	136	77	9	80	94	74	69	36	79	4	179	80	74	65	71	128	51	140	120	83	23	78	146	231	156	59	109	46	68	77	79
Atf7ip	53	104	77	287	75	42	136	149	116	119	351	83	252	174	64	228	143	24	168	114	118	111	65	119	10	341	129	75	122	127	209	80	256	173	133	47	114	244	374	263	106	137	93	116	118	156
Atf7ip2	15	32	25	113	17	28	36	54	16	41	108	16	75	24	25	79	57	3	22	26	19	37	7	42	4	90	49	28	15	43	23	29	56	68	44	15	45	92	108	125	13	72	9	31	20	37
Atg10	27	67	29	118	20	29	42	56	23	44	154	30	80	36	20	105	91	10	38	27	25	44	13	53	5	149	61	40	32	55	57	32	110	112	70	30	42	103	179	161	25	57	24	42	25	60
Atg101	22	61	27	119	25	20	41	78	31	43	143	25	68	39	23	109	67	5	22	25	36	43	15	33	3	131	60	34	42	48	45	33	127	96	76	24	54	120	154	147	33	67	26	47	41	66
Atg13	36	126	71	301	53	31	92	132	73	87	370	54	166	61	32	216	151	9	63	58	63	76	12	102	13	370	101	84	64	117	96	54	272	159	152	50	91	218	405	318	57	114	46	69	75	142
Atg14	21	58	32	146	23	26	38	71	27	66	157	26	92	61	31	107	90	6	32	22	43	47	15	52	4	139	68	35	29	56	64	41	128	81	85	34	49	116	189	155	27	72	13	57	35	72
Atg16l1	24	91	54	197	38	42	57	104	43	83	212	36	123	53	32	137	95	7	52	45	62	47	20	56	4	241	89	58	57	89	86	63	147	141	127	26	69	181	239	219	31	94	36	70	53	84
Atg16l2	29	53	31	139	20	15	43	95	28	55	182	31	81	54	17	101	63	6	31	22	23	28	18	42	7	125	66	37	39	43	60	37	97	76	79	24	47	97	170	128	28	59	22	66	19	52
Atg2a	49	103	53	219	29	28	92	136	69	98	255	57	155	64	37	186	112	6	67	39	46	60	29	74	6	261	90	68	68	102	98	53	193	143	105	28	80	170	286	263	66	99	44	72	43	108
Atg2b	51	149	63	288	35	29	82	141	40	90	316	45	163	63	38	224	130	6	59	47	58	60	26	82	9	333	124	77	56	94	81	56	249	156	125	43	102	233	407	297	40	119	32	72	54	99
Atg3	49	124	61	277	80	38	105	142	75	106	328	68	246	132	48	260	175	31	125	84	98	96	43	118	9	330	145	104	82	118	204	82	229	181	166	45	103	231	372	283	83	153	63	106	79	157
Atg4a	25	65	26	128	34	30	50	85	42	50	148	30	99	48	35	139	86	8	36	43	38	47	10	57	4	124	63	43	53	61	55	33	91	116	65	18	48	124	149	134	36	92	34	59	21	57
Atg4b	32	102	47	196	32	39	66	121	48	75	241	54	118	62	46	183	129	10	45	39	48	79	18	81	7	237	90	64	47	84	93	51	194	148	110	34	91	180	258	217	44	103	30	68	42	82
Atg4c	36	107	58	204	25	21	47	77	39	55	243	36	77	32	19	164	103	5	30	41	37	61	14	41	5	228	80	55	32	66	59	37	164	131	127	29	80	195	248	219	25	79	23	60	34	73
Atg4d	14	46	24	104	22	11	32	59	24	39	153	19	84	33	20	92	71	5	32	21	28	25	11	35	1	118	46	41	27	61	41	21	95	78	62	20	34	76	155	120	20	47	24	38	33	47
Atg5	14	43	22	80	28	16	30	33	33	26	75	29	90	39	16	68	53	4	44	29	37	25	9	26	2	89	32	11	22	31	62	22	65	39	46	20	32	58	106	85	22	49	13	27	25	60
Atg7	23	70	38	136	60	26	88	91	61	72	181	66	153	97	46	126	100	9	94	80	86	79	22	63	2	141	77	47	42	67	141	58	119	119	86	19	55	143	201	151	59	92	46	76	59	71
Atg9a	62	187	79	382	29	35	73	140	61	80	412	52	162	42	35	257	191	6	56	33	35	64	23	89	14	396	120	88	76	103	76	68	313	171	140	45	80	243	458	345	43	110	34	72	48	149
Atg9b	11	50	25	74	15	22	32	35	13	29	84	22	64	20	19	71	56	3	11	20	21	28	13	32	1	72	36	38	18	39	22	24	55	77	42	14	35	89	94	104	8	50	12	25	19	37
Atic	36	106	41	176	44	26	82	107	57	75	203	52	170	88	60	150	128	15	58	50	71	75	23	76	7	210	89	64	54	70	134	42	169	130	108	25	64	171	232	227	43	92	41	88	64	79
Atl1	45	111	59	214	7	16	24	82	15	45	223	20	84	19	15	130	101	4	12	23	21	56	14	60	9	226	62	49	23	51	17	48	221	126	109	33	61	168	303	214	14	73	7	35	21	94
Atl2	58	147	57	281	28	30	66	110	51	77	344	51	161	67	46	233	204	11	58	45	62	67	28	87	11	350	108	62	62	118	77	72	279	219	163	16	108	278	440	287	43	105	45	68	48	115
Atl3	39	67	40	186	73	44	112	95	106	88	211	71	193	117	67	152	106	20	117	90	114	96	43	97	2	191	105	55	114	103	208	67	148	142	138	33	82	150	207	201	101	122	56	92	81	86
Atm	17	54	33	124	16	19	41	50	30	44	140	28	103	60	26	104	74	6	31	28	37	57	12	51	2	115	82	36	24	45	60	39	71	93	70	20	45	110	138	132	32	81	24	41	43	56
Atmin	52	171	57	308	29	22	42	97	41	49	336	35	120	57	14	210	129	5	37	30	39	57	24	63	3	336	88	62	48	78	61	44	317	127	136	47	84	237	341	302	21	77	22	68	25	135
Atn1	27	84	36	135	18	10	35	66	20	36	172	29	77	30	17	100	64	4	21	23	25	42	17	35	5	171	71	37	35	46	38	31	120	72	62	30	39	117	187	145	23	51	25	41	27	65
Atoh1	21	42	20	99	9	22	29	49	14	39	108	22	59	24	17	104	63	6	15	17	17	31	6	32	2	103	52	27	21	48	22	28	61	80	58	15	46	92	102	132	14	55	9	37	26	37
Atoh7	24	48	18	115	19	26	46	45	16	44	140	30	58	24	17	86	75	3	22	15	14	37	13	38	0	107	52	38	22	56	36	35	62	76	76	22	35	104	111	119	15	44	9	43	23	39
Atoh8	22	47	25	91	17	29	34	45	18	38	102	18	55	43	24	82	70	4	16	22	15	34	9	19	5	78	64	30	39	59	26	32	61	72	45	7	45	91	130	109	28	50	25	29	23	47
Atox1	39	120	58	198	79	55	201	200	150	154	291	127	333	219	74	219	132	24	209	133	151	150	68	138	7	268	158	71	108	148	366	131	223	210	176	27	105	246	339	266	133	180	85	157	110	181
Atp10a	34	53	29	102	31	13	74	78	46	65	149	40	98	41	28	103	53	14	68	27	64	49	29	67	1	115	103	43	46	81	68	45	81	82	91	17	53	102	150	154	35	74	37	56	43	54
Atp10b	22	50	16	84	15	18	30	39	15	26	105	12	56	20	13	79	58	5	19	17	19	47	8	37	3	86	50	24	19	45	15	28	44	94	61	19	39	91	119	114	10	53	13	30	17	41
Atp10d	19	42	23	106	11	13	23	44	26	27	86	18	59	29	14	78	54	5	24	13	27	30	9	21	1	84	49	17	18	34	32	30	59	79	44	18	37	86	84	108	10	56	14	30	16	45
Atp11a	63	121	56	294	50	92	84	134	71	113	350	51	194	131	81	223	134	15	104	84	77	158	40	107	6	278	174	127	87	153	136	103	192	217	170	32	124	285	361	338	53	185	64	135	58	165
Atp11b	33	143	66	239	82	31	94	153	94	116	286	74	228	144	48	171	165	20	140	83	101	101	46	112	10	265	160	121	107	107	214	71	207	173	175	52	110	230	345	288	80	131	52	95	81	117
Atp11c	16	62	32	131	21	23	40	74	35	46	160	24	103	48	27	113	72	1	27	38	36	55	14	33	6	132	57	40	36	57	56	44	98	102	78	15	64	151	142	154	28	64	17	42	25	46
Atp12a	19	48	16	105	13	27	27	45	10	28	128	23	57	25	21	88	67	6	21	12	13	34	11	35	7	78	68	40	12	34	29	26	75	68	69	19	41	87	100	104	9	70	9	41	18	31
Atp13a1	39	107	44	225	39	32	86	122	64	67	237	52	155	98	38	167	104	5	86	79	75	63	23	69	6	220	88	66	62	85	131	59	166	144	102	31	78	157	216	218	52	104	36	76	61	75
Atp13a2	74	232	127	512	108	49	205	252	153	201	549	153	342	189	68	319	250	42	206	246	167	148	50	143	15	579	167	109	77	132	389	108	495	273	227	56	128	398	669	444	117	216	88	198	153	260
Atp13a3	28	81	40	165	41	18	77	72	64	66	185	54	121	86	25	124	87	10	55	38	51	56	17	58	4	184	75	39	69	69	87	43	123	112	81	23	59	125	184	178	54	80	45	64	46	79
Atp13a4	39	81	45	142	34	21	109	78	75	73	172	49	176	20	22	131	117	2	13	18	52	42	20	55	8	197	114	45	33	69	39	41	131	113	98	30	76	172	216	153	50	95	75	83	66	69
Atp13a5	18	47	18	105	27	20	39	52	20	41	127	23	65	16	21	81	69	5	20	22	18	33	15	58	8	112	85	38	53	82	33	28	93	71	60	12	49	106	126	126	15	52	14	40	24	42
Atp1a1	108	262	108	488	189	87	268	287	256	231	670	210	465	418	195	404	232	52	386	252	256	301	105	275	19	644	311	177	156	203	580	176	631	287	239	97	176	524	653	519	303	398	208	295	256	291
Atp1a2	399	994	666	2395	456	195	1005	835	847	491	3542	263	1376	473	205	2140	2049	17	51	72	638	543	635	1711	70	3338	1754	624	2171	2277	440	342	2256	3081	2836	335	1991	3183	4511	2776	570	570	725	462	676	640
Atp1a3	891	3420	1832	7920	103	70	1485	5553	685	2329	9631	704	3701	194	121	6947	5693	169	213	515	391	1757	380	3312	160	10256	3176	2609	716	3857	656	1797	7620	5888	4620	1094	3352	7022	10971	8883	213	2595	298	2190	703	4550
Atp1a4	18	46	14	93	8	14	21	38	21	28	106	13	33	14	20	80	48	1	17	12	25	27	6	37	4	79	39	19	17	33	28	30	62	63	53	18	38	94	113	120	15	39	15	24	18	49
Atp1b1	508	2105	1127	5159	61	50	1116	4118	552	1913	6071	449	2628	123	73	4542	3902	92	73	261	221	1225	307	2697	96	6366	2406	2018	580	3404	386	1621	4596	4533	3198	621	2428	4729	7405	6502	120	1927	204	1548	427	3438
Atp1b2	345	854	483	1839	347	98	1110	732	1210	490	2280	239	1418	444	185	1403	1307	15	31	48	551	585	591	1024	75	2254	1446	396	816	1272	393	261	1680	1849	1721	274	1248	1974	2886	1845	644	590	861	459	641	605
Atp1b3	115	330	153	604	177	106	272	359	259	308	768	202	527	380	208	558	323	36	339	210	269	289	128	323	26	658	395	265	573	427	443	216	485	467	376	77	276	570	781	682	233	478	226	365	230	393
Atp1b4	25	47	23	104	14	20	29	56	21	40	110	15	76	23	22	81	64	3	20	12	28	39	19	32	2	104	59	33	31	52	35	41	73	77	73	27	47	111	123	146	21	56	16	47	23	35
Atp23	21	58	31	137	19	21	30	65	17	41	157	17	69	19	23	100	68	3	26	32	23	37	3	40	2	150	56	33	24	40	37	30	112	106	68	17	43	103	169	131	14	54	10	31	24	39
Atp2a1	21	47	23	80	13	26	30	60	18	35	97	23	50	17	12	76	62	1	14	19	14	25	5	23	1	74	46	28	24	38	28	34	48	70	65	11	38	75	91	101	13	54	11	37	18	36
Atp2a2	118	487	225	957	103	56	242	608	174	306	1312	136	583	169	87	986	694	24	149	123	174	251	98	400	29	1367	441	342	170	508	254	250	1072	682	584	157	327	956	1711	1167	149	347	125	278	179	563
Atp2a3	28	60	32	86	33	19	65	52	58	47	130	35	119	93	30	73	55	0	87	30	73	42	32	47	3	95	66	37	76	48	75	40	73	98	64	19	43	110	135	113	48	59	37	44	41	44
Atp2b1	80	184	121	520	102	27	193	240	180	184	524	156	417	261	67	308	244	35	262	197	163	162	78	189	14	519	178	127	127	117	397	113	379	194	206	59	130	420	686	477	140	155	81	149	160	165
Atp2b2	127	509	345	1489	30	23	210	746	100	322	1658	100	524	33	29	1175	730	16	22	42	56	249	66	420	15	1446	501	412	91	425	62	232	1077	780	765	149	457	1140	2051	1328	30	361	28	275	103	696
Atp2b3	61	248	133	485	9	28	56	256	36	142	562	48	172	19	25	368	249	8	22	30	39	96	27	160	10	620	177	176	37	181	50	108	455	316	230	71	147	444	652	551	15	137	26	107	40	201
Atp2b4	57	173	48	251	38	21	75	65	46	53	363	36	100	81	34	171	128	4	102	26	68	55	38	51	11	328	73	37	69	53	75	31	242	138	143	26	74	328	297	463	47	79	37	44	46	52
Atp2c1	50	181	87	346	67	42	105	142	85	131	493	83	243	113	78	302	290	13	92	80	113	132	49	138	12	473	188	139	76	164	142	99	323	266	242	43	148	344	550	418	81	153	66	118	84	153
Atp2c2	31	60	34	117	26	27	28	68	28	29	169	28	56	24	30	98	92	3	15	17	28	40	7	53	3	116	69	42	22	44	42	26	86	111	66	19	50	110	140	145	18	67	15	39	13	52
Atp4a	26	39	26	90	14	18	24	44	18	36	106	13	43	21	18	71	58	2	9	12	21	33	5	33	2	75	46	27	16	43	28	20	56	60	57	19	47	88	124	107	14	54	13	34	10	35
Atp4b	22	38	23	70	10	15	18	34	13	33	96	8	42	14	12	57	45	3	8	14	13	31	3	30	4	73	41	27	21	28	21	28	49	82	50	17	32	71	113	91	10	48	9	30	19	38
Atp5a1	365	1382	671	2807	324	148	991	1999	686	1082	3778	544	2117	770	310	2885	2464	152	643	526	564	922	323	1510	97	4050	1399	990	870	1745	1084	842	3214	2078	1839	462	1245	2784	4330	3612	496	1308	447	1161	547	1685
Atp5d	141	347	189	690	139	63	348	540	253	320	997	189	653	321	113	659	550	39	320	199	230	308	135	419	18	1043	386	225	325	461	395	235	845	538	454	137	330	695	1187	965	182	358	160	316	223	488
Atp5e	102	351	171	665	201	101	426	600	347	380	1030	324	975	519	159	718	614	81	466	350	373	382	149	483	25	1082	523	328	369	504	711	327	886	776	573	152	436	825	1250	1028	270	433	263	416	295	543
Atp5g3	256	899	402	1755	198	98	646	1249	417	677	2453	382	1288	440	175	1852	1501	102	469	352	399	563	201	847	59	2700	836	578	564	1097	691	557	2098	1385	1161	271	812	1715	2861	2484	304	815	265	647	399	1063
Atp5j2	121	374	189	710	136	79	282	529	216	319	1160	215	738	296	102	873	782	57	266	238	224	331	102	373	31	1164	414	269	268	435	439	258	952	729	646	86	439	886	1335	1130	131	432	127	309	188	474
Atp5k	103	341	151	636	108	58	294	527	190	301	1033	186	651	242	105	726	589	44	235	231	174	274	93	395	17	981	380	252	244	452	407	246	823	692	561	139	389	799	1183	960	140	403	146	280	174	396
Atp5l	131	412	182	775	143	74	361	580	295	300	1183	291	802	350	109	893	642	58	310	249	291	292	108	401	20	1257	443	289	303	487	568	285	984	742	599	171	365	931	1386	1070	213	441	176	352	233	504
Atp5mpl	65	240	125	489	94	47	222	407	168	229	731	188	528	210	105	650	564	32	226	191	160	212	71	292	14	769	276	217	195	412	340	183	602	520	451	114	304	569	858	789	123	340	105	248	198	363
Atp5pb	144	542	270	1173	163	60	415	690	260	430	1572	252	909	355	129	1350	982	69	354	291	288	363	156	561	27	1625	516	418	294	636	556	357	1386	845	744	223	524	1054	1910	1428	223	487	211	395	265	720
Atp6ap1l	20	38	20	86	7	15	40	37	20	35	102	19	62	21	23	73	71	1	12	13	25	29	4	44	4	75	47	31	20	44	23	25	50	66	53	24	23	80	110	123	10	48	8	22	12	22
Atp6ap2	135	326	165	693	170	66	313	473	247	304	858	221	601	303	142	566	571	56	267	217	214	278	88	327	10	895	343	234	151	307	502	299	687	431	347	91	237	600	895	733	194	334	207	299	246	426
Atp6v0a1	137	433	212	915	53	31	126	333	97	198	1090	113	401	123	85	667	643	20	93	117	84	164	50	247	23	1264	282	253	132	347	172	162	967	356	336	206	212	642	1246	968	82	200	66	170	115	394
Atp6v0a2	43	123	61	254	69	46	158	221	145	128	381	80	308	158	79	272	205	26	123	109	126	153	55	180	8	318	168	77	99	136	192	81	236	185	181	45	117	263	378	307	86	167	77	131	96	175
Atp6v0a4	30	48	23	111	18	21	31	54	21	44	140	15	78	26	20	90	78	3	22	24	22	36	8	40	4	104	72	44	33	60	25	25	59	96	71	25	42	98	140	136	25	58	9	36	20	39
Atp6v0b	133	430	174	760	149	60	329	364	285	316	884	209	585	294	131	546	453	73	379	310	247	226	85	257	10	965	304	206	160	284	526	211	778	387	358	118	200	581	997	758	186	368	159	276	229	386
Atp6v0c	439	1395	595	2812	705	159	1215	1520	1178	1078	3437	991	2469	1662	435	2073	1794	334	1954	1391	1130	922	332	1042	58	3806	1024	729	529	1106	2873	926	3072	1395	1199	457	754	2374	3857	3156	797	1257	701	1066	1056	1435
Atp6v0d1	103	341	133	719	138	49	285	446	246	277	898	201	553	313	109	559	507	49	291	258	232	231	59	259	16	958	321	248	140	327	454	195	838	433	378	104	263	634	1032	804	164	324	154	281	218	403
Atp6v0d2	13	43	25	70	19	18	40	45	30	24	84	35	76	27	34	64	53	8	24	24	36	35	7	26	1	93	40	34	10	37	42	29	48	67	58	18	29	80	85	101	15	58	22	40	27	46
Atp6v0e	53	141	61	248	188	54	298	219	293	212	293	245	526	377	106	200	154	55	366	310	254	183	74	141	6	293	158	115	179	119	681	122	216	205	135	29	89	251	312	258	251	250	204	249	267	212
Atp6v0e2	134	467	191	874	48	54	172	507	100	289	1106	76	386	68	57	581	371	21	20	59	73	235	84	382	34	1212	389	280	108	320	100	282	1004	496	437	114	300	791	1175	937	52	346	71	253	112	424
Atp6v1a	150	459	160	893	175	61	373	509	304	324	1046	224	700	308	89	714	559	53	360	345	270	297	87	352	19	1265	380	297	149	351	564	272	1064	594	478	159	284	769	1245	941	196	427	218	385	242	430
Atp6v1b1	26	45	12	79	13	6	21	44	17	26	93	13	46	19	16	74	45	6	11	12	18	28	6	30	1	77	39	30	8	40	20	25	54	57	47	18	36	94	96	101	15	50	12	25	19	37
Atp6v1b2	261	997	389	1848	161	60	464	980	417	540	2182	326	987	401	130	1554	1069	119	488	483	315	380	103	650	51	2658	637	522	197	714	711	450	2128	859	802	350	466	1379	2314	1853	283	762	244	530	383	1032
Atp6v1c1	104	302	111	531	108	38	189	228	200	196	823	193	455	261	87	550	381	55	263	225	199	162	43	171	16	783	206	176	109	227	400	166	627	293	249	112	151	476	897	719	115	200	94	162	170	292
Atp6v1c2	14	49	24	83	13	11	22	52	18	33	113	11	38	26	14	74	50	0	15	14	14	40	5	37	3	87	52	28	12	41	18	31	65	66	55	16	39	90	113	115	12	40	11	41	12	25
Atp6v1d	101	363	190	750	140	38	233	369	208	266	1015	151	501	201	96	722	498	44	279	216	205	228	83	267	21	1140	273	193	133	334	352	169	954	397	368	172	203	611	1117	830	136	304	120	253	200	381
Atp6v1e1	146	484	231	1002	130	58	348	667	261	412	1169	230	703	262	109	899	620	70	281	272	217	295	64	427	20	1309	434	332	209	507	468	330	1124	616	559	149	363	928	1333	1073	179	468	168	404	241	577
Atp6v1e2	15	43	22	56	12	16	21	36	13	32	84	19	41	12	18	72	48	1	7	7	21	25	8	32	2	80	45	21	9	26	24	26	45	60	52	14	38	90	101	92	9	43	12	22	24	25
Atp6v1fnb	18	37	13	72	11	13	24	29	16	22	85	16	52	15	9	70	54	3	18	11	16	22	3	21	3	48	35	27	16	32	22	24	39	53	42	10	34	61	75	108	15	36	4	21	19	25
Atp6v1g1	69	190	105	383	201	82	352	358	311	295	434	253	616	348	127	339	292	93	402	380	249	248	66	220	2	457	209	138	135	228	656	221	390	272	253	50	151	393	521	407	211	412	235	377	259	279
Atp6v1g2	159	572	282	1267	56	51	253	730	143	410	1730	117	540	92	69	999	696	29	73	93	121	298	68	518	33	1779	505	403	160	514	157	324	1485	1015	949	295	514	1394	2027	1562	73	410	68	373	117	464
Atp6v1g3	21	41	6	76	7	13	35	31	15	25	87	16	50	17	25	71	48	3	8	16	21	29	6	26	1	79	41	30	19	30	19	19	56	64	44	15	30	65	93	81	6	34	8	27	12	29
Atp6v1h	58	218	106	406	49	33	149	317	99	159	538	75	272	102	51	385	252	17	131	109	91	123	29	187	14	538	164	123	102	205	189	117	471	286	241	60	150	375	692	539	89	224	57	149	127	268
Atp7a	27	61	29	97	41	25	74	77	54	71	140	50	126	87	38	88	64	12	106	69	66	46	17	50	4	127	65	35	47	41	139	43	76	94	77	23	42	108	141	134	63	100	44	62	55	67
Atp7b	31	57	34	130	17	19	44	62	25	54	164	22	75	22	23	95	85	2	15	19	28	57	14	50	4	109	56	37	33	55	33	39	67	99	86	19	47	119	127	131	25	80	23	30	22	46
Atp8a1	113	345	113	579	51	51	80	185	69	148	637	76	215	126	103	429	151	12	83	58	72	161	21	144	17	727	215	128	79	133	156	115	660	265	264	137	134	431	706	515	63	166	52	108	78	183
Atp8a2	50	129	69	289	10	15	48	187	43	111	394	44	165	25	22	280	249	10	18	24	26	100	15	112	6	414	133	129	30	137	32	76	329	281	221	52	160	319	406	376	20	95	16	94	36	185
Atp8b1	29	40	17	107	16	18	37	45	24	31	126	25	81	29	17	94	73	2	31	39	28	44	7	38	4	67	46	34	19	46	42	31	71	100	72	9	43	103	131	114	20	65	18	38	17	48
Atp8b2	46	135	62	237	42	25	72	114	51	79	262	47	122	72	26	176	129	14	65	35	49	65	27	87	6	271	91	73	56	95	79	61	214	152	129	28	85	221	333	277	44	74	26	60	50	104
Atp8b3	22	43	18	79	14	27	32	47	18	37	118	12	47	23	8	88	55	2	20	13	14	22	5	37	1	85	52	27	26	43	28	35	50	68	62	17	47	97	114	100	22	44	16	36	19	25
Atp8b4	27	49	26	79	75	29	119	46	132	75	99	74	175	188	29	93	64	17	219	98	112	55	51	33	6	85	53	25	85	42	249	51	66	77	45	5	44	84	102	119	113	113	95	103	131	60
Atp8b5	23	51	28	100	10	17	36	43	16	31	103	17	64	18	22	75	67	1	15	22	12	37	13	40	6	79	41	33	21	36	19	28	58	72	57	11	32	93	112	112	9	49	15	30	15	43
Atp9a	182	513	184	918	46	60	130	404	55	181	1075	69	360	52	71	704	388	10	23	44	66	190	44	248	28	1263	333	266	110	250	68	182	1067	487	460	150	275	882	1198	984	51	285	47	234	75	439
Atp9b	28	52	40	124	35	27	47	96	37	52	172	45	118	52	26	101	70	7	54	32	42	58	23	44	3	162	59	50	44	62	71	52	114	106	83	25	43	130	204	162	44	61	37	62	36	92
Atpaf1	38	129	83	321	27	31	103	190	56	99	389	48	238	42	37	355	204	12	48	47	41	94	25	136	5	420	142	103	63	178	75	53	289	288	195	34	135	265	503	391	26	129	20	104	63	198
Atpaf2	25	103	46	199	35	23	64	115	30	73	247	36	131	56	26	158	129	8	44	52	45	57	19	67	7	202	83	61	37	74	60	46	148	112	97	37	68	129	214	239	42	96	33	42	37	81
Atpsckmt	11	44	26	107	26	30	48	69	20	52	164	38	97	41	31	113	64	7	21	28	37	43	15	53	6	131	76	52	24	47	69	46	74	89	87	18	45	108	151	150	28	71	14	40	33	44
Atr	26	53	19	103	13	24	32	47	26	53	139	21	83	27	33	79	53	4	30	25	27	36	10	45	2	103	49	32	32	41	55	26	83	93	62	25	46	94	129	122	22	51	16	46	18	39
Atrip	28	88	27	142	22	34	32	60	24	54	142	31	106	30	34	135	77	5	28	27	36	40	16	55	5	130	65	36	27	54	41	32	109	81	89	20	47	128	158	152	17	69	26	49	27	46
Atrn	54	134	75	296	18	30	59	92	47	78	336	41	125	45	33	218	143	13	41	34	38	69	20	66	13	301	101	80	51	90	57	46	232	144	146	35	99	208	377	240	37	96	44	70	44	103
Atrnl1	34	93	58	339	26	18	55	84	40	71	287	37	130	47	27	209	94	8	35	39	58	64	24	83	2	260	82	48	52	89	80	33	231	136	110	53	72	170	390	259	36	71	29	54	47	105
Atrx	32	83	48	245	48	27	88	93	56	76	197	47	143	85	29	154	101	10	55	40	57	75	25	54	6	217	95	55	66	85	92	45	166	106	94	31	55	171	287	210	59	103	39	82	53	102
Atxn1	61	96	57	261	26	28	88	84	53	68	271	32	121	74	36	172	119	18	85	35	49	46	27	65	4	261	82	51	51	82	83	41	186	105	100	52	56	148	311	187	56	74	20	41	39	72
Atxn10	152	462	205	835	85	44	217	354	159	219	1191	127	456	190	76	754	628	31	141	126	145	199	61	267	26	1268	246	185	188	306	233	167	1093	397	413	167	202	718	1246	1065	97	277	95	179	162	416
Atxn1l	15	69	42	130	19	25	55	75	53	69	187	36	112	66	36	160	106	9	66	51	52	67	26	69	5	143	83	63	51	51	108	53	139	107	95	29	58	129	179	192	39	95	43	68	52	71
Atxn2	68	195	98	519	56	31	130	220	95	143	552	67	265	132	76	368	292	14	91	94	84	147	38	141	14	555	178	129	102	178	136	124	442	287	225	88	147	379	638	517	78	186	67	154	115	240
Atxn2l	80	251	123	602	129	61	263	343	219	287	654	175	488	343	102	386	247	40	345	240	216	242	101	229	17	713	242	162	197	261	414	148	537	304	308	85	214	546	802	546	157	246	129	260	172	327
Atxn3	19	64	31	131	32	21	46	73	52	36	169	39	101	62	28	114	72	9	49	41	47	51	18	52	1	139	54	31	41	74	64	32	116	101	75	24	48	127	188	166	26	63	22	49	43	54
Atxn7	28	72	38	146	32	28	53	82	34	57	178	41	115	65	24	97	75	7	66	37	54	53	26	54	5	165	71	40	45	57	85	35	105	100	84	28	61	132	198	156	36	70	34	61	39	67
Atxn7l1	24	60	27	113	28	20	40	68	43	42	135	42	78	43	18	86	74	5	57	40	40	37	19	57	6	123	54	40	27	58	79	44	92	85	67	24	45	100	131	128	32	58	22	59	25	49
Atxn7l2	22	64	24	125	16	20	42	77	18	54	179	32	98	44	22	129	90	3	24	17	30	54	10	68	4	169	83	50	23	54	53	49	92	112	75	22	61	130	160	174	30	93	17	58	32	55
Atxn7l3	80	247	136	607	55	36	122	182	89	110	614	64	267	91	37	448	290	12	116	83	75	104	37	144	14	635	191	139	92	221	142	92	442	280	223	94	167	390	706	537	67	182	61	126	86	206
AU015836	12	46	17	82	12	13	28	38	9	32	93	13	55	18	18	69	50	6	14	17	22	43	11	30	1	56	39	25	21	27	18	30	61	58	50	22	34	63	100	94	8	52	8	20	12	29
AU018091	31	33	23	75	12	20	21	45	26	37	118	14	58	18	14	75	68	4	14	12	16	50	6	44	2	84	46	27	19	41	25	27	68	73	61	21	39	104	104	126	13	46	11	23	21	37
AU021092	21	40	21	70	17	21	34	40	24	39	91	20	53	23	20	69	42	8	16	18	30	25	10	35	3	82	45	17	17	38	41	22	49	61	51	13	45	84	87	115	26	47	12	39	17	25
AU022252	29	59	36	131	15	14	35	62	29	49	149	14	68	32	32	98	69	6	23	18	27	41	10	40	3	122	58	36	34	46	32	25	89	102	63	23	60	99	164	153	25	61	15	42	12	58
Ezhip	24	57	25	85	13	25	31	56	19	40	133	19	55	17	20	80	51	1	10	14	18	29	12	35	10	99	58	28	15	30	16	39	48	87	66	19	47	104	121	134	13	52	15	24	14	34
AU040320	19	53	29	146	14	38	46	78	29	35	185	31	90	43	24	101	74	6	21	23	36	48	12	48	3	132	60	52	32	55	60	41	93	93	75	23	43	117	165	121	25	62	27	32	30	66
Auh	61	217	105	445	39	38	117	262	93	140	537	79	354	126	46	372	336	18	90	66	77	162	41	178	8	573	198	156	96	224	137	107	419	302	283	106	185	413	654	567	70	178	48	136	87	234
Aunip	20	47	16	92	19	32	29	48	17	48	109	14	75	35	27	73	62	3	19	21	25	34	7	36	4	73	49	29	21	43	28	34	61	85	52	12	44	113	113	129	15	69	16	51	14	47
Aup1	51	150	78	287	99	46	230	160	178	144	367	139	367	329	73	256	171	40	302	195	202	150	72	106	14	339	173	68	135	125	451	110	267	172	145	34	100	229	362	306	151	166	133	181	156	178
Aurka	15	32	16	71	7	24	28	38	18	28	88	11	43	22	17	66	37	2	13	12	18	21	9	29	0	78	50	19	21	32	24	25	53	61	45	19	38	79	89	122	15	49	12	26	15	36
Aurkaip1	65	161	69	341	77	31	126	164	106	121	453	91	269	133	49	314	235	20	145	105	94	128	49	128	12	412	141	86	102	161	230	94	347	278	209	58	106	287	539	391	57	190	76	127	97	182
Aurkb	18	41	28	86	16	20	38	25	32	38	118	27	70	29	25	72	56	3	31	35	31	47	10	28	1	88	55	39	29	33	49	24	66	70	46	12	42	68	115	113	21	62	17	35	29	42
Aurkc	21	41	18	72	19	16	25	35	13	40	92	18	50	29	14	79	70	4	21	9	26	25	8	39	4	92	41	30	21	39	23	34	66	60	64	19	44	92	102	98	20	55	12	34	15	38
Auts2	30	72	34	161	22	21	32	72	26	49	205	22	93	33	18	129	96	5	14	24	21	49	13	56	5	217	66	31	30	77	29	34	115	113	106	17	61	175	209	162	21	51	15	48	30	80
AV320801	15	38	24	56	17	23	24	41	12	24	95	16	40	26	12	66	61	3	17	10	23	27	10	25	5	81	56	28	14	45	29	28	57	82	47	10	41	91	108	87	11	33	13	30	18	35
Aven	20	58	29	110	22	38	35	44	26	45	149	27	64	39	38	96	67	7	29	30	31	67	17	57	2	122	92	62	37	53	34	47	80	88	68	17	54	90	127	155	28	81	23	69	36	52
Avil	15	42	24	90	13	20	26	48	13	30	90	14	54	21	15	85	62	2	20	14	16	25	7	29	1	76	43	29	22	35	16	26	62	91	43	19	45	87	115	120	20	53	16	24	16	35
Avl9	56	166	69	256	47	36	85	114	68	88	334	51	160	80	38	258	188	10	87	55	67	81	23	109	8	326	112	61	60	107	105	60	265	147	161	44	79	222	340	338	43	118	51	89	64	115
Avp	25	38	18	77	13	19	23	37	10	27	119	16	48	22	10	71	54	3	10	12	19	18	9	30	1	72	46	25	18	36	21	26	47	61	52	12	38	90	113	111	20	49	13	28	21	29
Avpi1	25	88	43	197	39	28	62	122	38	68	219	47	112	36	38	158	98	9	39	42	48	49	31	70	9	175	79	65	56	72	64	63	143	135	119	22	73	161	242	196	35	102	29	76	36	93
Avpr1a	19	37	19	68	12	18	29	46	16	37	107	17	53	18	19	82	53	5	22	18	15	30	4	25	3	82	45	31	13	35	16	23	53	76	53	10	41	90	102	106	12	56	12	37	13	35
Avpr2	15	41	20	75	18	17	26	29	17	35	92	17	55	26	16	86	55	3	9	13	18	39	6	35	3	97	44	36	24	35	18	31	65	76	41	15	47	84	96	107	9	51	14	25	15	31
AW209491	21	76	45	144	16	15	25	69	29	33	199	21	87	22	21	102	68	6	33	27	29	27	10	52	4	195	50	35	25	59	42	36	129	88	87	34	46	149	179	157	17	52	20	52	26	54
AW549877	60	127	65	270	57	29	94	149	93	98	347	72	205	104	59	193	149	15	90	73	85	101	38	99	6	294	109	83	93	110	129	80	269	154	140	36	99	218	337	263	73	125	46	105	64	140
AW551984	82	217	29	116	9	12	24	57	14	48	241	17	46	9	14	117	164	0	12	13	13	35	13	44	7	427	35	28	15	27	29	26	453	95	87	47	38	209	131	296	10	49	12	32	16	45
AW554918	30	70	48	158	16	24	54	55	26	60	159	37	92	34	32	126	103	5	27	23	32	45	12	52	4	176	70	48	39	49	43	32	123	101	89	27	46	150	207	166	25	63	16	61	22	40
Awat1	19	40	17	84	13	19	33	41	10	39	98	12	48	13	13	77	45	2	11	14	17	25	7	37	3	96	52	29	18	38	24	25	48	54	42	10	34	71	95	95	11	37	14	29	12	33
Awat2	21	47	21	80	16	21	37	43	20	32	110	16	51	27	16	76	55	3	20	18	11	26	7	38	1	73	40	21	20	37	23	35	58	80	57	23	44	88	110	119	10	54	13	42	17	36
Axdnd1	25	49	23	82	18	29	35	45	18	39	102	18	52	17	13	71	51	2	15	11	8	24	15	39	0	99	44	19	19	44	23	33	53	72	59	14	36	77	121	110	14	54	12	37	19	37
Axin1	54	97	49	205	47	32	93	89	66	93	269	57	145	83	38	167	112	19	85	67	55	74	26	78	5	221	101	66	58	83	113	59	170	127	92	22	70	172	272	205	64	116	60	84	50	86
Axin2	25	65	61	270	22	17	33	68	24	36	319	27	72	33	25	123	67	2	16	20	25	39	17	53	11	347	72	38	43	53	35	38	268	87	84	62	54	129	325	211	16	57	21	47	24	40
Axl	31	112	65	256	217	54	399	240	333	255	282	212	571	454	132	247	159	39	258	184	409	228	119	180	16	292	192	120	254	171	555	148	165	161	138	42	131	229	308	270	220	252	258	261	330	224
AY074887	18	66	27	98	13	21	37	54	17	33	126	17	62	21	22	95	78	3	14	17	19	41	9	53	2	107	54	32	25	35	34	29	62	87	63	16	40	99	138	117	16	50	10	36	20	37
AY761185	20	50	23	90	14	25	25	41	15	42	108	19	50	31	22	69	61	6	12	12	13	27	11	26	2	86	46	25	22	33	35	29	65	76	50	8	41	82	109	121	15	41	12	33	15	39
Aym1	16	47	29	87	13	18	37	49	16	31	113	17	64	32	15	84	49	2	16	18	17	24	7	36	2	79	51	26	15	25	19	26	77	81	73	22	38	83	100	112	20	59	13	39	16	40
Azgp1	20	36	24	73	11	18	25	39	13	34	92	12	46	18	15	76	45	0	10	16	9	27	6	31	2	64	34	23	22	38	18	27	57	65	44	13	36	79	108	80	12	49	7	27	14	38
Azi2	47	122	66	272	51	37	106	138	78	108	325	84	211	129	43	316	195	18	149	87	73	93	39	110	5	314	128	72	83	117	157	58	269	173	128	42	102	282	432	290	60	120	48	112	69	151
Azin1	56	146	89	361	89	46	191	240	181	197	432	118	328	157	66	269	236	29	150	114	119	129	38	141	11	362	155	111	85	150	232	100	265	210	182	55	103	259	507	330	107	301	148	234	148	240
Azin2	26	77	45	200	21	15	43	100	30	54	222	28	139	36	21	139	139	3	20	27	25	63	19	87	1	187	105	55	36	80	43	54	176	121	109	33	56	166	258	211	19	61	20	70	32	77
Pramel17	12	37	14	61	10	21	15	32	12	26	97	15	39	23	17	63	54	2	11	11	10	25	5	20	3	79	37	26	19	19	26	26	69	68	29	18	36	76	91	100	13	38	12	21	13	32
Iftap	37	79	36	161	22	26	60	82	26	67	262	40	136	60	47	207	182	6	32	32	36	78	24	75	8	246	101	71	47	91	65	49	201	154	108	27	82	183	272	233	23	77	30	83	42	98
B230217C12Rik	37	60	38	132	30	24	42	67	25	55	184	29	76	28	35	119	101	4	24	23	20	46	12	48	6	138	78	55	31	51	43	40	75	103	64	34	49	118	167	169	22	74	13	41	23	46
B230219D22Rik	38	131	54	256	35	26	80	121	58	88	261	48	170	100	52	181	120	10	82	58	73	67	29	82	9	252	115	83	73	97	118	74	231	135	142	31	70	189	336	250	43	116	54	100	61	112
B230307C23Rik	45	117	51	239	55	42	82	123	62	113	292	62	200	100	46	190	132	15	96	86	71	107	31	113	9	277	126	71	72	107	122	87	196	136	139	40	73	246	321	264	65	94	37	99	65	109
B2m	467	1336	469	1663	6541	1998	10583	7080	11010	7372	1452	7927	18285	15099	4708	5996	2836	2526	16391	12121	11891	7078	3537	5599	150	3018	4814	2657	5394	3673	24219	5551	443	510	486	45	357	614	778	657	7811	8449	6649	7886	9234	7201
B3galnt1	30	93	28	157	20	27	34	77	28	58	196	25	59	29	28	137	85	4	20	19	23	56	11	49	2	178	55	69	37	74	34	39	141	98	87	25	51	137	196	171	22	70	24	61	15	71
B3galnt2	39	83	31	150	24	27	57	96	42	60	160	40	119	61	24	132	74	7	40	43	46	52	20	52	5	149	76	51	37	62	65	55	114	103	75	22	62	132	160	154	41	81	47	66	32	67
B3galt1	23	62	28	116	10	19	34	67	25	36	137	16	69	22	16	86	90	1	13	13	20	34	6	54	6	108	58	25	44	53	28	33	99	92	79	25	50	106	142	138	6	52	16	26	14	44
B3galt2	17	59	21	146	10	10	25	55	9	33	115	13	45	15	12	94	62	1	9	13	19	35	6	36	4	119	49	35	12	28	17	26	84	72	61	18	34	95	164	125	7	45	6	35	12	30
B3galt4	14	55	24	83	16	17	30	35	20	39	98	21	59	40	24	63	49	1	30	17	23	35	8	30	4	86	51	27	22	42	40	37	60	57	71	19	40	77	97	94	15	45	12	23	23	33
B3galt5	35	86	46	170	21	37	46	103	18	75	202	20	85	39	38	150	83	5	21	10	23	65	1	58	4	173	99	80	27	75	34	40	128	141	95	23	70	149	211	196	23	153	15	67	39	146
B3galt6	29	65	31	133	21	20	36	55	19	42	130	23	70	27	17	93	77	4	23	23	32	53	9	46	5	145	61	41	18	47	51	47	107	89	82	22	46	140	163	149	19	69	13	44	28	48
B3gat1	76	243	86	520	12	26	110	275	39	146	566	52	277	33	43	303	263	6	13	37	39	146	26	132	15	440	133	114	66	198	36	90	433	212	242	21	119	335	678	366	24	195	22	175	57	332
B3gat2	37	76	38	153	22	23	28	68	31	43	179	21	72	30	17	117	70	7	21	14	30	52	12	52	7	216	56	37	29	54	37	33	158	106	86	43	61	204	191	206	28	73	16	44	19	50
B3gat3	103	288	142	638	54	29	144	247	102	139	802	96	351	108	59	552	496	16	129	65	113	123	58	205	15	951	239	183	108	240	175	140	697	332	320	128	206	512	944	750	79	182	69	142	100	258
B3glct	23	53	37	155	27	31	41	64	26	54	187	26	75	37	27	119	84	6	31	25	33	38	6	54	4	131	79	36	44	43	54	38	73	100	72	19	48	114	185	146	18	63	23	46	31	39
B3gnt2	37	68	28	133	56	33	80	98	75	89	194	66	169	110	51	125	92	20	125	86	65	76	21	49	8	129	80	45	66	74	151	47	102	105	85	26	58	150	166	153	56	98	39	72	64	88
B3gnt3	28	51	30	85	20	22	35	54	30	39	108	25	71	36	20	75	65	7	41	41	35	45	13	36	1	86	46	22	17	38	53	36	58	69	58	14	42	86	115	117	24	44	15	35	16	23
B3gnt4	14	51	18	75	12	16	23	44	13	28	84	18	37	15	18	68	50	6	17	10	21	18	6	32	1	84	36	16	14	38	23	23	64	74	38	15	33	85	99	96	13	38	5	20	14	27
B3gnt5	14	57	16	78	11	23	26	38	22	39	87	24	56	41	26	73	52	4	27	29	21	33	7	29	3	83	65	29	19	37	35	27	45	70	61	12	41	79	101	100	10	54	14	42	19	25
B3gnt6	19	57	26	92	11	26	37	46	21	41	119	17	59	28	25	75	63	4	11	18	13	40	5	40	3	108	41	27	35	57	29	30	78	76	76	15	44	107	137	113	9	56	17	46	18	38
B3gnt7	11	63	20	85	15	17	32	52	20	34	123	24	55	18	21	82	53	3	18	16	19	47	6	36	5	102	50	22	18	37	29	33	66	77	59	20	33	107	117	100	8	47	11	26	14	38
B3gnt8	19	39	26	78	30	29	56	40	36	40	84	47	77	49	16	73	40	8	62	32	41	40	19	31	2	65	47	18	28	27	92	33	68	70	57	22	34	75	90	98	35	59	26	43	31	52
B3gnt9	20	53	31	100	23	25	52	79	22	40	140	24	88	33	38	118	74	4	24	22	21	45	10	51	1	117	53	41	28	57	47	29	69	113	60	15	62	109	160	148	14	59	32	37	25	54
B3gntl1	10	36	12	73	5	13	26	39	15	29	76	19	53	17	25	72	51	6	20	16	22	22	8	29	1	81	45	23	32	32	23	23	52	58	43	8	40	78	89	87	14	46	11	34	16	32
B430306N03Rik	13	46	21	101	22	13	41	43	44	44	103	32	84	50	29	79	61	7	89	76	40	35	8	37	5	81	41	28	28	44	98	38	62	84	43	13	39	81	106	116	26	62	35	57	35	38
B4galnt1	59	150	78	304	108	35	201	148	167	123	274	123	302	266	55	198	154	26	284	114	182	97	74	108	4	304	134	70	134	92	316	93	246	176	130	31	98	214	377	257	131	139	91	117	119	148
B4galnt2	30	49	25	102	13	32	40	60	25	43	138	32	70	27	25	96	71	1	19	16	26	41	12	52	2	98	55	41	26	41	28	36	71	89	69	19	53	110	128	137	24	67	19	32	16	46
B4galnt3	10	36	20	66	6	17	12	42	11	26	76	27	36	21	13	64	47	4	4	14	11	32	5	18	2	62	33	22	12	30	24	22	49	53	37	12	25	64	88	97	16	41	12	32	20	24
B4galnt4	43	115	38	196	17	6	37	93	24	44	231	27	78	31	25	141	83	6	39	21	28	53	17	51	5	214	69	50	19	66	25	40	183	104	82	24	53	173	231	215	23	63	24	36	33	64
B4galt1	27	75	45	117	156	45	289	112	229	165	149	191	342	283	66	139	112	68	375	306	234	119	71	78	5	121	107	45	116	80	472	90	89	85	83	27	61	134	158	168	191	196	192	203	205	100
B4galt2	45	109	52	180	19	26	44	87	29	49	213	30	108	24	24	118	89	7	10	13	37	56	12	64	6	223	86	42	37	58	36	28	177	111	73	22	55	199	283	212	22	81	24	44	24	52
B4galt3	39	99	49	210	32	37	66	95	49	70	259	36	143	77	37	179	118	4	64	38	62	78	24	69	3	231	105	63	57	81	108	60	177	120	81	25	64	156	263	250	62	107	32	87	52	88
B4galt4	19	59	30	119	19	32	48	59	20	47	136	23	74	26	27	119	90	5	23	27	35	36	16	57	3	138	69	46	36	63	38	35	119	115	70	23	59	98	176	146	14	66	22	43	33	52
B4galt5	41	152	58	255	100	26	174	119	168	102	324	118	338	213	52	272	187	29	334	207	162	107	67	112	6	375	120	65	90	99	324	83	275	156	122	29	109	239	386	362	136	134	86	108	131	132
B4galt6	61	235	97	475	26	32	85	136	46	81	519	65	173	70	38	326	167	17	52	64	28	77	17	117	7	597	140	89	51	107	109	70	469	181	161	59	98	334	596	428	30	128	40	91	66	172
B4galt7	26	74	31	138	25	31	67	79	46	62	177	32	130	46	26	120	83	10	44	35	50	51	12	51	5	167	80	41	32	60	72	47	100	117	96	22	74	133	175	199	37	76	24	67	42	72
B4gat1	74	227	96	439	31	36	75	134	68	92	506	44	178	60	36	267	180	9	36	41	51	80	25	113	10	497	155	83	75	122	57	71	432	194	186	80	92	339	506	407	46	99	45	107	46	146
B630019K06Rik	65	201	55	341	15	29	43	103	30	61	501	36	116	29	22	319	209	8	18	24	37	55	16	90	14	517	116	82	38	131	36	46	399	208	168	90	105	324	485	490	22	99	19	59	28	109
B830017H08Rik	21	60	37	125	12	34	36	68	18	42	142	18	76	31	22	93	81	4	11	19	20	39	7	44	0	118	55	25	25	40	36	30	79	87	84	26	49	103	151	143	18	55	21	29	13	40
B9d1	25	59	35	113	15	21	42	62	23	62	168	27	71	29	28	126	99	2	27	19	26	44	16	47	2	144	69	39	25	57	45	41	112	126	81	20	49	177	190	154	19	85	16	38	28	46
B9d2	19	67	36	168	28	27	40	63	34	54	170	43	98	42	23	116	74	11	33	30	37	40	16	46	4	132	66	46	35	51	59	34	118	109	83	33	57	149	177	182	25	61	26	42	30	65
Baalc	38	90	32	175	16	16	32	70	25	52	242	29	65	21	22	155	86	5	18	16	29	45	20	69	5	184	91	48	22	69	34	68	161	174	129	38	69	188	269	195	17	86	16	48	23	54
Baat	11	39	27	78	14	14	21	32	12	28	94	17	60	15	21	66	59	3	11	8	16	20	6	29	3	68	52	35	18	26	27	23	55	59	60	15	26	102	93	92	14	51	10	35	16	37
Babam1	57	216	93	362	54	34	144	215	101	148	431	85	266	113	54	273	202	23	112	75	84	116	41	153	11	440	185	106	105	149	205	97	366	258	176	58	131	355	480	400	79	180	73	140	97	199
Babam2	24	78	36	193	63	29	102	115	78	87	241	75	184	118	49	188	139	12	118	87	91	91	33	91	4	244	111	70	74	87	156	57	199	133	111	38	70	193	259	228	66	122	47	114	63	95
Bace1	36	135	80	264	24	40	84	149	39	100	409	38	149	56	67	285	156	6	29	33	44	121	17	123	6	316	134	105	71	144	57	92	269	232	173	53	134	248	396	338	21	154	36	106	48	137
Bace2	18	41	16	77	21	17	30	41	16	24	74	16	56	41	28	70	47	1	17	13	31	40	11	41	0	62	69	32	38	46	33	28	49	49	42	12	34	65	96	87	23	40	18	27	21	45
Bach1	22	72	46	143	76	20	124	93	116	109	196	100	210	183	61	129	94	30	157	127	134	73	34	73	7	165	91	42	58	70	253	61	140	111	92	24	63	128	192	175	125	107	82	102	90	92
Bach2	26	38	22	65	11	10	27	44	27	28	89	28	50	21	27	82	47	6	19	20	20	32	5	37	3	99	56	39	14	39	24	27	65	74	65	13	30	81	114	95	11	50	11	27	20	37
Bad	34	95	44	176	27	25	76	100	61	79	246	44	132	60	32	164	109	11	51	44	65	60	26	80	5	213	92	57	78	104	98	50	198	122	140	33	66	221	257	212	38	87	46	87	52	81
Bag1	79	196	85	332	73	44	178	223	125	133	551	112	350	169	77	503	320	38	172	152	139	152	51	188	11	551	210	137	136	167	247	141	437	295	250	83	195	398	602	528	98	208	101	168	126	229
Bag2	18	75	18	110	16	26	31	59	21	26	161	26	53	27	15	106	68	5	11	19	17	38	10	44	4	125	55	31	39	50	20	26	110	93	79	12	62	96	119	142	17	37	11	31	23	48
Bag3	23	44	38	98	48	34	68	103	56	78	144	60	123	70	35	76	65	12	55	45	60	69	25	77	6	93	117	63	59	77	100	76	84	96	77	21	50	126	136	130	42	117	46	90	37	104
Bag4	44	129	60	209	24	20	31	71	34	49	270	24	87	34	28	146	103	10	27	21	36	50	11	55	7	254	69	51	32	59	45	36	230	80	75	40	56	126	317	198	18	62	16	43	33	68
Bag5	33	82	53	175	18	23	70	99	37	68	216	40	117	40	24	171	115	12	48	26	44	71	17	62	1	250	65	60	37	83	82	37	177	130	93	23	71	179	245	229	34	95	28	65	33	78
Bag6	67	229	102	462	82	42	151	211	121	133	535	100	336	124	78	313	240	23	124	114	123	131	50	135	11	548	187	107	121	168	224	84	424	237	212	70	123	351	647	425	108	181	88	144	117	216
Bahcc1	30	60	30	139	21	25	30	74	23	43	168	24	94	19	23	97	72	3	24	23	25	36	15	59	3	140	76	34	33	54	40	34	92	99	70	24	54	114	180	161	27	65	17	43	28	50
Bahd1	39	76	43	174	42	23	91	88	80	91	191	77	163	132	50	132	89	16	122	76	72	51	33	58	4	178	78	49	77	81	138	56	148	102	101	36	72	153	247	171	56	96	38	100	59	79
Baiap2	35	110	37	206	24	24	64	90	46	56	224	48	95	64	20	127	65	3	55	39	37	48	26	65	7	255	109	65	47	59	77	62	200	80	81	32	44	172	251	132	30	78	36	51	36	64
Baiap2l1	23	43	32	74	17	21	33	40	12	25	104	13	48	24	24	91	46	3	13	20	20	43	8	34	4	79	40	30	25	37	34	23	45	81	45	13	42	86	108	99	18	55	12	27	22	34
Baiap2l2	23	37	18	85	8	15	22	31	26	29	123	12	31	15	18	73	54	0	6	13	19	32	7	30	4	81	42	24	21	30	32	36	57	67	42	18	47	82	87	117	13	60	13	34	13	29
Baiap3	151	376	58	304	16	21	31	59	13	52	420	19	61	34	22	152	76	5	35	26	24	50	20	46	8	582	46	36	38	56	37	31	791	100	105	220	60	361	399	346	20	50	24	38	21	46
Bak1	32	91	23	157	94	39	164	126	148	95	129	127	337	228	60	180	102	49	304	239	184	119	47	71	5	151	106	57	78	86	428	74	76	107	80	27	65	104	184	162	109	142	79	130	137	94
Bambi	16	47	18	78	12	18	29	38	18	17	91	14	47	9	17	100	41	4	11	11	23	27	7	27	1	90	51	28	12	32	33	24	75	59	45	14	35	89	99	95	14	44	17	24	17	26
Banf1	54	123	52	228	57	38	123	147	119	102	297	105	285	160	42	232	135	37	125	111	107	104	45	112	4	305	98	62	93	107	234	89	199	151	122	69	91	223	320	267	81	163	85	109	109	143
Banf2	14	24	11	65	11	13	18	21	12	26	66	10	29	14	18	51	28	3	10	6	16	18	5	21	3	63	38	12	10	20	17	16	38	58	42	11	27	61	72	55	8	26	7	18	9	30
Bank1	10	45	24	71	13	18	13	34	20	22	75	11	43	22	13	56	55	5	19	16	17	23	2	19	5	61	36	25	13	17	25	18	48	45	34	10	28	62	89	73	7	37	16	18	16	23
Banp	23	61	27	100	16	24	28	59	26	45	113	20	76	36	21	85	70	6	21	26	22	37	5	48	4	100	62	46	29	47	42	35	68	77	68	14	34	94	115	118	26	62	22	40	21	48
Bap1	60	162	71	280	37	33	83	144	65	89	343	48	178	63	39	237	198	15	66	63	69	91	26	118	3	332	131	100	56	132	98	62	268	201	146	49	113	245	387	311	61	135	33	108	70	154
Bard1	24	37	18	74	23	21	26	38	16	31	87	16	54	24	18	85	46	4	13	16	20	26	9	23	1	64	36	20	25	21	35	22	58	66	40	6	26	77	79	103	13	44	5	23	16	28
Barhl1	28	88	27	126	14	12	26	65	14	39	136	18	55	18	9	105	36	3	9	14	17	29	9	42	2	165	106	67	16	30	31	52	136	59	50	48	43	79	135	74	12	58	8	31	13	30
Barhl2	24	56	42	214	9	16	24	47	17	29	202	14	63	30	24	120	66	8	17	17	14	33	8	40	8	193	66	37	16	36	28	29	176	64	71	30	46	90	252	120	16	49	14	37	15	33
Barx1	32	42	31	76	10	28	25	39	13	42	120	18	62	22	18	71	67	4	9	16	19	28	10	29	1	83	54	37	20	36	32	30	57	86	60	17	44	100	102	109	16	40	12	34	15	32
Barx2	23	62	16	94	10	24	30	47	14	40	128	10	49	17	26	86	57	6	17	12	22	43	10	27	1	88	40	32	14	40	32	18	52	94	70	10	50	98	109	125	16	33	14	47	17	30
Basp1	208	647	240	1074	99	52	202	376	171	332	1424	143	371	248	101	670	478	49	266	217	168	264	56	299	16	1471	189	140	108	173	341	250	1326	510	622	348	250	1262	1414	1159	122	317	111	286	162	295
Batf	23	38	9	66	29	11	32	32	32	28	73	24	72	72	17	74	42	6	77	44	41	26	14	28	1	73	30	18	22	25	66	20	42	57	35	11	30	62	95	85	37	43	27	29	24	27
Batf2	8	24	17	66	34	35	61	46	47	45	93	73	121	98	38	79	39	11	193	100	90	63	14	44	0	70	38	33	26	39	195	32	45	50	43	10	34	70	77	87	53	54	30	39	21	49
Batf3	18	46	18	91	28	23	34	56	17	44	78	28	86	62	34	87	56	3	31	22	33	32	6	29	3	79	50	25	29	36	76	34	40	61	51	16	30	78	95	109	15	48	7	41	17	43
Bax	33	90	51	187	96	42	173	150	176	125	246	126	294	214	83	167	96	42	224	182	168	122	35	91	3	220	103	59	106	105	336	91	173	134	139	38	73	178	279	243	117	175	96	143	134	139
Baz1a	16	43	19	79	34	19	55	45	44	32	86	44	94	79	26	80	49	10	88	36	49	29	15	22	4	73	36	26	32	29	91	33	54	48	51	11	35	83	78	95	51	67	31	37	44	39
Baz1b	46	122	68	256	60	37	92	127	59	97	303	63	207	140	41	211	140	25	127	98	85	102	43	85	6	317	115	64	93	89	152	58	279	146	131	49	90	215	367	255	73	108	52	106	71	108
Baz2a	29	104	59	197	49	34	120	124	110	103	263	80	205	141	55	160	130	20	184	122	97	83	50	98	4	241	116	71	84	94	201	77	180	141	121	32	74	172	304	214	100	143	65	89	85	106
Baz2b	43	104	45	193	34	48	83	110	49	90	229	53	116	89	58	171	124	4	66	48	58	99	28	82	6	198	100	73	55	94	104	67	126	152	121	33	74	202	243	254	43	128	45	92	55	112
BB014433	13	54	24	89	21	32	33	37	13	36	109	18	58	14	20	86	60	4	22	21	18	24	12	41	4	72	41	33	19	36	28	37	51	78	52	15	37	80	99	111	11	66	7	40	14	34
Eif1ad2	20	40	12	67	9	17	23	37	17	29	103	22	66	18	16	70	50	2	18	13	17	17	8	26	0	97	35	13	23	43	26	24	52	68	70	12	41	74	82	96	8	49	17	25	15	29
Bbc3	31	92	35	150	20	28	55	71	28	57	170	34	99	49	33	121	86	4	40	30	33	61	12	56	7	166	82	56	35	65	74	46	105	105	91	21	51	140	171	188	26	90	27	57	23	62
Bbip1	32	101	33	173	43	28	77	69	64	75	238	60	176	74	30	180	125	9	70	66	58	88	22	78	7	216	96	82	66	78	121	51	199	154	127	38	88	195	243	204	50	87	41	86	46	85
Bbof1	15	54	22	98	10	11	29	73	20	39	124	15	63	13	10	74	62	2	16	11	16	26	8	44	3	107	59	35	21	42	19	42	86	73	61	23	42	116	132	116	13	42	10	40	14	39
Bbox1	15	53	27	84	14	24	48	38	19	29	124	14	49	19	17	82	79	3	18	11	13	32	8	53	3	106	69	39	33	56	23	24	80	84	84	15	46	99	109	144	13	45	12	32	14	39
Bbs1	17	54	22	108	6	21	22	42	15	33	94	9	51	15	8	72	57	1	12	19	9	18	8	39	6	112	51	29	33	47	17	17	96	61	49	22	28	79	125	107	14	50	6	30	13	39
Bbs10	13	33	14	62	9	16	22	44	19	29	83	23	43	18	15	54	46	1	5	15	15	21	7	25	0	54	33	20	11	27	23	26	51	51	35	16	20	69	94	68	12	32	9	27	8	35
Bbs12	29	69	39	136	22	23	38	69	28	52	125	31	83	37	29	107	65	7	20	23	37	46	15	39	4	115	69	34	25	37	41	33	100	90	85	25	47	118	164	160	19	76	21	44	23	53
Bbs2	27	83	34	151	15	16	38	76	25	60	167	23	84	25	21	120	67	3	12	20	27	43	18	49	5	185	64	36	35	65	32	41	137	91	83	18	52	129	203	156	14	69	20	42	18	59
Bbs4	20	92	22	165	11	17	35	61	15	34	200	13	66	21	17	124	85	1	15	11	21	41	12	32	4	183	64	40	22	51	22	33	140	74	79	22	47	134	195	184	19	51	15	36	24	59
Bbs5	19	65	28	115	20	14	31	52	17	40	140	20	65	20	19	101	76	3	9	15	15	37	12	36	6	142	51	32	22	42	28	35	81	98	69	20	46	91	132	130	10	46	14	34	22	51
Bbs7	28	45	25	116	19	19	31	52	23	42	131	16	78	30	12	92	57	5	16	24	21	37	10	42	0	103	56	43	24	54	32	43	98	85	78	19	44	109	139	129	23	43	17	27	19	55
Bbs9	30	73	38	146	17	40	36	63	31	60	178	29	84	22	34	119	90	15	28	16	31	69	13	44	5	198	71	39	34	53	47	44	168	117	91	33	61	171	180	185	36	67	16	44	36	65
Bbx	36	68	29	155	31	27	75	121	56	90	165	35	125	64	40	188	103	7	50	51	72	84	17	78	3	159	101	71	52	86	93	77	103	114	94	31	74	145	183	208	43	119	39	92	42	92
BC003965	37	67	42	125	22	26	57	74	26	64	197	29	89	38	22	133	74	4	16	27	39	62	15	60	1	134	83	37	41	76	56	39	126	115	90	20	57	146	177	180	28	64	20	65	29	62
BC004004	34	107	37	205	52	23	96	84	78	98	276	86	180	105	47	221	162	16	87	90	90	85	35	102	2	280	106	96	69	129	164	83	219	155	106	37	111	220	296	272	65	121	49	84	79	111
BC005537	86	194	115	479	245	56	376	248	399	274	711	320	792	662	216	613	429	97	685	520	440	252	120	262	17	609	256	192	229	233	1054	219	491	302	301	95	182	445	819	619	301	348	242	339	307	319
BC005624	59	135	67	303	49	35	121	149	65	90	420	62	223	101	58	325	236	16	93	84	76	112	34	127	12	441	183	95	64	138	132	96	405	209	173	59	124	309	552	395	60	132	50	107	76	154
BC016579	14	44	17	78	16	21	29	43	16	26	97	11	55	14	16	79	58	3	18	15	19	41	4	27	1	85	44	25	14	26	21	35	47	65	52	16	36	80	103	93	17	46	13	27	17	34
Rusf1	33	65	34	152	23	19	42	68	29	47	148	21	86	40	21	111	84	11	42	38	37	43	17	54	3	139	55	41	36	55	50	43	130	88	74	23	68	121	159	128	29	64	19	54	29	70
BC024139	22	46	14	69	8	19	25	30	11	30	85	8	27	13	11	70	37	2	11	13	14	14	2	28	1	76	42	24	13	35	21	24	50	54	40	9	26	75	90	91	10	37	7	29	12	14
BC024978	24	53	44	138	34	26	41	68	28	34	147	21	96	41	23	127	95	4	27	30	45	35	19	63	3	160	88	42	43	65	54	43	126	109	76	26	58	137	199	162	25	67	25	46	32	52
BC025920	13	36	27	76	15	15	28	42	11	33	91	17	35	16	15	59	47	3	12	13	18	27	5	31	0	69	36	24	18	40	20	25	45	54	47	11	23	64	97	96	10	44	5	35	11	30
BC028528	15	44	14	84	36	21	64	52	53	56	108	42	105	64	35	85	35	7	81	59	54	40	21	49	1	68	69	28	45	57	130	33	47	67	77	16	28	78	116	106	39	44	35	53	50	40
BC029722	66	184	75	325	32	37	98	152	49	112	476	50	221	89	54	309	319	12	64	53	63	114	23	146	8	508	138	82	94	145	91	54	425	260	199	93	136	416	527	447	47	169	32	107	50	175
BC030500	28	67	35	157	11	17	38	48	20	33	167	16	47	19	20	109	74	3	15	14	20	34	3	35	1	161	54	28	22	37	21	19	106	84	70	33	49	125	183	135	10	38	12	25	21	29
BC034090	25	53	21	92	9	16	32	49	18	34	120	18	69	32	18	116	67	1	16	18	30	40	8	46	3	123	74	46	32	64	29	35	88	80	73	16	41	100	150	136	15	56	10	23	23	43
BC035044	25	53	21	90	22	17	23	43	26	32	123	29	71	40	37	104	67	4	16	13	25	37	11	54	4	96	64	36	26	47	29	26	64	84	55	23	42	100	115	111	19	49	7	27	12	36
BC048403	22	39	20	64	11	17	30	47	20	29	92	14	72	27	12	60	54	5	27	16	20	24	8	26	2	79	44	23	15	29	28	29	63	58	46	11	36	96	104	104	13	40	12	33	21	31
BC048507	14	38	14	61	15	17	17	31	8	25	81	16	34	19	14	40	42	0	11	10	14	26	4	22	1	66	34	15	9	30	18	22	37	49	36	26	27	58	69	84	9	41	9	16	7	24
BC048562	13	31	23	67	5	11	26	48	14	43	86	11	53	25	12	62	47	2	15	11	19	25	1	37	0	70	36	20	17	38	16	25	52	71	40	16	33	62	85	77	9	51	17	28	14	25
BC048671	11	29	19	72	11	19	25	25	15	21	79	15	34	21	17	74	57	3	13	15	14	20	9	32	1	72	35	23	15	30	16	28	53	63	35	12	30	71	90	91	7	49	10	29	13	29
BC048679	15	56	22	84	10	21	29	43	21	33	117	22	48	22	22	81	58	1	15	17	16	29	10	42	2	82	44	27	10	38	20	16	56	58	44	15	27	83	99	117	22	41	7	42	14	35
BC049352	15	46	21	95	12	29	27	48	16	37	104	19	47	20	24	83	64	3	13	9	26	30	2	35	4	84	38	28	19	40	28	28	67	69	61	13	48	71	101	91	8	48	12	46	23	32
BC049715	20	48	19	77	12	21	21	32	7	35	100	14	41	14	16	87	58	2	8	23	20	29	9	25	3	76	47	25	15	40	25	25	54	76	52	14	37	72	101	96	17	48	15	23	26	34
BC049762	12	52	17	70	14	19	31	44	15	33	95	17	56	23	23	81	54	1	14	16	28	31	10	39	2	94	42	30	16	43	30	22	57	80	45	16	45	83	100	110	13	54	14	26	23	51
BC051019	22	43	17	88	11	25	29	54	18	36	136	12	65	18	16	93	80	4	14	16	23	35	10	43	4	109	53	23	20	38	27	23	61	78	50	21	52	101	112	114	9	56	19	32	17	49
BC051142	17	32	26	87	6	15	31	24	23	26	87	19	35	11	15	69	51	2	13	7	17	36	10	24	1	82	34	30	11	32	28	30	56	50	44	16	32	62	90	74	10	36	12	20	19	28
BC051665	16	42	25	111	13	19	35	55	13	36	121	21	52	18	22	88	54	1	11	13	19	36	8	37	5	99	54	33	26	46	27	41	73	82	62	17	41	106	112	103	8	61	16	31	24	36
Cdin1	20	65	31	93	23	18	38	47	31	24	141	23	66	32	25	99	71	4	28	24	26	46	5	51	4	97	42	31	22	44	46	33	90	64	74	10	54	102	153	119	19	58	12	39	31	68
BC053393	18	44	15	65	9	15	19	44	16	34	81	15	40	22	20	59	50	4	7	14	22	28	11	26	3	76	43	30	24	30	20	31	46	54	46	11	46	63	81	96	12	50	13	28	16	20
BC055324	17	42	22	75	15	13	24	37	19	36	123	22	56	24	15	76	62	2	22	22	25	26	10	24	1	86	47	23	23	29	27	24	55	59	55	11	46	86	114	102	13	45	13	37	20	43
Cspg4b	15	41	17	57	17	17	26	37	20	35	112	14	42	17	19	67	62	2	17	13	14	32	4	36	3	72	43	23	19	45	20	18	49	48	44	8	30	84	94	81	12	34	10	27	14	28
BC107364	17	38	28	68	11	16	14	48	13	24	94	14	46	20	17	87	60	3	11	16	15	29	4	31	0	64	42	24	10	48	17	16	51	50	57	17	39	78	111	105	10	38	5	30	16	36
Bcam	22	76	34	131	21	26	59	68	36	45	189	31	71	37	34	112	79	7	25	28	50	44	28	51	3	166	84	57	60	81	76	34	91	127	90	22	84	135	172	250	31	64	20	56	29	65
Bcan	59	187	135	477	40	38	45	169	32	74	613	38	141	57	40	349	303	2	12	28	40	80	25	118	22	543	301	142	115	233	45	101	359	520	406	57	259	471	729	529	26	148	19	81	34	142
Bcap29	42	92	33	170	37	31	77	93	68	76	289	42	139	67	33	174	99	13	54	36	78	62	23	86	3	217	65	58	38	85	92	59	202	122	97	47	84	212	288	249	45	95	34	58	48	73
Bcar1	29	100	51	187	22	31	43	100	36	63	234	17	92	27	43	154	126	7	24	24	38	59	22	72	8	188	108	69	49	96	46	62	174	149	98	35	86	192	299	241	24	91	23	55	39	79
Bcar3	23	58	36	127	18	32	47	49	38	54	150	45	86	41	30	103	78	6	42	47	35	41	17	41	5	140	84	33	37	64	70	42	101	106	72	21	53	103	174	133	31	61	28	48	31	49
Bcas1	14	37	23	86	7	11	22	40	18	28	132	16	54	20	20	80	62	4	15	15	26	34	8	23	3	87	44	31	13	36	34	16	56	68	46	11	44	85	109	115	15	56	16	44	13	38
Bcas2	38	113	51	233	41	24	60	105	46	86	287	46	143	49	41	163	116	6	40	38	65	69	22	81	9	251	102	68	55	90	83	62	203	146	119	40	66	230	259	246	39	109	37	80	50	88
Bcas3	34	93	49	209	34	35	60	103	46	82	274	44	124	62	39	148	119	6	44	48	49	77	27	79	9	249	109	78	55	84	85	57	173	115	127	33	66	193	271	241	48	96	35	69	38	92
Bcat1	65	236	113	519	33	59	109	277	48	147	677	74	252	58	59	445	368	11	40	45	57	143	27	200	19	686	184	152	75	323	65	112	546	367	256	78	219	443	801	538	44	232	41	156	89	352
Bcat2	29	58	18	127	21	32	61	63	38	61	160	32	110	57	29	80	90	6	48	29	34	67	15	51	3	144	61	39	55	73	83	35	107	95	75	22	59	136	166	146	37	84	34	48	32	55
Bccip	45	135	74	247	52	47	104	121	88	111	327	66	200	116	54	255	176	22	95	86	92	105	39	101	7	350	131	67	66	117	193	72	267	166	144	60	108	240	375	351	73	137	66	122	78	124
Bcdin3d	19	38	18	81	16	19	41	54	24	43	104	13	59	32	18	90	66	7	23	15	25	42	13	36	4	105	55	26	25	40	24	19	72	55	58	22	38	97	132	111	21	59	16	47	17	39
Bche	17	54	25	69	13	18	35	43	12	32	127	14	51	25	26	93	68	3	16	18	17	40	16	40	1	96	72	37	30	54	29	34	75	92	60	5	54	103	116	126	9	55	11	27	18	34
Bckdha	69	114	63	225	52	40	97	142	87	116	280	59	219	94	58	203	200	12	61	49	73	102	36	118	11	304	162	87	110	157	116	75	193	159	164	31	98	241	369	298	71	169	65	108	84	130
Bckdk	26	93	37	160	37	33	72	63	47	66	189	39	119	66	30	136	103	11	61	36	43	52	26	57	7	183	83	57	72	85	100	46	158	116	96	33	52	143	220	191	44	73	43	86	56	78
Bcl10	40	77	35	144	46	28	69	76	57	66	157	59	126	103	42	126	84	10	90	54	60	67	28	50	5	127	88	43	49	76	115	38	108	116	98	24	61	133	166	167	54	110	56	72	56	67
Bcl11a	33	94	52	221	10	24	61	102	26	88	222	24	147	43	12	133	74	5	14	25	21	54	18	59	2	186	110	75	23	45	44	45	124	89	114	29	35	191	271	173	15	49	14	65	28	75
Bcl11b	24	53	34	149	17	17	50	64	40	34	151	21	74	61	19	95	83	7	70	23	53	28	23	42	1	98	51	36	45	38	52	29	87	58	53	18	29	83	203	122	28	50	26	30	37	44
Bcl2	30	60	25	141	37	18	63	72	51	49	193	40	118	72	31	102	58	4	42	43	39	55	18	55	5	155	60	28	72	43	79	42	127	80	90	25	34	117	162	125	35	60	44	49	49	54
Bcl2a1c	23	55	30	95	67	23	81	56	63	52	93	70	172	170	50	85	55	12	143	64	137	59	16	40	4	57	49	26	50	38	219	42	50	67	51	11	43	80	91	85	63	68	29	45	54	38
Bcl2l1	107	290	155	563	206	124	421	483	350	394	492	187	550	304	171	290	244	51	290	240	234	236	54	195	12	556	277	172	147	240	433	157	340	290	247	56	162	388	581	428	242	688	233	519	297	459
Bcl2l10	19	51	13	83	12	20	25	46	17	25	96	15	44	23	17	74	44	1	10	10	20	32	6	23	1	70	39	29	21	28	30	28	49	75	50	14	36	74	85	79	8	46	18	26	13	44
Bcl2l11	21	63	30	110	46	27	73	55	55	56	133	47	103	79	21	66	61	8	89	50	71	44	25	46	2	82	59	28	39	50	106	38	85	55	54	20	35	88	121	110	49	75	30	49	58	39
Bcl2l12	17	38	27	85	14	23	33	38	32	37	95	26	70	26	21	77	57	2	31	20	22	37	8	27	3	96	46	22	30	47	39	29	58	55	59	20	26	64	110	110	18	44	15	38	21	29
Bcl2l13	34	85	46	163	31	20	78	91	52	61	209	41	146	63	21	122	123	7	58	55	63	67	22	76	6	200	102	52	39	69	85	50	139	136	88	24	77	158	229	192	50	102	46	70	46	79
Bcl2l14	16	29	8	70	19	11	25	30	8	29	83	15	42	22	16	46	44	3	16	9	23	22	8	23	0	69	37	24	22	36	21	14	26	63	44	9	34	70	94	85	12	33	10	16	20	38
Bcl2l15	20	57	29	89	13	19	24	46	18	28	106	15	47	19	26	74	71	6	21	19	22	33	8	42	4	89	42	22	23	52	16	28	46	86	60	12	51	100	121	118	12	51	13	34	16	40
Bcl2l2	66	148	96	348	31	47	97	134	40	85	453	45	174	61	37	253	186	8	41	54	47	91	24	108	17	366	163	115	64	133	102	78	266	220	187	35	134	293	466	394	47	123	37	101	56	117
Bcl3	22	41	22	91	31	26	81	61	40	54	112	52	131	116	38	94	64	8	89	41	70	49	13	47	3	93	58	35	33	43	139	45	71	70	68	8	51	81	97	123	59	76	21	39	51	50
Bcl6	40	86	50	223	65	34	104	147	107	119	220	108	256	123	44	162	88	24	157	131	89	82	46	66	7	204	102	61	85	114	242	56	113	106	89	26	40	144	231	163	101	158	79	131	104	112
Bcl6b	17	32	17	60	5	16	16	28	13	20	93	15	58	18	21	67	47	3	25	30	22	26	16	26	1	71	45	10	18	29	33	16	38	53	45	16	35	66	83	80	9	34	9	29	15	24
Bcl7a	41	117	63	292	23	33	54	100	32	81	311	37	89	32	30	180	112	4	17	17	40	77	8	78	6	301	91	68	41	77	24	43	251	139	128	46	85	244	398	302	16	75	21	62	36	78
Bcl7b	39	115	52	259	40	42	112	156	81	96	335	55	177	94	43	235	130	10	74	56	71	76	25	99	7	276	111	85	67	164	111	57	238	175	142	47	91	208	387	283	46	134	53	115	50	134
Bcl7c	31	104	33	193	42	29	105	132	52	98	237	50	174	108	52	181	110	14	74	54	80	77	39	101	4	204	108	50	86	76	122	60	169	155	117	33	70	182	268	209	45	120	40	108	41	88
Bcl9	31	96	42	184	27	30	49	66	30	59	265	31	114	62	38	143	151	6	37	36	41	53	21	62	4	213	70	55	43	67	55	48	180	99	80	35	49	190	294	248	34	69	33	53	36	70
Bcl9l	34	104	41	167	32	35	61	86	41	54	187	42	95	61	21	115	72	8	42	40	32	57	31	48	7	187	94	55	61	82	72	41	111	115	95	29	64	175	212	185	40	68	26	69	34	60
Bclaf1	58	146	81	332	43	28	108	136	81	68	368	64	190	92	36	217	134	12	104	76	92	81	21	76	5	351	79	70	67	73	114	72	272	129	107	66	61	173	417	248	60	99	57	68	68	116
Bclaf3	15	41	23	105	20	15	34	53	28	41	121	24	77	36	16	72	61	6	28	21	35	41	12	44	2	127	44	39	30	46	69	43	78	83	60	21	44	107	141	132	18	63	18	24	33	52
Bco1	19	41	26	115	15	22	33	42	15	47	129	15	54	31	15	78	75	4	12	16	13	33	7	48	1	96	57	35	16	48	20	39	74	92	72	14	34	102	105	137	13	58	17	29	15	31
Bco2	17	46	25	74	10	19	23	57	17	32	116	17	79	23	32	77	53	7	21	14	25	29	11	37	3	86	59	25	24	49	32	35	61	77	46	25	31	96	106	112	18	60	17	28	13	40
Bcor	17	59	28	97	31	22	55	55	35	37	136	33	80	56	25	97	70	4	44	29	53	48	21	37	4	109	57	30	47	42	80	31	97	90	68	5	60	106	145	133	30	56	18	37	33	49
Bcorl1	34	56	36	125	21	20	37	53	26	39	155	28	74	39	25	114	71	9	20	29	36	39	13	52	4	129	75	46	31	68	40	51	125	89	86	25	47	135	151	152	18	58	25	41	27	65
Bcr	73	206	82	414	31	29	77	168	54	94	451	50	164	53	47	224	197	6	48	32	69	95	39	96	8	410	130	79	58	127	75	56	320	159	165	46	93	309	491	344	33	115	35	102	57	157
Bcs1l	30	72	23	121	20	18	51	60	25	38	167	26	75	33	29	111	91	5	30	15	43	45	19	50	3	140	75	32	28	50	50	42	93	101	77	25	60	114	164	162	23	54	11	46	30	62
Bdh1	40	131	72	237	27	34	82	114	48	75	319	32	156	47	32	233	191	4	32	18	51	79	33	130	7	321	163	75	72	127	41	65	268	204	159	36	115	233	385	306	30	123	44	85	40	100
Bdh2	16	59	26	79	20	18	29	35	16	40	96	10	44	23	20	93	53	6	12	15	19	39	13	33	1	82	56	29	38	48	25	34	65	61	55	8	40	90	97	108	16	38	16	38	23	34
Bdkrb1	15	46	19	67	6	18	30	33	13	21	88	13	38	20	13	79	58	1	20	13	13	27	9	28	4	79	35	21	15	37	21	19	46	64	61	11	37	89	86	88	13	44	14	21	15	37
Bdkrb2	25	42	31	76	13	12	30	50	11	26	119	21	51	33	24	89	56	2	16	25	17	29	7	35	4	74	51	33	21	48	30	29	73	79	52	15	37	89	99	120	16	53	21	30	18	42
Bdnf	28	99	37	106	7	14	33	74	21	44	165	19	62	14	13	97	59	3	16	12	22	55	10	60	4	167	62	33	21	48	33	48	140	76	52	41	35	151	141	128	13	61	16	45	11	46
Bdp1	29	70	37	121	30	18	42	61	38	55	143	31	106	51	26	118	58	11	54	31	37	50	16	58	3	142	52	40	36	54	64	51	111	84	96	23	55	123	175	141	32	68	19	43	31	54
Bean1	36	86	37	132	24	14	37	65	19	61	185	17	59	27	30	117	100	7	13	18	28	45	10	55	2	142	71	48	21	49	46	42	117	102	64	22	72	140	206	175	17	58	24	52	26	39
Becn1	43	110	55	201	44	35	79	131	57	90	250	41	171	77	27	155	119	9	70	50	69	78	24	73	4	239	114	56	79	110	102	57	169	137	131	29	81	192	315	224	59	140	35	104	60	102
Becn2	22	48	22	91	12	15	31	47	15	31	113	13	57	22	28	82	64	3	12	10	23	34	6	44	2	96	38	32	28	60	26	17	51	65	70	21	47	102	105	120	8	54	13	40	21	39
Begain	105	294	107	438	14	23	72	164	24	100	584	40	136	22	20	310	211	3	13	19	35	76	18	82	12	586	149	80	40	88	32	62	512	258	245	121	127	430	542	470	21	89	24	91	34	96
Bend3	16	42	21	85	9	13	23	43	18	33	91	14	47	19	16	76	55	4	17	9	18	30	6	35	3	84	39	26	15	32	30	24	53	67	39	15	49	96	112	95	9	52	13	30	15	36
Bend4	22	58	39	142	20	14	31	61	19	38	169	19	73	26	19	102	86	4	22	21	18	33	17	41	1	147	63	32	33	62	33	35	101	95	59	21	51	128	157	172	17	65	17	38	25	34
Bend5	25	63	24	115	10	16	26	59	16	31	110	26	55	32	16	84	64	4	9	12	11	29	12	30	2	94	62	32	28	38	23	24	74	81	64	16	36	98	138	112	9	57	9	25	16	40
Bend6	41	221	127	415	10	15	58	131	21	69	638	31	165	12	16	554	204	1	19	12	22	58	8	90	14	749	176	127	36	146	36	46	540	259	266	73	138	379	742	528	11	114	19	64	19	158
Bend7	28	71	27	136	31	21	39	61	17	37	155	23	60	20	21	116	80	3	12	24	26	31	7	42	3	120	71	40	35	49	34	35	102	114	97	14	59	115	155	180	24	72	20	39	22	43
Best1	15	39	21	72	7	16	19	41	9	35	92	17	58	29	15	74	41	2	10	11	14	24	3	27	3	78	43	27	14	36	16	21	68	57	54	13	37	73	101	81	11	39	10	34	18	34
Best2	17	41	19	93	11	19	29	36	18	21	108	15	48	21	20	70	45	6	9	19	16	29	6	32	1	64	56	26	20	38	26	25	58	52	55	15	26	66	80	100	8	36	13	35	14	28
Best3	29	57	26	95	19	32	32	65	31	54	120	20	72	24	9	83	73	7	10	15	14	32	14	35	1	107	54	29	29	51	24	29	63	87	67	10	53	102	105	135	12	48	11	43	17	35
Bet1	25	49	27	123	34	20	56	57	37	46	161	45	107	48	35	123	92	1	43	36	37	49	25	47	4	126	73	44	42	70	65	41	98	98	91	19	46	125	179	159	33	67	33	61	49	55
Bet1l	19	50	32	101	28	24	42	69	31	48	147	32	81	39	23	95	73	4	40	33	27	36	15	49	1	125	62	53	34	51	55	46	89	86	66	27	50	103	152	128	16	63	28	49	31	48
Bex1	64	208	70	335	10	16	33	74	26	63	404	14	63	21	16	190	173	3	19	14	25	62	21	75	6	495	122	87	29	59	45	91	467	134	131	91	66	336	469	442	18	57	14	48	25	45
Bex2	224	677	273	1214	11	32	196	634	85	347	1533	95	404	32	27	824	701	26	21	66	56	229	51	407	31	1929	368	299	124	410	78	331	1870	566	641	249	318	1430	1657	1422	37	311	39	250	94	433
Bex4	35	77	32	161	12	17	27	55	20	45	181	18	63	12	22	106	74	2	24	22	21	32	8	28	2	212	69	32	26	53	26	36	202	79	73	22	47	145	207	189	10	57	14	33	21	32
Bex6	15	36	12	55	12	17	20	42	11	19	85	10	40	16	16	79	40	2	13	10	15	22	2	35	4	80	37	22	15	21	24	21	32	61	37	15	42	77	78	78	16	33	13	25	16	20
Bfar	34	65	21	158	42	19	68	69	48	72	167	45	123	68	39	119	79	12	73	44	59	41	27	59	5	156	68	46	53	74	85	43	160	90	89	25	53	161	205	175	48	86	28	62	54	86
Bfsp1	19	33	15	74	6	13	24	36	6	22	82	10	47	19	16	55	51	6	9	11	21	25	10	35	4	68	40	27	19	40	19	25	40	64	47	14	40	66	85	100	11	26	16	19	9	26
Bfsp2	17	27	19	76	22	31	35	64	19	44	131	25	79	42	58	127	83	6	17	14	41	80	14	60	3	81	76	52	19	60	37	37	73	92	70	21	55	93	103	129	12	66	17	42	34	42
Bglap	15	24	14	74	7	13	29	27	13	23	76	15	41	17	15	63	45	6	11	8	17	32	5	27	1	75	25	23	18	28	21	22	38	47	42	9	24	55	87	92	8	53	12	33	9	26
Bgn	24	56	22	89	52	29	188	78	165	68	140	90	207	415	64	114	78	10	219	164	143	52	158	98	1	125	97	52	398	145	613	55	64	95	57	19	60	104	152	164	390	102	88	71	86	75
Bhlha15	12	33	28	76	8	18	27	38	19	32	107	15	42	18	15	69	56	1	15	8	14	26	6	31	3	83	56	31	18	20	22	24	42	75	64	8	26	73	91	101	8	50	14	28	18	29
Bhlha9	21	32	19	82	8	27	24	32	9	26	83	14	50	23	16	76	36	5	16	5	13	35	9	21	4	59	39	33	18	51	31	20	59	56	41	20	42	70	93	92	8	40	8	35	13	36
Bhlhb9	43	152	57	301	24	25	56	112	29	62	338	35	122	40	31	215	167	7	27	29	34	72	18	96	9	347	115	80	53	89	37	49	312	139	131	68	87	239	349	275	23	85	25	63	45	117
Bhlhe22	20	46	24	79	8	18	38	34	18	19	95	11	41	26	16	67	69	1	18	10	17	24	5	36	2	70	47	32	12	38	26	17	55	87	54	17	39	83	88	99	13	33	7	28	11	32
Bhlhe23	23	27	13	74	14	15	27	35	11	27	91	19	37	14	14	75	52	3	12	14	8	28	1	27	2	73	50	25	20	28	27	21	64	63	43	23	28	67	89	89	17	47	4	16	8	30
Bhlhe40	41	119	78	336	167	32	264	265	275	211	378	230	643	393	83	277	147	61	400	306	306	177	86	176	9	334	173	100	97	143	503	130	287	180	158	53	130	260	543	315	162	203	166	200	289	256
Bhlhe41	45	117	60	248	30	42	94	200	76	115	322	68	210	127	99	250	158	15	29	61	80	132	29	137	13	289	201	112	89	159	94	131	287	197	179	46	120	256	339	277	41	156	63	136	74	147
Bhmt	14	47	28	82	14	13	21	38	19	30	89	23	57	24	13	81	42	3	19	13	22	36	6	36	4	71	42	30	18	37	28	30	58	63	44	13	36	59	91	86	11	56	20	22	8	26
Bhmt2	12	40	15	85	7	18	30	47	9	22	110	17	65	18	19	68	50	3	5	19	12	33	3	34	3	88	43	36	21	30	22	22	53	81	38	22	39	77	104	100	11	51	10	27	12	43
Bicc1	19	43	23	94	24	28	44	53	28	40	127	21	77	62	22	75	58	1	12	19	39	38	21	44	0	76	55	37	84	48	72	24	73	74	59	12	43	101	121	111	39	49	24	47	32	41
Bicd1	48	95	55	220	15	25	42	102	29	57	261	32	105	22	12	203	138	7	11	33	20	52	15	78	3	284	93	88	34	92	27	56	201	172	116	34	80	193	327	259	19	73	18	61	34	78
Bicd2	43	99	54	205	43	30	75	80	82	79	279	59	175	68	57	190	126	5	48	63	72	99	34	78	3	272	103	69	71	87	100	77	197	171	134	43	83	207	305	268	49	89	39	70	92	84
Bicdl1	42	88	50	190	24	17	41	91	33	59	191	20	72	28	14	125	97	3	31	30	31	30	17	64	6	172	76	40	35	46	38	45	177	99	91	29	52	163	210	178	17	76	13	59	26	74
Bicdl2	24	36	11	78	15	24	19	47	15	28	81	12	42	20	12	69	51	4	14	19	10	25	7	24	2	78	52	24	20	37	25	22	43	61	50	18	23	72	102	94	10	45	5	10	16	37
Bicra	30	72	34	109	39	26	59	75	46	48	151	38	103	70	33	85	79	5	49	25	49	68	29	37	6	150	73	44	47	59	59	46	95	115	52	15	41	107	171	157	53	85	31	59	42	76
Bicral	69	159	59	328	28	30	62	139	35	97	423	53	136	81	26	241	151	8	62	51	53	60	23	79	11	430	139	79	56	113	67	73	348	171	178	45	86	314	449	361	41	97	39	68	37	117
Bid	20	61	25	105	38	23	67	74	61	79	120	48	116	91	42	109	79	15	119	102	50	59	21	58	5	145	64	50	47	57	165	33	102	97	64	18	47	117	129	156	62	84	41	68	54	47
Bik	8	34	18	70	10	15	21	29	17	31	97	19	49	14	20	62	43	3	13	12	20	35	11	34	1	78	44	33	20	36	23	29	40	58	50	21	43	61	79	106	7	61	8	24	12	29
Bin1	83	260	115	559	60	71	115	290	72	192	712	90	299	116	110	514	217	12	74	67	85	156	33	202	13	624	337	247	130	274	117	171	469	523	436	93	252	557	800	632	61	231	61	177	77	250
Bin2	16	57	19	77	58	25	104	60	97	78	96	62	172	175	49	165	111	27	185	74	110	62	48	56	3	85	73	37	108	58	206	61	48	70	38	22	30	75	98	96	87	67	66	56	76	50
Bin3	18	39	25	90	40	25	61	61	65	68	112	45	117	94	33	91	60	11	97	58	78	57	25	51	2	99	63	38	54	65	147	37	70	72	69	15	48	80	104	113	59	71	25	45	48	46
Birc2	37	87	39	184	35	17	48	91	47	72	232	43	124	85	38	138	82	10	74	51	52	73	31	67	10	200	71	49	49	83	100	52	149	114	86	25	49	165	239	187	51	98	45	73	35	79
Birc3	8	37	33	102	39	28	70	50	67	52	121	58	118	131	33	76	67	10	107	60	82	52	28	45	7	84	59	31	67	41	148	45	55	77	59	20	35	81	108	104	71	71	39	54	38	44
Birc5	23	44	20	72	14	16	35	40	25	33	86	20	80	32	28	68	70	5	46	17	32	45	15	36	0	89	47	25	18	31	41	22	59	62	49	18	34	79	91	107	6	45	11	40	18	32
Birc6	60	120	62	269	68	46	88	138	91	90	333	76	217	109	44	237	141	11	143	73	88	77	44	94	6	308	112	63	92	96	145	75	207	177	128	48	92	203	382	262	74	108	54	110	86	102
Birc7	8	42	18	48	7	13	20	40	8	23	73	8	51	16	14	55	49	2	8	11	10	25	5	34	2	54	44	19	17	29	24	31	47	53	51	11	34	57	92	71	18	34	13	31	12	25
Bivm	18	83	34	168	17	29	66	113	36	61	214	32	91	50	31	130	105	7	18	27	46	57	12	68	4	175	94	47	36	82	46	54	116	125	89	34	71	137	235	223	30	83	36	74	32	88
Blcap	65	184	90	372	37	15	76	135	52	104	456	46	155	74	43	217	164	6	55	53	60	71	28	129	20	515	123	92	83	105	87	82	405	201	144	74	95	340	441	468	36	108	35	64	47	123
Blk	32	56	20	93	19	25	32	44	24	32	117	15	49	27	24	93	62	3	24	12	20	33	6	28	2	93	49	33	11	39	20	29	57	75	69	13	43	85	118	119	10	53	16	37	20	42
Blm	17	40	24	114	16	13	28	60	18	46	140	19	68	28	23	101	66	9	27	19	29	41	10	29	4	95	67	26	17	60	49	21	90	72	67	22	42	106	123	122	13	48	14	50	24	49
Blmh	35	138	59	226	39	24	90	142	56	78	274	61	167	78	60	203	139	11	75	75	71	93	27	90	7	255	93	75	74	119	120	73	275	143	123	38	93	213	326	287	52	110	33	71	52	106
Blnk	22	42	31	71	37	24	62	44	45	57	123	37	122	66	39	88	48	10	43	62	47	43	12	50	2	77	47	38	24	47	88	36	54	59	61	20	50	82	113	100	31	65	26	60	50	41
Bloc1s2	41	77	38	165	35	26	68	102	37	70	250	39	133	72	37	146	134	9	49	39	52	62	26	77	8	216	88	69	41	82	110	52	154	160	108	37	59	207	257	258	41	124	34	70	46	79
Bloc1s3	23	64	34	173	35	36	62	72	42	58	189	35	104	48	28	137	103	4	47	51	57	66	16	59	4	156	83	41	43	75	67	47	119	129	90	32	74	174	208	176	37	97	26	68	44	71
Bloc1s4	21	65	23	144	26	21	48	66	33	40	136	31	102	31	27	96	72	7	39	29	36	53	18	48	8	134	65	28	47	47	56	42	117	103	82	18	59	123	156	156	27	72	30	61	39	50
Bloc1s5	28	70	35	139	25	31	45	87	20	55	192	32	81	43	29	139	121	10	37	28	45	56	14	64	7	170	74	47	30	70	56	42	126	132	109	19	75	128	211	208	26	78	17	49	38	75
Bloc1s6	33	101	43	128	30	30	48	67	55	67	172	34	100	56	24	143	73	14	52	45	42	64	23	50	7	158	67	36	53	71	80	46	106	128	88	23	49	119	178	167	33	81	31	60	44	75
Blvra	27	75	37	163	41	34	103	98	76	93	222	64	171	98	34	173	89	16	104	93	89	74	30	75	4	187	74	51	48	87	183	63	148	158	106	31	90	150	235	199	64	129	52	98	81	104
Blvrb	20	43	18	88	39	30	102	83	57	62	120	47	122	77	25	99	74	30	111	95	78	54	20	70	4	113	71	42	60	51	130	44	71	95	79	20	58	116	147	142	58	92	46	83	44	66
Blzf1	21	55	29	124	14	23	36	75	32	68	157	16	91	46	23	106	82	11	38	38	41	54	16	45	5	151	72	51	45	69	59	42	110	90	71	27	55	113	160	151	27	70	27	46	25	56
Bmerb1	81	214	75	412	10	19	80	193	35	108	461	41	175	18	16	302	232	5	14	30	22	84	15	133	12	418	133	105	60	146	40	103	469	281	233	110	120	386	566	470	28	117	23	90	34	178
Bmf	24	40	29	109	32	27	45	59	44	52	120	33	81	43	23	88	72	8	41	27	37	40	13	43	5	111	54	40	53	48	77	31	76	79	77	18	36	111	121	112	30	62	38	66	36	46
Bmi1	26	82	38	134	33	19	50	81	35	47	196	32	122	71	27	127	84	15	53	31	52	55	17	61	4	176	75	38	40	61	86	36	133	106	85	27	53	114	195	188	45	79	33	68	44	69
Bmp1	20	69	29	121	55	28	88	152	90	85	167	54	155	88	41	126	87	8	45	55	62	84	41	76	7	138	85	54	58	63	102	48	91	108	82	13	51	129	153	148	57	108	49	82	75	124
Bmp10	20	44	22	83	16	16	26	38	10	23	94	16	44	16	7	64	61	4	15	9	20	30	6	30	1	77	46	22	26	33	30	24	57	59	44	15	29	85	106	109	9	44	13	33	20	29
Bmp15	18	36	20	54	9	19	18	32	15	22	80	11	37	16	13	56	48	1	13	11	16	28	6	31	5	60	38	32	18	40	19	17	52	57	49	10	37	85	71	80	9	38	10	34	11	33
Bmp2	23	49	25	108	24	18	37	54	21	41	160	27	69	24	20	120	84	4	16	25	25	38	10	44	1	127	57	32	26	51	26	35	96	100	60	23	47	119	157	153	26	67	13	51	14	39
Bmp2k	33	71	42	156	79	75	168	102	104	100	209	98	257	216	122	278	157	22	148	108	134	141	46	123	3	147	145	101	72	112	236	107	129	134	121	43	80	159	221	212	97	153	100	130	119	145
Bmp3	16	48	34	103	16	26	28	54	17	29	115	17	71	20	21	80	54	3	13	15	21	43	6	33	2	95	50	35	32	44	20	23	76	67	61	15	46	91	114	108	8	50	9	39	24	33
Bmp4	23	40	22	92	18	16	40	47	20	33	118	10	48	21	19	83	52	5	18	21	18	29	12	52	4	73	65	26	52	50	30	29	47	86	66	16	41	86	112	109	14	68	12	28	20	34
[truncated: 18,176 more rows]
