# Supplementary material for: Temporally resolved single-cell RNA sequencing reveals protective and pathological responses during herpes simplex virus CNS infection
Source: J Neuroinflammation. 2025 May 31;22:146. doi: 10.1186/s12974-025-03471-x (PMC12125739; doi:10.1186/s12974-025-03471-x)
Supplement: Supplementary file 10 — Table S2: scRNA: Quality control, viral reads and pct. of viral RNA-positive cells. [file 12974_2025_3471_MOESM10_ESM.xlsx]

## Sheet: Sample info
	orig.ident	number of cells	avg_features	avg_counts	total_hsv1_count	percentage of viral reads
Brain stem, D4 post-infection, rep1	D4_1	7145	974.511	1899.89	66	4.86199e+08
Brain stem, D4 post-infection, rep2	D4_2	6001	1265.48	2773.99	4195	0.000252001716615269
Brain stem, D4 post-infection, rep3	D4_3	9389	1180.55	2473.16	992	4.27209e+09
Brain stem, D4 post-infection, rep4	D4_4	5496	1096.71	2274.38	4089	0.000327120026169602
Brain stem, D4 post-infection, rep5	D4_5	8536	1405.91	3309.93	3685	0.00013042599110746
Brain stem, D4 post-infection, rep6	D4_6	8977	1570.38	4020.87	21262	0.000589051205344159
Brain stem, D6 post-infection, rep1	D6_1	8094	1321.74	3273.84	452	1.70576e+09
Brain stem, D6 post-infection, rep2	D6_2	6921	1419.4	3616.85	67	2.67655e+08
Brain stem, D6 post-infection, rep3	D6_3	5153	1352.9	3301.09	35	2.05755e+08
Brain stem, D6 post-infection, rep4	D6_4	8343	1384.83	3581.88	10921	0.000365450941900361
Brain stem, D6 post-infection, rep5	D6_5	7697	1493.75	4171.56	2730	8.50243e+09
Brain stem, D8 post-infection, rep1	D8_1	8483	1389.74	3875.21	25	7.60492e+07
Brain stem, D8 post-infection, rep2	D8_2	9278	1478.95	4188.22	4	1.02938e+07
Brain stem, D8 post-infection, rep3	D8_3	8725	1351.07	3606.74	46	1.46176e+08
Brain stem, D8 post-infection, rep4	D8_4	8010	1429.76	3953.48	126	3.97886e+08
Brain stem, uninfected, rep1	Control_1	3640	1590.58	3820.9	0	0
Brain stem, uninfected, rep2	Control_2	7013	1058.88	2095.14	0	0
Brain stem, uninfected, rep3	Control_3	6017	1517.68	3690.79	0	0
Brain stem, uninfected, rep4	Control_4	4245	1487.43	3505.81	0	0
Brain stem, uninfected, rep5	Control_5	6752	1845.34	5132.92	0	0

## Sheet: viral RNA in cell types
orig.ident	cellType	viral RNA counts	Percentate of viral RNA
D4_6	Brain cell dominated by virus	19905	0.361062235846832
D6_4	Oligodendrocyte	10292	0.00211381926804181
D4_2	Brain cell dominated by virus	4089	0.550929668552951
D4_4	Brain cell dominated by virus	3837	0.207382985623176
D4_5	Brain cell dominated by virus	3362	0.425785207700101
D6_5	Oligodendrocyte	2068	0.000398365008295739
D4_3	Brain cell dominated by virus	618	0.180966325036603
D4_6	Oligodendrocyte	448	5.12357e+09
D6_5	Monocyte	414	5.04101e+09
D4_6	Monocyte	393	9.09773e+08
D6_4	Monocyte	372	4.86421e+09
D6_1	Oligodendrocyte	197	4.68561e+09
D6_1	Monocyte	180	2.5445e+09
D6_5	Microglia	144	3.9895e+09
D4_6	Endothelial cell	121	2.07402e+09
D8_4	Oligodendrocyte	118	4.31387e+08
D4_3	NK cell	114	0.000446645457537338
D6_4	Microglia	108	2.77128e+09
D4_3	Monocyte	102	3.7476e+09
D4_5	Monocyte	96	3.00709e+09
D4_6	Microglia	93	2.20718e+09
D4_5	Microglia	83	2.215e+08
D4_6	Astrocyte	73	2.08193e+09
D4_4	Monocyte	70	9.57962e+08
D4_4	Oligodendrocyte	60	1.32898e+09
D4_5	Oligodendrocyte	52	9.58446e+07
D4_3	Astrocyte	47	3.11179e+09
D4_1	Brain cell dominated by virus	42	0.0598290598290598
D8_3	Monocyte	42	2.99712e+08
D4_6	Neutrophil	41	0.000286348842731628
D4_6	Epithelial cell	37	1.0038e+08
D4_3	Microglia	35	1.09081e+09
D6_4	Endothelial cell	35	1.16591e+08
D6_5	T cell	35	7.61856e+08
D4_4	Microglia	33	2.60632e+09
D4_6	NK cell	33	7.94386e+09
D4_4	Endothelial cell	32	1.4293e+09
D4_2	Endothelial cell	30	6.67404e+08
D4_3	Endothelial cell	29	5.1981e+08
D4_6	Fibroblasts	28	0.000107303127502941
D4_6	Pericyte	27	3.02194e+09
D6_2	Monocyte	27	6.32128e+07
D4_5	vSMC	25	1.76212e+09
D4_2	Monocyte	24	3.58901e+09
D6_1	Microglia	24	7.88779e+08
D6_4	T cell	23	7.09695e+08
D6_5	Endothelial cell	23	7.51634e+08
D4_3	Oligodendrocyte	22	4.07971e+08
D6_4	Neuron	20	0.000363042294427301
D4_4	Pericyte	18	5.0672e+09
D4_2	Microglia	17	7.92598e+08
D4_5	Endothelial cell	17	3.531e+08
D6_3	Microglia	17	6.47665e+08
D6_4	vSMC	16	1.38529e+08
D6_2	Microglia	15	4.26286e+08
D6_2	Astrocyte	15	1.38119e+09
D4_4	Astrocyte	14	1.16225e+09
D4_5	Astrocyte	14	7.0697e+08
D4_6	Macrophage	14	2.42654e+09
D4_6	vSMC	12	9.09054e+08
D6_1	Epithelial cell	12	8.85433e+08
D8_1	Oligodendrocyte	12	3.07656e+08
D4_2	Oligodendrocyte	11	2.86239e+08
D4_6	T cell	11	1.78703e+08
D4_6	VLMC	11	2.31945e+09
D6_1	T cell	11	3.08605e+08
D6_4	Astrocyte	11	1.59512e+09
D4_3	vSMC	10	7.50787e+08
D6_1	Endothelial cell	10	3.99108e+08
D4_1	Microglia	9	4.35309e+08
D4_3	Pericyte	9	1.12627e+09
D4_4	vSMC	9	1.19771e+09
D4_6	Ependymal	9	1.38739e+09
D6_3	Monocyte	9	7.93359e+08
D6_4	Ependymal	9	1.2476e+09
D6_4	Epithelial cell	9	4.30364e+07
D6_5	Epithelial cell	8	3.69616e+08
D4_1	Monocyte	7	2.44515e+09
D4_1	Oligodendrocyte	7	2.66678e+07
D4_2	Astrocyte	7	8.00391e+08
D4_5	Pericyte	7	8.11451e+08
D6_5	Astrocyte	7	9.18418e+08
D6_5	vSMC	7	5.89439e+08
D8_1	Microglia	7	1.45554e+08
D4_2	vSMC	6	5.12418e+08
D4_5	Epithelial cell	6	1.74409e+08
D6_1	Astrocyte	6	7.56413e+08
D6_4	Plasmacytoid DC	6	3.45352e+09
D6_5	Plasmacytoid DC	6	3.9539e+09
D4_4	Macrophage	5	2.98507e+09
D4_5	Macrophage	5	9.62316e+08
D4_5	T cell	5	1.14517e+09
D6_4	Macrophage	5	1.45979e+09
D6_4	Pericyte	5	1.07976e+09
D6_5	Ependymal	5	1.01149e+09
D8_1	Monocyte	5	4.60749e+07
D4_5	Ependymal	4	3.21694e+08
D4_6	Neuron	4	3.00951e+09
D6_1	Pericyte	4	1.1943e+08
D6_4	NK cell	4	6.84432e+08
D4_2	Pericyte	3	4.69749e+08
D4_4	T cell	3	2.33938e+08
D4_5	Plasmacytoid DC	3	4.37662e+09
D4_5	Neutrophil	3	3.29866e+09
D6_2	T cell	3	1.07211e+08
D6_2	Endothelial cell	3	1.06157e+08
D6_4	Migratory DC	3	1.03453e+09
D6_5	NK cell	3	3.81657e+08
D8_2	Monocyte	3	2.36047e+07
D8_4	Monocyte	3	2.59817e+07
D8_4	Microglia	3	7.1717e+07
D4_2	Ependymal	2	5.56491e+08
D4_2	Epithelial cell	2	1.76428e+08
D4_2	VLMC	2	6.92039e+08
D4_3	Macrophage	2	3.60295e+08
D4_4	B cell	2	0.000103108728153838
D4_4	Ependymal	2	4.84711e+08
D4_6	Erythroid cell	2	1.5012e+08
D6_1	Migratory DC	2	8.21342e+08
D6_1	Schwann cell	2	1.46298e+09
D6_2	Oligodendrocyte	2	4.24331e+07
D6_2	vSMC	2	1.26977e+08
D6_3	Neutrophil	2	7.42666e+09
D6_3	Endothelial cell	2	6.49162e+07
D6_3	Epithelial cell	2	9.78902e+07
D6_5	Macrophage	2	6.73893e+06
D6_5	Neutrophil	2	1.60301e+08
D6_5	Pericyte	2	4.941e+08
D6_5	VLMC	2	4.28574e+08
D8_3	T cell	2	3.57689e+07
D8_3	Oligodendrocyte	2	9.25873e+07
D4_1	Endothelial cell	1	2.5831e+07
D4_2	NK cell	1	1.84601e+09
D4_2	Neuron	1	5.38509e+07
D4_3	T cell	1	3.34487e+08
D4_3	Schwann cell	1	1.11091e+09
D4_3	Epithelial cell	1	6.21705e+07
D4_3	VLMC	1	4.47517e+08
D4_4	Neuron	1	1.35305e+09
D4_4	Epithelial cell	1	5.33316e+08
D4_4	VLMC	1	1.068e+09
D4_4	Erythroid cell	1	1.5143e+09
D4_5	NK cell	1	3.94494e+08
D4_5	VLMC	1	3.34052e+08
D4_5	Erythroid cell	1	1.06811e+09
D6_1	Macrophage	1	2.96504e+08
D6_1	Plasmacytoid DC	1	5.88779e+08
D6_1	Neuron	1	7.63411e+06
D6_1	Ependymal	1	1.70434e+08
D6_3	Astrocyte	1	1.09966e+07
D6_3	Oligodendrocyte	1	3.13478e+07
D6_3	Pericyte	1	1.7936e+08
D6_4	Neutrophil	1	1.98358e+09
D6_4	B cell	1	2.86508e+09
D6_4	VLMC	1	2.48479e+08
D6_5	Schwann cell	1	1.59727e+09
D6_5	Fibroblasts	1	8.01494e+08
D8_1	Endothelial cell	1	3.84526e+07
D8_2	T cell	1	1.39883e+07
D8_4	T cell	1	1.74757e+07
D8_4	Endothelial cell	1	4.04258e+07
Control_1	Macrophage	0	0
Control_1	Neutrophil	0	0
Control_1	T cell	0	0
Control_1	B cell	0	0
Control_1	Microglia	0	0
Control_1	Astrocyte	0	0
Control_1	Oligodendrocyte	0	0
Control_1	Neuron	0	0
Control_1	Schwann cell	0	0
Control_1	Endothelial cell	0	0
Control_1	Ependymal	0	0
Control_1	Epithelial cell	0	0
Control_1	Pericyte	0	0
Control_1	vSMC	0	0
Control_1	Fibroblasts	0	0
Control_1	VLMC	0	0
Control_1	Erythroid cell	0	0
Control_2	Macrophage	0	0
Control_2	Neutrophil	0	0
Control_2	T cell	0	0
Control_2	B cell	0	0
Control_2	Microglia	0	0
Control_2	Astrocyte	0	0
Control_2	Oligodendrocyte	0	0
Control_2	Neuron	0	0
Control_2	Schwann cell	0	0
Control_2	Endothelial cell	0	0
Control_2	Ependymal	0	0
Control_2	Epithelial cell	0	0
Control_2	Pericyte	0	0
Control_2	vSMC	0	0
Control_2	Fibroblasts	0	0
Control_2	VLMC	0	0
Control_2	Erythroid cell	0	0
Control_3	Macrophage	0	0
Control_3	Neutrophil	0	0
Control_3	T cell	0	0
Control_3	B cell	0	0
Control_3	Microglia	0	0
Control_3	Astrocyte	0	0
Control_3	Oligodendrocyte	0	0
Control_3	Neuron	0	0
Control_3	Schwann cell	0	0
Control_3	Endothelial cell	0	0
Control_3	Ependymal	0	0
Control_3	Epithelial cell	0	0
Control_3	Pericyte	0	0
Control_3	vSMC	0	0
Control_3	Fibroblasts	0	0
Control_3	VLMC	0	0
Control_3	Erythroid cell	0	0
Control_4	Macrophage	0	0
Control_4	Neutrophil	0	0
Control_4	T cell	0	0
Control_4	B cell	0	0
Control_4	Microglia	0	0
Control_4	Astrocyte	0	0
Control_4	Oligodendrocyte	0	0
Control_4	Neuron	0	0
Control_4	Schwann cell	0	0
Control_4	Endothelial cell	0	0
Control_4	Ependymal	0	0
Control_4	Epithelial cell	0	0
Control_4	Pericyte	0	0
Control_4	vSMC	0	0
Control_4	Fibroblasts	0	0
Control_4	VLMC	0	0
Control_4	Erythroid cell	0	0
Control_5	Macrophage	0	0
Control_5	Neutrophil	0	0
Control_5	T cell	0	0
Control_5	B cell	0	0
Control_5	Microglia	0	0
Control_5	Astrocyte	0	0
Control_5	Oligodendrocyte	0	0
Control_5	Neuron	0	0
Control_5	Schwann cell	0	0
Control_5	Endothelial cell	0	0
Control_5	Ependymal	0	0
Control_5	Epithelial cell	0	0
Control_5	Pericyte	0	0
Control_5	vSMC	0	0
Control_5	Fibroblasts	0	0
Control_5	VLMC	0	0
Control_5	Erythroid cell	0	0
D4_1	Macrophage	0	0
D4_1	Plasmacytoid DC	0	0
D4_1	Neutrophil	0	0
D4_1	T cell	0	0
D4_1	NK cell	0	0
D4_1	B cell	0	0
D4_1	Astrocyte	0	0
D4_1	Neuron	0	0
D4_1	Schwann cell	0	0
D4_1	Ependymal	0	0
D4_1	Epithelial cell	0	0
D4_1	Pericyte	0	0
D4_1	vSMC	0	0
D4_1	Fibroblasts	0	0
D4_1	VLMC	0	0
D4_1	Erythroid cell	0	0
D4_2	Macrophage	0	0
D4_2	Plasmacytoid DC	0	0
D4_2	Neutrophil	0	0
D4_2	T cell	0	0
D4_2	B cell	0	0
D4_2	Schwann cell	0	0
D4_2	Fibroblasts	0	0
D4_2	Erythroid cell	0	0
D4_3	Plasmacytoid DC	0	0
D4_3	Neutrophil	0	0
D4_3	B cell	0	0
D4_3	Neuron	0	0
D4_3	Ependymal	0	0
D4_3	Fibroblasts	0	0
D4_3	Erythroid cell	0	0
D4_4	Plasmacytoid DC	0	0
D4_4	Neutrophil	0	0
D4_4	NK cell	0	0
D4_4	Schwann cell	0	0
D4_4	Fibroblasts	0	0
D4_5	B cell	0	0
D4_5	Neuron	0	0
D4_5	Schwann cell	0	0
D4_5	Fibroblasts	0	0
D4_6	Plasmacytoid DC	0	0
D4_6	B cell	0	0
D4_6	Schwann cell	0	0
D6_1	Neutrophil	0	0
D6_1	NK cell	0	0
D6_1	B cell	0	0
D6_1	vSMC	0	0
D6_1	Fibroblasts	0	0
D6_1	VLMC	0	0
D6_1	Erythroid cell	0	0
D6_2	Macrophage	0	0
D6_2	Migratory DC	0	0
D6_2	Plasmacytoid DC	0	0
D6_2	Neutrophil	0	0
D6_2	NK cell	0	0
D6_2	B cell	0	0
D6_2	Neuron	0	0
D6_2	Schwann cell	0	0
D6_2	Ependymal	0	0
D6_2	Epithelial cell	0	0
D6_2	Pericyte	0	0
D6_2	Fibroblasts	0	0
D6_2	VLMC	0	0
D6_2	Erythroid cell	0	0
D6_3	Macrophage	0	0
D6_3	Migratory DC	0	0
D6_3	Plasmacytoid DC	0	0
D6_3	T cell	0	0
D6_3	NK cell	0	0
D6_3	B cell	0	0
D6_3	Neuron	0	0
D6_3	Schwann cell	0	0
D6_3	Ependymal	0	0
D6_3	vSMC	0	0
D6_3	Fibroblasts	0	0
D6_3	VLMC	0	0
D6_3	Erythroid cell	0	0
D6_4	Schwann cell	0	0
D6_4	Fibroblasts	0	0
D6_4	Erythroid cell	0	0
D6_5	Migratory DC	0	0
D6_5	B cell	0	0
D6_5	Neuron	0	0
D6_5	Erythroid cell	0	0
D8_1	Macrophage	0	0
D8_1	Migratory DC	0	0
D8_1	Plasmacytoid DC	0	0
D8_1	Neutrophil	0	0
D8_1	T cell	0	0
D8_1	NK cell	0	0
D8_1	Astrocyte	0	0
D8_1	Neuron	0	0
D8_1	Schwann cell	0	0
D8_1	Ependymal	0	0
D8_1	Epithelial cell	0	0
D8_1	Pericyte	0	0
D8_1	vSMC	0	0
D8_1	Fibroblasts	0	0
D8_1	VLMC	0	0
D8_2	Macrophage	0	0
D8_2	Migratory DC	0	0
D8_2	Plasmacytoid DC	0	0
D8_2	Neutrophil	0	0
D8_2	NK cell	0	0
D8_2	Microglia	0	0
D8_2	Astrocyte	0	0
D8_2	Oligodendrocyte	0	0
D8_2	Neuron	0	0
D8_2	Schwann cell	0	0
D8_2	Endothelial cell	0	0
D8_2	Ependymal	0	0
D8_2	Epithelial cell	0	0
D8_2	Pericyte	0	0
D8_2	vSMC	0	0
D8_2	Fibroblasts	0	0
D8_2	VLMC	0	0
D8_3	Macrophage	0	0
D8_3	Migratory DC	0	0
D8_3	Plasmacytoid DC	0	0
D8_3	Neutrophil	0	0
D8_3	NK cell	0	0
D8_3	Microglia	0	0
D8_3	Astrocyte	0	0
D8_3	Neuron	0	0
D8_3	Schwann cell	0	0
D8_3	Endothelial cell	0	0
D8_3	Ependymal	0	0
D8_3	Epithelial cell	0	0
D8_3	Pericyte	0	0
D8_3	vSMC	0	0
D8_3	Fibroblasts	0	0
D8_3	VLMC	0	0
D8_4	Macrophage	0	0
D8_4	Migratory DC	0	0
D8_4	Plasmacytoid DC	0	0
D8_4	Neutrophil	0	0
D8_4	NK cell	0	0
D8_4	Astrocyte	0	0
D8_4	Neuron	0	0
D8_4	Ependymal	0	0
D8_4	Epithelial cell	0	0
D8_4	Pericyte	0	0
D8_4	vSMC	0	0
D8_4	Fibroblasts	0	0
D8_4	VLMC	0	0

## Sheet: viral RNA-positive cells
condition	cellType	orig.ident	percent_hsv1_positive
iD4	Brain cell dominated by virus	D4_1	100
iD4	Brain cell dominated by virus	D4_2	100
iD4	Brain cell dominated by virus	D4_3	100
iD4	Brain cell dominated by virus	D4_4	100
iD4	Brain cell dominated by virus	D4_5	100
iD4	Brain cell dominated by virus	D4_6	100
iD4	Neutrophil	D4_6	25.5319
iD4	Plasmacytoid DC	D4_5	18.75
iD4	Monocyte	D4_6	15.2334
iD6	Plasmacytoid DC	D6_4	13.6364
iD4	B cell	D4_4	12.5
iD4	Ependymal	D4_6	12.1622
iD6	Neutrophil	D6_3	11.1111
iD6	Monocyte	D6_5	10.9318
iD4	VLMC	D4_6	10.5882
iD4	NK cell	D4_6	9.73451
iD4	Epithelial cell	D4_6	8.84146
iD6	Monocyte	D6_4	8.55689
iD4	Oligodendrocyte	D4_6	8.45697
iD4	Neutrophil	D4_5	7.69231
iD4	Monocyte	D4_2	7.36196
iD4	Erythroid cell	D4_6	7.14286
iD6	Oligodendrocyte	D6_4	7.14286
iD4	Fibroblasts	D4_6	6.97674
iD4	Monocyte	D4_4	6.51629
iD6	Oligodendrocyte	D6_5	5.64516
iD4	NK cell	D4_2	5.55556
iD4	Erythroid cell	D4_5	5.55556
iD4	Monocyte	D4_5	5.50122
iD6	Epithelial cell	D6_4	5.44218
iD6	vSMC	D6_4	5.29801
iD4	Macrophage	D4_4	5.26316
iD4	Erythroid cell	D4_4	5.26316
iD6	B cell	D6_4	5.26316
iD6	Neuron	D6_4	5.26316
iD6	Ependymal	D6_4	5.22876
iD6	Epithelial cell	D6_5	5.12821
iD4	Macrophage	D4_6	5.11364
iD4	Endothelial cell	D4_6	5.0519
iD4	Oligodendrocyte	D4_4	5
iD6	Macrophage	D6_4	4.80769
iD4	Microglia	D4_6	4.79947
iD4	Neuron	D4_6	4.7619
iD6	Neutrophil	D6_5	4.7619
iD6	Schwann cell	D6_5	4.7619
iD4	Monocyte	D4_3	4.67706
iD4	T cell	D4_6	4.63576
iD4	Pericyte	D4_6	4.43213
iD6	Neutrophil	D6_4	4.34783
iD4	Epithelial cell	D4_4	4.16667
iD6	Monocyte	D6_1	4.0414
iD6	Fibroblasts	D6_5	3.84615
iD4	Oligodendrocyte	D4_5	3.75469
iD4	vSMC	D4_6	3.67893
iD4	T cell	D4_5	3.67647
iD4	Monocyte	D4_1	3.6036
iD6	Microglia	D6_4	3.50216
iD6	Migratory DC	D6_4	3.40909
iD6	Microglia	D6_5	3.24675
iD6	T cell	D6_4	3.18792
iD6	T cell	D6_5	3.08555
iD4	T cell	D4_4	3.0303
iD4	vSMC	D4_4	2.96053
iD6	Plasmacytoid DC	D6_5	2.94118
iD6	Schwann cell	D6_1	2.89855
iD4	Astrocyte	D4_6	2.89566
iD4	NK cell	D4_3	2.88462
iD4	Microglia	D4_4	2.85401
iD4	Neuron	D4_4	2.77778
iD4	Epithelial cell	D4_3	2.7027
iD6	VLMC	D6_5	2.5974
iD6	Endothelial cell	D6_4	2.50501
iD4	Ependymal	D4_2	2.5
iD4	Endothelial cell	D4_4	2.41064
iD4	Epithelial cell	D4_5	2.34375
iD6	Endothelial cell	D6_5	2.3166
iD4	VLMC	D4_4	2.22222
iD4	VLMC	D4_2	2.1978
iD6	Astrocyte	D6_4	2.17391
iD6	Monocyte	D6_3	2.14286
iD4	Epithelial cell	D4_2	2.12766
iD4	Ependymal	D4_4	2.08333
iD6	Macrophage	D6_5	2.08333
iD4	Macrophage	D4_5	1.92308
iD6	Plasmacytoid DC	D6_1	1.92308
iD6	Pericyte	D6_4	1.88679
iD6	Neuron	D6_1	1.85185
iD6	NK cell	D6_4	1.84332
iD4	Ependymal	D4_5	1.78571
iD4	Schwann cell	D4_3	1.72414
iD6	vSMC	D6_5	1.72414
iD4	vSMC	D4_2	1.69014
iD4	Astrocyte	D4_4	1.66468
iD4	Microglia	D4_5	1.64948
iD4	Oligodendrocyte	D4_2	1.5896
iD4	Pericyte	D4_4	1.55039
iD6	Astrocyte	D6_5	1.51188
iD6	Pericyte	D6_1	1.42857
iD4	Neuron	D4_2	1.40845
iD4	Pericyte	D4_5	1.373
iD4	Microglia	D4_3	1.31787
iD6	VLMC	D6_4	1.31579
iD4	Oligodendrocyte	D4_3	1.31086
iD6	Epithelial cell	D6_3	1.30719
iD4	VLMC	D4_3	1.2987
iD6	NK cell	D6_5	1.2931
iD6	Migratory DC	D6_1	1.26582
iD4	Astrocyte	D4_3	1.26013
iD4	vSMC	D4_5	1.25945
iD6	Oligodendrocyte	D6_1	1.25945
iD4	Endothelial cell	D4_2	1.25068
iD6	Monocyte	D6_2	1.2301
iD4	Pericyte	D4_3	1.2
iD4	vSMC	D4_3	1.16959
iD6	Ependymal	D6_5	1.16279
iD4	NK cell	D4_5	1.13636
iD4	VLMC	D4_5	1.13636
iD4	Microglia	D4_2	1.08443
iD4	Astrocyte	D4_5	1.04502
iD6	Endothelial cell	D6_1	1.04408
iD6	Astrocyte	D6_1	1.0327
iD4	Astrocyte	D4_2	1.0219
iD4	Endothelial cell	D4_3	0.969305
iD6	Pericyte	D6_5	0.966184
iD4	Endothelial cell	D4_5	0.943953
iD4	Macrophage	D4_3	0.896861
iD6	Microglia	D6_1	0.865801
iD6	Ependymal	D6_1	0.862069
iD4	Pericyte	D4_2	0.835655
iD6	Macrophage	D6_1	0.833333
iD4	T cell	D4_3	0.775194
iD6	Epithelial cell	D6_1	0.70922
iD6	T cell	D6_1	0.692521
iD6	vSMC	D6_2	0.571429
iD6	Astrocyte	D6_2	0.56926
iD6	Microglia	D6_2	0.493151
iD8	Oligodendrocyte	D8_3	0.461894
iD6	T cell	D6_2	0.436681
iD8	Monocyte	D8_3	0.374688
iD6	Endothelial cell	D6_2	0.355872
iD6	Pericyte	D6_3	0.33557
iD8	Monocyte	D8_1	0.316056
iD6	Oligodendrocyte	D6_2	0.310078
iD4	Oligodendrocyte	D4_1	0.292826
iD6	Microglia	D6_3	0.228833
iD8	Oligodendrocyte	D8_4	0.20284
iD6	Oligodendrocyte	D6_3	0.201207
iD8	Monocyte	D8_2	0.184957
iD8	Monocyte	D8_4	0.180723
iD6	Astrocyte	D6_3	0.168919
iD8	Oligodendrocyte	D8_1	0.15873
iD8	Microglia	D8_4	0.135257
iD4	Microglia	D4_1	0.135044
iD8	Endothelial cell	D8_4	0.122699
iD8	T cell	D8_3	0.121951
iD8	Endothelial cell	D8_1	0.121951
iD6	Endothelial cell	D6_3	0.0909918
iD8	T cell	D8_4	0.070028
iD8	Microglia	D8_1	0.0697593
iD8	T cell	D8_2	0.0595948
iD4	Endothelial cell	D4_1	0.0444642
control	Macrophage	Control_1	0
control	Macrophage	Control_2	0
control	Macrophage	Control_3	0
control	Macrophage	Control_4	0
control	Macrophage	Control_5	0
control	Neutrophil	Control_1	0
control	Neutrophil	Control_2	0
control	Neutrophil	Control_3	0
control	Neutrophil	Control_4	0
control	Neutrophil	Control_5	0
control	T cell	Control_1	0
control	T cell	Control_2	0
control	T cell	Control_3	0
control	T cell	Control_4	0
control	T cell	Control_5	0
control	B cell	Control_1	0
control	B cell	Control_2	0
control	B cell	Control_3	0
control	B cell	Control_4	0
control	B cell	Control_5	0
control	Microglia	Control_1	0
control	Microglia	Control_2	0
control	Microglia	Control_3	0
control	Microglia	Control_4	0
control	Microglia	Control_5	0
control	Astrocyte	Control_1	0
control	Astrocyte	Control_2	0
control	Astrocyte	Control_3	0
control	Astrocyte	Control_4	0
control	Astrocyte	Control_5	0
control	Oligodendrocyte	Control_1	0
control	Oligodendrocyte	Control_2	0
control	Oligodendrocyte	Control_3	0
control	Oligodendrocyte	Control_4	0
control	Oligodendrocyte	Control_5	0
control	Neuron	Control_1	0
control	Neuron	Control_2	0
control	Neuron	Control_3	0
control	Neuron	Control_4	0
control	Neuron	Control_5	0
control	Schwann cell	Control_1	0
control	Schwann cell	Control_2	0
control	Schwann cell	Control_3	0
control	Schwann cell	Control_4	0
control	Schwann cell	Control_5	0
control	Endothelial cell	Control_1	0
control	Endothelial cell	Control_2	0
control	Endothelial cell	Control_3	0
control	Endothelial cell	Control_4	0
control	Endothelial cell	Control_5	0
control	Ependymal	Control_1	0
control	Ependymal	Control_2	0
control	Ependymal	Control_3	0
control	Ependymal	Control_4	0
control	Ependymal	Control_5	0
control	Epithelial cell	Control_1	0
control	Epithelial cell	Control_2	0
control	Epithelial cell	Control_3	0
control	Epithelial cell	Control_4	0
control	Epithelial cell	Control_5	0
control	Pericyte	Control_1	0
control	Pericyte	Control_2	0
control	Pericyte	Control_3	0
control	Pericyte	Control_4	0
control	Pericyte	Control_5	0
control	vSMC	Control_1	0
control	vSMC	Control_2	0
control	vSMC	Control_3	0
control	vSMC	Control_4	0
control	vSMC	Control_5	0
control	Fibroblasts	Control_1	0
control	Fibroblasts	Control_2	0
control	Fibroblasts	Control_3	0
control	Fibroblasts	Control_4	0
control	Fibroblasts	Control_5	0
control	VLMC	Control_1	0
control	VLMC	Control_2	0
control	VLMC	Control_3	0
control	VLMC	Control_4	0
control	VLMC	Control_5	0
control	Erythroid cell	Control_1	0
control	Erythroid cell	Control_2	0
control	Erythroid cell	Control_3	0
control	Erythroid cell	Control_4	0
control	Erythroid cell	Control_5	0
iD4	Macrophage	D4_1	0
iD4	Macrophage	D4_2	0
iD4	Plasmacytoid DC	D4_1	0
iD4	Plasmacytoid DC	D4_2	0
iD4	Plasmacytoid DC	D4_3	0
iD4	Plasmacytoid DC	D4_4	0
iD4	Plasmacytoid DC	D4_6	0
iD4	Neutrophil	D4_1	0
iD4	Neutrophil	D4_2	0
iD4	Neutrophil	D4_3	0
iD4	Neutrophil	D4_4	0
iD4	T cell	D4_1	0
iD4	T cell	D4_2	0
iD4	NK cell	D4_1	0
iD4	NK cell	D4_4	0
iD4	B cell	D4_1	0
iD4	B cell	D4_2	0
iD4	B cell	D4_3	0
iD4	B cell	D4_5	0
iD4	B cell	D4_6	0
iD4	Astrocyte	D4_1	0
iD4	Neuron	D4_1	0
iD4	Neuron	D4_3	0
iD4	Neuron	D4_5	0
iD4	Schwann cell	D4_1	0
iD4	Schwann cell	D4_2	0
iD4	Schwann cell	D4_4	0
iD4	Schwann cell	D4_5	0
iD4	Schwann cell	D4_6	0
iD4	Ependymal	D4_1	0
iD4	Ependymal	D4_3	0
iD4	Epithelial cell	D4_1	0
iD4	Pericyte	D4_1	0
iD4	vSMC	D4_1	0
iD4	Fibroblasts	D4_1	0
iD4	Fibroblasts	D4_2	0
iD4	Fibroblasts	D4_3	0
iD4	Fibroblasts	D4_4	0
iD4	Fibroblasts	D4_5	0
iD4	VLMC	D4_1	0
iD4	Erythroid cell	D4_1	0
iD4	Erythroid cell	D4_2	0
iD4	Erythroid cell	D4_3	0
iD6	Macrophage	D6_2	0
iD6	Macrophage	D6_3	0
iD6	Migratory DC	D6_2	0
iD6	Migratory DC	D6_3	0
iD6	Migratory DC	D6_5	0
iD6	Plasmacytoid DC	D6_2	0
iD6	Plasmacytoid DC	D6_3	0
iD6	Neutrophil	D6_1	0
iD6	Neutrophil	D6_2	0
iD6	T cell	D6_3	0
iD6	NK cell	D6_1	0
iD6	NK cell	D6_2	0
iD6	NK cell	D6_3	0
iD6	B cell	D6_1	0
iD6	B cell	D6_2	0
iD6	B cell	D6_3	0
iD6	B cell	D6_5	0
iD6	Neuron	D6_2	0
iD6	Neuron	D6_3	0
iD6	Neuron	D6_5	0
iD6	Schwann cell	D6_2	0
iD6	Schwann cell	D6_3	0
iD6	Schwann cell	D6_4	0
iD6	Ependymal	D6_2	0
iD6	Ependymal	D6_3	0
iD6	Epithelial cell	D6_2	0
iD6	Pericyte	D6_2	0
iD6	vSMC	D6_1	0
iD6	vSMC	D6_3	0
iD6	Fibroblasts	D6_1	0
iD6	Fibroblasts	D6_2	0
iD6	Fibroblasts	D6_3	0
iD6	Fibroblasts	D6_4	0
iD6	VLMC	D6_1	0
iD6	VLMC	D6_2	0
iD6	VLMC	D6_3	0
iD6	Erythroid cell	D6_1	0
iD6	Erythroid cell	D6_2	0
iD6	Erythroid cell	D6_3	0
iD6	Erythroid cell	D6_4	0
iD6	Erythroid cell	D6_5	0
iD8	Macrophage	D8_1	0
iD8	Macrophage	D8_2	0
iD8	Macrophage	D8_3	0
iD8	Macrophage	D8_4	0
iD8	Migratory DC	D8_1	0
iD8	Migratory DC	D8_2	0
iD8	Migratory DC	D8_3	0
iD8	Migratory DC	D8_4	0
iD8	Plasmacytoid DC	D8_1	0
iD8	Plasmacytoid DC	D8_2	0
iD8	Plasmacytoid DC	D8_3	0
iD8	Plasmacytoid DC	D8_4	0
iD8	Neutrophil	D8_1	0
iD8	Neutrophil	D8_2	0
iD8	Neutrophil	D8_3	0
iD8	Neutrophil	D8_4	0
iD8	T cell	D8_1	0
iD8	NK cell	D8_1	0
iD8	NK cell	D8_2	0
iD8	NK cell	D8_3	0
iD8	NK cell	D8_4	0
iD8	Microglia	D8_2	0
iD8	Microglia	D8_3	0
iD8	Astrocyte	D8_1	0
iD8	Astrocyte	D8_2	0
iD8	Astrocyte	D8_3	0
iD8	Astrocyte	D8_4	0
iD8	Oligodendrocyte	D8_2	0
iD8	Neuron	D8_1	0
iD8	Neuron	D8_2	0
iD8	Neuron	D8_3	0
iD8	Neuron	D8_4	0
iD8	Schwann cell	D8_1	0
iD8	Schwann cell	D8_2	0
iD8	Schwann cell	D8_3	0
iD8	Endothelial cell	D8_2	0
iD8	Endothelial cell	D8_3	0
iD8	Ependymal	D8_1	0
iD8	Ependymal	D8_2	0
iD8	Ependymal	D8_3	0
iD8	Ependymal	D8_4	0
iD8	Epithelial cell	D8_1	0
iD8	Epithelial cell	D8_2	0
iD8	Epithelial cell	D8_3	0
iD8	Epithelial cell	D8_4	0
iD8	Pericyte	D8_1	0
iD8	Pericyte	D8_2	0
iD8	Pericyte	D8_3	0
iD8	Pericyte	D8_4	0
iD8	vSMC	D8_1	0
iD8	vSMC	D8_2	0
iD8	vSMC	D8_3	0
iD8	vSMC	D8_4	0
iD8	Fibroblasts	D8_1	0
iD8	Fibroblasts	D8_2	0
iD8	Fibroblasts	D8_3	0
iD8	Fibroblasts	D8_4	0
iD8	VLMC	D8_1	0
iD8	VLMC	D8_2	0
iD8	VLMC	D8_3	0
iD8	VLMC	D8_4	0
