# Supplementary material for: Temporally resolved single-cell RNA sequencing reveals protective and pathological responses during herpes simplex virus CNS infection
Source: J Neuroinflammation. 2025 May 31;22:146. doi: 10.1186/s12974-025-03471-x (PMC12125739; doi:10.1186/s12974-025-03471-x)
Supplement: Supplementary file 11 — Table S3. Lists of differentially regulated genes, GO terms and DEGs at the cell type level. [file 12974_2025_3471_MOESM11_ESM.xlsx]

## Sheet: totalDEGs.fig1
gene	day	p_val	avg_log2FC	pct.1	pct.2	p_val_adj
Ifi204	iD4	0	0.575810775076669	0.134028	0.018	0
B2m	iD4	0	0.954834491592128	0.491667	0.314583	0
Samhd1	iD4	0	0.504697916372397	0.185417	0.0770833	0
Gbp2	iD4	0	0.57194061046743	0.159028	0.057	0
Cd52	iD4	0	0.782202914498492	0.186806	0.0840278	0
Isg15	iD4	0	0.968344999164092	0.247917	00:08:00	0
Oasl2	iD4	0	0.556855277833718	0.218056	0.068	0
Cxcl10	iD4	0	162817050825186	0.130556	0.002	0
Actb	iD4	0	0.573542417244552	0.686111	0.68125	0
Plac8	iD4	0	124521899367844	0.123611	0.006	0
Ifitm3	iD4	0	161590029230975	0.511111	0.26875	0
Irf7	iD4	0	0.805477445072595	0.190278	0.044	0
Bst2	iD4	0	0.9910068593222	0.325694	0.116667	0
Lgals3bp	iD4	0	0.501506594880111	0.213194	0.0715278	0
Ccl12	iD4	0	166661370368188	0.147222	0.036	0
Slfn5	iD4	0	0.502431410589488	0.217361	0.114583	0
Rsad2	iD4	0	0.901790450976187	0.170833	0.054	0
Ifi27l2a	iD4	0	17786959378049	0.231944	0.059	0
Tspo	iD4	0	0.60507780627342	0.260417	0.151389	0
Ly6e	iD4	0	0.706789106514465	0.433333	0.290972	0
Ly6a	iD4	0	0.744714423791972	0.285417	0.185417	0
H2-D1	iD4	0	0.572554471471355	0.322917	0.213194	0
H2-K1	iD4	0	0.972066046647219	0.376389	00:31:00	0
Iigp1	iD4	0	0.658609576232157	0.170139	0.055	0
Cd74	iD4	0	0.649552744944422	0.0798611	0.031	0
Ifit2	iD4	0	0.694313081665656	0.149306	0.023	0
Ifit3	iD4	0	108116418903169	0.253472	0.048	0
Ifit1	iD4	0	0.72263024323063	0.211806	0.063	0
Ms4a4c	iD4	0	0.593512276316229	0.0777778	0.004	0
Fcer1g	iD4	7.55412e-284	0.565251747158128	0.245139	0.161111	2.13336e-278
AW112010	iD4	7.12084e-193	0.503864986500187	0.151389	0.0930556	2.011e-188
Stat1	iD6	0	0.692125517079366	0.30625	00:08:00	0
Fcgr4	iD6	0	0.812071367179414	00:29:00	0.009	0
Fcer1g	iD6	0	141524513919991	0.402083	0.161111	0
Ptprc	iD6	0	0.618639755785342	0.232639	0.0770833	0
Ifi209	iD6	0	0.513333658774121	0.154861	0.006	0
Ifi204	iD6	0	0.79366693057338	0.219444	0.018	0
Ifi211	iD6	0	0.536813412905876	0.170139	0.008	0
Ifi205	iD6	0	0.500462686808253	0.114583	0.001	0
B2m	iD6	0	20136891925323	0.638194	0.314583	0
Samhd1	iD6	0	0.791353024423329	00:41:00	0.0770833	0
Tgm2	iD6	0	0.658641144335273	0.170139	0.084	0
Il1rn	iD6	0	0.771561982390203	0.116667	0.001	0
Rpl12	iD6	0	0.689074356054523	0.511111	0.397917	0
Cebpb	iD6	0	10067999593967	0.265278	0.0888889	0
Zbp1	iD6	0	0.865854138016418	0.286111	0.009	0
Ctsz	iD6	0	0.666444455089045	0.301389	0.169444	0
Rpl35	iD6	0	0.512204604183967	0.557639	0.459028	0
AA467197	iD6	0	131524058001906	0.148611	0.002	0
Rpl39	iD6	0	0.514820440094152	0.590972	0.516667	0
Tmsb4x	iD6	0	0.798750623706941	0.675694	0.645139	0
Ctss	iD6	0	110823720240922	0.375694	0.155556	0
Fcgr1	iD6	0	0.580413758064409	00:28:00	0.073	0
H2az1	iD6	0	0.624237420514675	0.35625	0.25625	0
Gbp7	iD6	0	0.574508900068553	00:39:00	00:12:00	0
Gbp2	iD6	0	116548503948949	0.311111	0.057	0
S100a6	iD6	0	10609207009223	0.234722	0.0722222	0
S100a10	iD6	0	0.618250108930326	0.196528	0.0736111	0
Cd52	iD6	0	180863076532252	0.415972	0.0840278	0
Sh3bgrl3	iD6	0	0.60585343917856	0.4125	0.279861	0
Isg15	iD6	0	11893099406991	0.309028	00:08:00	0
Txn1	iD6	0	0.894435888395612	0.404861	0.199306	0
Rps20	iD6	0	0.665237248098235	0.593056	0.495139	0
Sdcbp	iD6	0	0.527195006072636	0.277083	0.170833	0
Spp1	iD6	0	0.675136294344778	00:01:00	0.016	0
Fgl2	iD6	0	0.561319707144371	00:26:00	0.026	0
Oasl2	iD6	0	0.671962529853232	00:39:00	0.068	0
Rplp0	iD6	0	0.568701991578026	0.477083	0.367361	0
Cxcl9	iD6	0	0.807170740430814	0.0909722	0	0
Cxcl10	iD6	0	164508732723945	0.183333	0.002	0
Cxcl11	iD6	0	0.660517516348625	0.0881944	0.002	0
Actb	iD6	0	107980531486833	0.691667	0.68125	0
Plac8	iD6	0	215644271046624	0.275694	0.006	0
Tmsb10	iD6	0	127626292767018	0.46875	0.234028	0
Gapdh	iD6	0	0.782863095983088	0.550694	0.377083	0
Arhgdib	iD6	0	0.52931436448295	0.275694	00:18:00	0
Rpl32	iD6	0	0.726784460591969	0.573611	0.472917	0
Trim30a	iD6	0	0.534568216558986	0.245833	0.099	0
Nkg7	iD6	0	0.706453279025598	0.0722222	0.002	0
Coro1a	iD6	0	0.535940873997318	0.216667	00:09:00	0
Ctsc	iD6	0	0.566504216003718	0.226389	0.105556	0
Rps16	iD6	0	0.60757800040698	0.624306	0.539583	0
Isg20	iD6	0	0.596792687961968	0.169444	00:02:00	0
Rps9	iD6	0	0.618104994395603	0.619444	0.538889	0
Pycard	iD6	0	0.561344947168091	0.2375	0.099	0
Rps11	iD6	0	0.792859224367066	0.598611	0.475694	0
Ftl1	iD6	0	104217871973893	0.598611	0.514583	0
Tyrobp	iD6	0	0.567478175457606	0.342361	0.165972	0
Rps13	iD6	0	0.500794544018964	0.546528	0.0458333	0
Rpl18	iD6	0	0.563031755218996	0.536806	0.407639	0
Rps15a	iD6	0	0.65868033183097	0.6	0.524306	0
Rps5	iD6	0	0.57190164029492	0.561111	0.446528	0
Fxyd5	iD6	0	0.673183949218459	00:46:00	0.146528	0
Ifitm1	iD6	0	0.755123714166831	0.144444	0.083	0
Ifitm3	iD6	0	201291256248468	0.558333	0.26875	0
Irf7	iD6	0	0.978071502698386	0.282639	0.044	0
Srgn	iD6	0	0.871739712035204	0.320833	0.177778	0
Btg1	iD6	0	0.510976239557748	0.295139	0.18125	0
Rpl41	iD6	0	0.699671466576461	0.6625	0.613889	0
Psap	iD6	0	0.702432054240161	0.463194	0.39375	0
Rps26	iD6	0	0.643198610052005	0.572917	0.454167	0
Rps12	iD6	0	0.607340642613681	0.63125	0.566667	0
Cstb	iD6	0	0.949589691815807	0.265278	0.140278	0
Psmb10	iD6	0	0.585043903514222	0.296528	0.0798611	0
Hmgb2	iD6	0	0.586149397657691	0.213194	0.100694	0
Rpl18a	iD6	0	0.682411532101283	0.634028	0.545139	0
Bst2	iD6	0	125654381424761	0.463194	0.116667	0
Ifi30	iD6	0	101911084609195	0.264583	0.092	0
Cyba	iD6	0	0.867107781185233	0.365278	00:28:00	0
Lgals3	iD6	0	142847800188039	00:28:00	0.021	0
Phf11b	iD6	0	0.561086387925954	0.181944	0.011	0
Ctsb	iD6	0	125870990609189	0.377083	0.24375	0
Tpt1	iD6	0	0.549613476333395	0.672222	0.640972	0
Psme1	iD6	0	0.873852595046273	0.424306	0.151389	0
Psme2	iD6	0	0.548025017912967	0.281944	0.0791667	0
Gzmb	iD6	0	106610907334202	0.0736111	0.001	0
Rps24	iD6	0	0.563112827918883	0.629167	0.58125	0
Pnp	iD6	0	0.617373337544628	0.259722	0.113194	0
Pkm	iD6	0	0.565870569245379	0.329167	0.213889	0
Shisa5	iD6	0	0.505007981040709	0.260417	0.0951389	0
Rpsa	iD6	0	0.568971581962855	0.0520833	0.426389	0
Rpl19	iD6	0	0.628240354190988	0.61875	0.528472	0
H3f3b	iD6	0	0.721596767863216	00:09:00	0.545833	0
Lgals3bp	iD6	0	0.7499537694838	0.282639	0.0715278	0
Ifi47	iD6	0	0.637181729568739	00:33:00	0.032	0
Rpl27	iD6	0	0.539338623451457	0.489583	0.356944	0
Actg1	iD6	0	0.707042883449972	0.552778	0.421528	0
Grn	iD6	0	0.66616255525619	0.273611	0.154167	0
Ccl2	iD6	0	0.98578001621736	0.1625	00:01:00	0
Ccl7	iD6	0	0.656948326037124	0.0909722	0.008	0
Ccl12	iD6	0	139374894249141	0.190278	0.036	0
Slfn2	iD6	0	0.541982753419068	0.215972	0.052	0
Slfn1	iD6	0	0.544053997507676	0.156944	0.003	0
Wfdc17	iD6	0	0.694591096744897	0.125694	0.021	0
Gm12250	iD6	0	0.59105512678945	0.195833	0.011	0
Igtp	iD6	0	0.768886506044308	0.267361	0.043	0
Cxcl16	iD6	0	0.560784668297942	0.148611	0.034	0
Pfn1	iD6	0	109216374102743	0.545833	00:05:00	0
Ccl5	iD6	0	226511095679256	0.199306	0.004	0
Ccl4	iD6	0	122733724506004	0.127778	0.014	0
H2ac24	iD6	0	0.610972427557479	0.0895833	0.024	0
Tgfbi	iD6	0	0.564038141213823	0.130556	0.029	0
Npc2	iD6	0	114929294083383	0.443056	0.25625	0
Rsad2	iD6	0	0.674309141194834	0.160417	0.054	0
Ifi27l2a	iD6	0	297583384751231	0.494444	0.059	0
Tspo	iD6	0	108068682186919	0.386111	0.151389	0
Sub1	iD6	0	0.514996188531628	00:46:00	0.21875	0
Ly6e	iD6	0	104826954265922	0.529861	0.290972	0
Ly6a	iD6	0	116056012876252	0.0472222	0.185417	0
Ly6c2	iD6	0	19869991632349	0.209722	0.008	0
Lgals1	iD6	0	0.821851044405992	0.247222	0.0875	0
Rac2	iD6	0	0.509433008370233	0.181944	0.051	0
Atp6v0c	iD6	0	0.595594985935614	00:59:00	0.34375	0
Psmb9	iD6	0	0.67088215256045	00:42:00	0.061	0
Psmb8	iD6	0	102884313180229	0.398611	00:12:00	0
H2-Ab1	iD6	0	132692483961063	0.192361	0.019	0
H2-Aa	iD6	0	128425547130827	0.18125	0.016	0
H2-Eb1	iD6	0	105544370779735	0.161111	0.016	0
Rps2	iD6	0	0.753366828839775	0.547917	0.41875	0
Msrb1	iD6	0	0.525101398386008	0.176389	0.0791667	0
Aif1	iD6	0	0.806227215840783	0.267361	0.110417	0
Lst1	iD6	0	0.607198719925254	0.204167	0.0756944	0
H2-D1	iD6	0	145064157308916	0.570833	0.213194	0
H2-Q7	iD6	0	115538755758142	0.290972	0.016	0
H2-T23	iD6	0	0.676372215710655	0.304861	0.0840278	0
Pim1	iD6	0	0.679797910039364	0.206944	0.061	0
Tapbp	iD6	0	0.52961206192589	0.299306	0.109028	0
Rps18	iD6	0	0.503782127153305	0.514583	0.45	0
H2-K1	iD6	0	218258468222302	0.615972	00:31:00	0
Iigp1	iD6	0	102466101705576	00:39:00	0.055	0
Cd74	iD6	0	189060742403583	0.244444	0.031	0
Ifit2	iD6	0	0.730661650961713	0.185417	0.023	0
Ifit3	iD6	0	0.964321620705812	0.272222	0.048	0
Ifit1	iD6	0	0.620810504293485	0.209028	0.063	0
AW112010	iD6	0	145758434860843	0.304167	0.0930556	0
Ms4a4c	iD6	0	106092997281698	0.183333	0.004	0
Ms4a4b	iD6	0	0.652617562028301	0.0930556	0.003	0
Ms4a6c	iD6	0	0.893057436129786	0.192361	0.034	0
Ms4a6b	iD6	0	0.638844736010046	0.203472	0.047	0
Mpeg1	iD6	0	0.516366637427078	00:31:00	0.0743056	0
Fau	iD6	0	0.802539593064906	0.659028	0.598611	0
Prdx5	iD6	0	0.787644326254651	0.292361	0.15625	0
Lyz2	iD6	3.81731e-291	0.738042550492523	0.134028	00:09:00	1.07805e-286
C1qb	iD6	3.80706e-255	0.514289624175432	0.269444	0.175694	1.07515e-250
Ifitm2	iD6	2.73996e-150	0.516607477285108	00:37:00	0.205556	7.73792e-146
Fabp5	iD6	5.48945e-38	0.795601161161425	00:31:00	00:27:00	1.55028e-33
Rpl7	iD8	0	0.585415911345091	0.577778	00:57:00	0
Ptpn18	iD8	0	0.732176172294622	0.325694	0.0861111	0
Eef1b2	iD8	0	0.670145242088546	0.522917	0.320139	0
Fcgr4	iD8	0	0.557916697758325	0.176389	0.009	0
Fcer1g	iD8	0	136613641594693	0.438889	0.161111	0
Ptprc	iD8	0	0.664520372969311	0.254861	0.0770833	0
Rpl37a	iD8	0	0.972138810471685	0.663194	0.0583333	0
Rgs1	iD8	0	0.548443032940831	0.140972	00:02:00	0
Rps21	iD8	0	0.708209135786364	0.672222	0.604861	0
B2m	iD8	0	219026981851415	0.676389	0.314583	0
Rpl12	iD8	0	126939614573699	0.620139	0.397917	0
Ctsz	iD8	0	0.915336037656918	0.339583	0.169444	0
Rpl7a	iD8	0	0.724439388347957	0.531944	0.313889	0
Rpl35	iD8	0	10282946551408	0.0631944	0.459028	0
AA467197	iD8	0	0.938500388609659	0.161806	0.002	0
Rpl39	iD8	0	103726721462414	0.647222	0.516667	0
Rpl36a	iD8	0	0.542458911409988	0.517361	00:49:00	0
Rpl10	iD8	0	0.927786866109378	0.642361	0.488889	0
Rbm3	iD8	0	0.526776595641634	0.329861	0.1625	0
Tmsb4x	iD8	0	120057133617904	0.686111	0.645139	0
Cybb	iD8	0	0.591251386164335	0.16875	00:02:00	0
Rps4x	iD8	0	0.736114256860374	0.630556	0.471528	0
Ctss	iD8	0	143823821157346	0.445139	0.155556	0
Rps3a1	iD8	0	0.567364858686707	0.639583	0.525694	0
Rpl34	iD8	0	10051866280286	0.641667	0.488889	0
Fabp5	iD8	0	184860096259558	0.346528	00:27:00	0
H2az1	iD8	0	0.615920362930583	0.365972	0.25625	0
Gbp2	iD8	0	0.604800576002526	0.2	0.057	0
Rps27	iD8	0	0.854378663201866	0.660417	0.572917	0
S100a4	iD8	0	0.777227649847742	0.11875	0.011	0
S100a6	iD8	0	124170741163126	00:37:00	0.0722222	0
S100a10	iD8	0	0.828023917887218	0.222917	0.0736111	0
Rpl22	iD8	0	0.848695259028353	0.602083	0.384028	0
Cd52	iD8	0	225381365542677	0.0534722	0.0840278	0
Sh3bgrl3	iD8	0	101683533588641	0.552778	0.279861	0
Plin2	iD8	0	0.529901172638092	0.141667	0.066	0
Rpl11	iD8	0	0.964119665385109	0.0645833	0.494444	0
Rps8	iD8	0	0.64414701646725	0.669444	0.60625	0
C1qb	iD8	0	0.917287201458369	0.408333	0.175694	0
C1qc	iD8	0	0.800850652477213	0.372917	0.161111	0
C1qa	iD8	0	0.914246673118939	0.404861	0.177778	0
Txn1	iD8	0	0.680615414016173	0.390278	0.199306	0
Rps20	iD8	0	125227298556655	0.653472	0.495139	0
Spp1	iD8	0	0.76372842564574	0.09375	0.016	0
Rpl21	iD8	0	0.676711667387674	0.647917	0.534028	0
Rplp0	iD8	0	109209791125648	0.606944	0.367361	0
Cxcl9	iD8	0	0.820883411770229	0.0923611	0	0
Rpl9	iD8	0	0.809467544300066	0.656944	0.540278	0
Rpl6	iD8	0	0.709207011734537	0.636806	0.498611	0
Actb	iD8	0	0.726000563109573	0.692361	0.68125	0
Plac8	iD8	0	139738677253809	0.204167	0.006	0
Trbc2	iD8	0	0.878772879022062	0.127778	0.002	0
Tmsb10	iD8	0	110288521762059	0.0534722	0.234028	0
Gpnmb	iD8	0	120769477100888	0.124306	0.001	0
Gapdh	iD8	0	0.789073657216929	0.575694	0.377083	0
Arhgdib	iD8	0	0.750745387348767	0.35	00:18:00	0
Rpl32	iD8	0	141199294909939	0.647222	0.472917	0
Nkg7	iD8	0	108963657772739	0.129167	0.002	0
Coro1a	iD8	0	0.663221400100599	0.255556	00:09:00	0
Ctsc	iD8	0	0.511850961220202	0.238889	0.105556	0
Rps16	iD8	0	109031418469296	0.0659722	0.539583	0
Rpl27a	iD8	0	0.858212491166003	0.629167	0.461806	0
Rps9	iD8	0	107349585534087	0.657639	0.538889	0
Pycard	iD8	0	0.680618403171661	0.304861	0.099	0
Rps11	iD8	0	144196641583293	0.649306	0.475694	0
Rpl28	iD8	0	0.861866262865205	0.6625	00:08:00	0
Ftl1	iD8	0	163573184160768	0.624306	0.514583	0
Rps19	iD8	0	0.942245960259616	0.608333	0.383333	0
Rps17	iD8	0	0.50106007782818	0.581944	0.429167	0
Tyrobp	iD8	0	0.99820200975636	0.421528	0.165972	0
Hcst	iD8	0	0.555446339086357	0.152083	0.022	0
Rps3	iD8	0	0.871004705676318	0.0618056	0.422222	0
Rps13	iD8	0	111828139964417	0.632639	0.0458333	0
Rpl18	iD8	0	107709148245028	0.624306	0.407639	0
Rps15a	iD8	0	140951382967343	0.658333	0.524306	0
Rps5	iD8	0	109871682428116	0.641667	0.446528	0
Saa3	iD8	0	10615281502094	0.0722222	0.002	0
Fxyd5	iD8	0	0.698115839275979	0.375694	0.146528	0
Il18bp	iD8	0	0.572755179737269	0.150694	0.009	0
Ifitm3	iD8	0	0.813464239158526	0.496528	0.26875	0
Ctsd	iD8	0	0.904570831749012	0.473611	0.255556	0
Rplp2	iD8	0	0.891497970942864	0.644444	0.510417	0
Lyz2	iD8	0	132012495617801	0.227083	00:09:00	0
Srgn	iD8	0	0.559300959587124	0.329861	0.177778	0
Naca	iD8	0	0.577642469672843	0.549306	0.361806	0
Rpl41	iD8	0	0.912875684850982	0.675694	0.613889	0
Psap	iD8	0	116316451597231	0.05	0.39375	0
Rps26	iD8	0	105159422329715	0.629861	0.454167	0
Rps12	iD8	0	101877707981418	0.661111	0.566667	0
Mif	iD8	0	0.558515935863091	0.309722	0.172917	0
Cstb	iD8	0	0.940669552867848	00:41:00	0.140278	0
Rps15	iD8	0	0.67836530018486	0.0652778	0.5375	0
Hmgb2	iD8	0	0.667438751246035	0.227083	0.100694	0
Uba52	iD8	0	0.816060165322117	0.539583	0.322222	0
Rpl18a	iD8	0	121792248744677	0.665972	0.545139	0
Bst2	iD8	0	0.671470442617192	0.340972	0.116667	0
Ifi30	iD8	0	0.882714282141495	0.261111	0.092	0
Cotl1	iD8	0	0.613095276251397	0.2875	0.0736111	0
Cyba	iD8	0	118608938024633	0.481944	00:28:00	0
Rpl13	iD8	0	0.869194109152504	0.0666667	0.579167	0
Lgals3	iD8	0	201007192067986	0.255556	0.021	0
Gm10076	iD8	0	0.84137630121249	0.5375	0.277083	0
Ctsb	iD8	0	172486784638508	0.465972	0.24375	0
Tpt1	iD8	0	0.902631281853877	0.686111	0.640972	0
Psme1	iD8	0	0.779402441369552	0.410417	0.151389	0
Gzmb	iD8	0	0.638714061161157	0.0895833	0.001	0
Rpl15	iD8	0	0.662236931009105	0.536806	0.325694	0
Rps24	iD8	0	110562559163563	0.665972	0.58125	0
Rpl29	iD8	0	0.759141143550967	0.570139	0.353472	0
Eef1a1	iD8	0	0.752517280151531	0.68125	0.620833	0
Bcl2a1b	iD8	0	0.657257081720085	0.24375	0.074	0
Rps25	iD8	0	0.569980557399184	0.607639	0.44375	0
Shisa5	iD8	0	0.506618642710954	0.242361	0.0951389	0
Cd3g	iD8	0	0.706697745037544	0.121528	0.002	0
Cd3d	iD8	0	0.775775074778358	0.127778	0.001	0
Rplp1	iD8	0	0.791154927937145	0.677778	0.624306	0
Rpsa	iD8	0	107420799513617	0.623611	0.426389	0
Rpl14	iD8	0	0.65483328597966	0.600694	0.415972	0
Rpl23	iD8	0	115643749197482	0.670833	0.579861	0
Rpl19	iD8	0	123071576087912	0.661806	0.528472	0
Rps27a	iD8	0	0.766011409272282	0.663194	0.572917	0
Lgals3bp	iD8	0	0.584516271276815	0.250694	0.0715278	0
Rack1	iD8	0	0.981667844080707	0.577778	0.322917	0
Rpl27	iD8	0	0.902983270455703	0.581944	0.356944	0
Actg1	iD8	0	0.581409130498749	0.572917	0.421528	0
Rpl26	iD8	0	0.850044728789844	0.645139	0.491667	0
Grn	iD8	0	0.938475191420132	0.302778	0.154167	0
Ccl8	iD8	0	0.974625346189054	0.0743056	0.002	0
Cd68	iD8	0	0.751284978318041	0.207639	0.0784722	0
Wfdc17	iD8	0	0.664498933595343	0.144444	0.021	0
Cxcl16	iD8	0	0.648639973071796	0.193056	0.034	0
Pfn1	iD8	0	11604504897995	0.585417	00:05:00	0
Rpl38	iD8	0	0.581868522731706	0.634722	0.503472	0
Ccl5	iD8	0	303969309090265	0.338194	0.004	0
H2ac24	iD8	0	0.824563348301253	0.0868056	0.024	0
Ly86	iD8	0	0.500768939995268	0.238889	0.125694	0
Gzma	iD8	0	103254854720196	0.0715278	0.001	0
Rps23	iD8	0	0.925779719337215	0.634028	0.440972	0
Npc2	iD8	0	123126800286974	0.0513889	0.25625	0
Rps7	iD8	0	0.981200254394854	0.617361	0.413194	0
Rps29	iD8	0	0.590427564007925	0.0673611	0.627083	0
Lgmn	iD8	0	0.546141632650678	0.315278	0.186111	0
Ifi27l2a	iD8	0	237028259116792	0.48125	0.059	0
Rpl37	iD8	0	102084501226613	0.663194	0.568056	0
Tspo	iD8	0	0.63624175018822	0.3625	0.151389	0
Ly6e	iD8	0	0.675394279769108	0.558333	0.290972	0
Rpl30	iD8	0	0.841491624819595	0.644444	0.513194	0
Ly6a	iD8	0	0.653833411608935	0.511806	0.185417	0
Ly6c2	iD8	0	158856652398289	0.209722	0.008	0
Rpl8	iD8	0	0.780157398631883	0.640278	0.48125	0
Lgals1	iD8	0	0.951634385310449	0.297222	0.0875	0
Rpl3	iD8	0	0.742272634571666	0.578472	0.377083	0
Rac2	iD8	0	0.795704415684845	0.234028	0.051	0
Rpl24	iD8	0	0.536745031947624	0.407639	0.253472	0
Rpl35a	iD8	0	0.732302126011424	0.622222	0.45	0
Atp6v0c	iD8	0	0.519215932047648	0.392361	0.34375	0
H2-DMa	iD8	0	0.53404064254462	0.225	0.081	0
Psmb9	iD8	0	0.526086881359751	0.25625	0.061	0
Psmb8	iD8	0	0.959814409350089	0.405556	00:12:00	0
H2-Ab1	iD8	0	190520208723494	0.308333	0.019	0
H2-Aa	iD8	0	196837490411421	0.336806	0.016	0
H2-Eb1	iD8	0	167991090190471	0.289583	0.016	0
Rpl36	iD8	0	0.895706778988618	0.610417	0.392361	0
Rps2	iD8	0	109030581197186	0.629167	0.41875	0
Aif1	iD8	0	0.972133197999946	0.327778	0.110417	0
Lst1	iD8	0	0.624609106222666	00:35:00	0.0756944	0
H2-D1	iD8	0	164721894388057	0.648611	0.213194	0
H2-Q7	iD8	0	118463149560644	0.378472	0.016	0
H2-T23	iD8	0	0.598966811002945	0.296528	0.0840278	0
Rps10	iD8	0	0.543095297563707	0.435417	0.280556	0
Rpl10a	iD8	0	103908762355334	0.563889	0.303472	0
Rps28	iD8	0	0.930740758453734	0.613194	0.409028	0
Rps18	iD8	0	121983521293032	0.633333	0.45	0
H2-K1	iD8	0	210147544736225	0.665972	00:31:00	0
Iigp1	iD8	0	0.529815367556181	0.156944	0.055	0
Rps14	iD8	0	0.961216814852293	0.670139	0.578472	0
Cd74	iD8	0	246017496561722	0.404167	0.031	0
Rpl17	iD8	0	101210138741892	0.634028	0.459028	0
AW112010	iD8	0	190823325191804	0.475	0.0930556	0
Ms4a7	iD8	0	0.600531289600521	0.130556	0.018	0
Ms4a4b	iD8	0	101729135296815	0.134722	0.003	0
Ms4a6c	iD8	0	0.662250674726096	0.181944	0.034	0
Ms4a6b	iD8	0	0.665428084112464	0.203472	0.047	0
Mpeg1	iD8	0	0.661812757618499	0.231944	0.0743056	0
Fau	iD8	0	136778767703531	0.675694	0.598611	0
Prdx5	iD8	0	0.595739742013066	00:43:00	0.15625	0
Apoe	iD8	1.22563e-156	0.632188721128666	0.508333	0.443056	3.4613e-152

## Sheet: GOenrichmentTotalDEG
day	type	ID	Description	GeneRatio	BgRatio	pvalue	p.adjust	qvalue	geneID	Count
iD4	up	GO:0035456	response to interferon-beta	18/92	58/23328	3.60659e-16	5.81021e-13	4.08493e-13	Stat1/Ifi209/Ifi207/Ifi204/Mndal/Ifi211/Ifi203/Gbp2/Ifitm3/Bst2/Irgm1/Ifi47/Igtp/Xaf1/Iigp1/Ifit3/Ifit1/Ifitm2	18
iD4	up	GO:0009615	response to virus	24/92	286/23328	1.926e-11	1.5514e-08	1.09073e-08	Stat1/Samhd1/Zbp1/Isg15/Fgl2/Oasl2/Oasl1/Cxcl10/Trim30a/Isg20/Ifitm3/Irf7/Stat2/Bst2/Lgals9/Rsad2/Ifi27l2a/Rtp4/Dtx3l/Ifit2/Ifit3/Ifit3b/Ifit1/Ifitm2	24
iD4	up	GO:0051607	defense response to virus	22/92	239/23328	3.13483e-10	1.6834e-07	1.18353e-07	Stat1/Samhd1/Zbp1/Isg15/Fgl2/Oasl2/Oasl1/Cxcl10/Trim30a/Isg20/Ifitm3/Irf7/Stat2/Bst2/Rsad2/Rtp4/Dtx3l/Ifit2/Ifit3/Ifit3b/Ifit1/Ifitm2	22
iD4	up	GO:0035458	cellular response to interferon-beta	14/92	47/23328	2.40379e-09	9.68126e-07	6.80652e-07	Stat1/Ifi209/Ifi207/Ifi204/Mndal/Ifi211/Ifi203/Gbp2/Irgm1/Ifi47/Igtp/Iigp1/Ifit3/Ifit1	14
iD4	up	GO:0019882	antigen processing and presentation	17/92	116/23328	2.12446e-08	6.84501e-06	4.81246e-06	B2m/Fcgr1/Fgl2/Psme1/Psme2/Psmb9/Tap1/Psmb8/H2-D1/H2-Q7/H2-T23/Tapbp/H2-K1/Cd74/Fcer1g/Ifi30/Ctss	17
iD4	up	GO:0019884	antigen processing and presentation of exogenous antigen	1992-12-01	34/23328	3.43148e-07	9.21353e-05	6.47767e-05	B2m/Fcgr1/Psme1/Psme2/Tap1/H2-T23/Tapbp/H2-K1/Cd74/Fcer1g/Ifi30/Ctss	12
iD4	up	GO:0002478	antigen processing and presentation of exogenous peptide antigen	1992-10-01	27/23328	0.000438843	0.100997	0.0710068	B2m/Fcgr1/Tap1/H2-T23/Tapbp/H2-K1/Cd74/Fcer1g/Ifi30/Ctss	10
iD4	up	GO:0048002	antigen processing and presentation of peptide antigen	1992-12-01	72/23328	0.00852136	0.171599	1.20645	B2m/Fcgr1/Tap1/H2-D1/H2-Q7/H2-T23/Tapbp/H2-K1/Cd74/Fcer1g/Ifi30/Ctss	12
iD4	up	GO:0002831	regulation of response to biotic stimulus	17/92	291/23328	0.163414	29.2511	20.5653	Stat1/Ifi209/Ifi204/Mndal/Ifi211/Ifi203/Samhd1/Zbp1/Fgl2/Irf7/Irgm1/Lgals9/Parp14/Dtx3l/Tap1/H2-T23/Cd74	17
iD4	up	GO:0032103	positive regulation of response to external stimulus	19/92	418/23328	0.298613	48.1066	33.8219	Ifi209/Ifi204/Mndal/Ifi211/Ifi203/Zbp1/Fcgr1/Cxcl10/Irf7/Irgm1/Lgals9/Ccl2/H2-T23/Cd74/Fcer1g/Cebpb/Ctss/Ctsc/Aif1	19
iD4	up	GO:0002474	antigen processing and presentation of peptide antigen via MHC class I	1992-10-01	51/23328	0.615495	9.01421	63.3754	B2m/Fcgr1/Tap1/H2-D1/H2-Q7/H2-T23/Tapbp/H2-K1/Fcer1g/Ifi30	10
iD4	up	GO:0045088	regulation of innate immune response	14/92	181/23328	1.28219	172.134	121.021	Ifi209/Ifi204/Mndal/Ifi211/Ifi203/Samhd1/Zbp1/Irf7/Irgm1/Lgals9/Parp14/Tap1/H2-T23/Cd74	14
iD4	up	GO:0031349	positive regulation of defense response	16/92	278/23328	1.50508	186.514	131.131	Ifi209/Ifi204/Mndal/Ifi211/Ifi203/Zbp1/Fcgr1/Irf7/Irgm1/Lgals9/H2-T23/Cd74/Fcer1g/Cebpb/Ctss/Ctsc	16
iD4	up	GO:0034341	response to interferon-gamma	1992-12-01	137/23328	25.0774	2885.69	2028.82	Stat1/Gbp7/Gbp2/Ifitm3/Bst2/Irgm1/Ccl2/Ccl12/Parp14/H2-Q7/Actg1/Ifitm2	12
iD4	up	GO:0045089	positive regulation of innate immune response	1992-11-01	110/23328	60.0396	6448.25	4533.51	Ifi209/Ifi204/Mndal/Ifi211/Ifi203/Zbp1/Irf7/Irgm1/Lgals9/H2-T23/Cd74	11
iD4	up	GO:0044403	symbiotic process	16/92	374/23328	144.29	14528.2	10214.2	Stat1/Zbp1/Gbp7/Gbp2/Isg15/Oasl2/Oasl1/Trim30a/Isg20/Ifitm3/Bst2/Irgm1/Rsad2/Cd74/Pfn1/Ifitm2	16
iD4	up	GO:0035455	response to interferon-alpha	1992-07-01	24/23328	385.333	36516	25673	Ifi204/Ifitm3/Bst2/Ifit2/Ifit3/Ifit1/Ifitm2	7
iD4	up	GO:0034340	response to type I interferon	1992-08-01	45/23328	820.174	73405.6	51608.6	Stat1/Samhd1/Zbp1/Isg15/Ifitm3/Irf7/Stat2/Ifitm2	8
iD4	up	GO:0001909	leukocyte mediated cytotoxicity	1992-11-01	141/23328	937.86	79520.7	55907.9	B2m/Fcgr1/Lgals9/Ccl2/Tap1/H2-D1/H2-Q7/H2-T23/H2-K1/Pnp/Ctsc	11
iD4	up	GO:0019221	cytokine-mediated signaling pathway	15/92	369/23328	1589.21	127576	8969.35	Stat1/Samhd1/Zbp1/Cxcl10/Ifitm3/Irf7/Stat2/Irgm1/Ccl2/Ccl12/Parp14/Iigp1/Cd74/Fcer1g/Ifitm2	15
iD4	up	GO:0002697	regulation of immune effector process	16/92	440/23328	1663	127576	8969.35	Stat1/B2m/Fcgr1/Fgl2/Lgals9/Ccl2/Rsad2/Dtx3l/Tap1/H2-D1/H2-Q7/H2-T23/H2-K1/Cd74/Fcer1g/Pnp	16
iD4	up	GO:0001906	cell killing	1992-12-01	200/23328	2254.84	164935	115959	B2m/Fcgr1/Cxcl10/Lgals9/Ccl2/Tap1/H2-D1/H2-Q7/H2-T23/H2-K1/Pnp/Ctsc	12
iD4	up	GO:0050792	regulation of viral process	1992-12-01	201/23328	239.039	164935	115959	Stat1/Isg15/Oasl2/Oasl1/Trim30a/Isg20/Ifitm3/Bst2/Rsad2/Cd74/Pfn1/Ifitm2	12
iD4	up	GO:0002833	positive regulation of response to biotic stimulus	1992-11-01	154/23328	2457.12	164935	115959	Ifi209/Ifi204/Mndal/Ifi211/Ifi203/Zbp1/Irf7/Irgm1/Lgals9/H2-T23/Cd74	11
iD4	up	GO:0043903	regulation of symbiotic process	1992-12-01	218/23328	6160.64	396992	279109	Stat1/Isg15/Oasl2/Oasl1/Trim30a/Isg20/Ifitm3/Bst2/Rsad2/Cd74/Pfn1/Ifitm2	12
iD4	up	GO:0045071	negative regulation of viral genome replication	1992-08-01	58/23328	6995.58	43345.7	304747	Isg15/Oasl2/Oasl1/Isg20/Ifitm3/Bst2/Rsad2/Ifitm2	8
iD4	up	GO:0002449	lymphocyte mediated immunity	15/92	432/23328	14479.9	863965	607420	B2m/Fcgr1/Fgl2/Irf7/Lgals9/Rsad2/Tap1/H2-D1/H2-Q7/H2-T23/H2-K1/Cd74/Fcer1g/Pnp/Ctsc	15
iD4	up	GO:0060337	type I interferon signaling pathway	1992-07-01	40/23328	1972.28	1.09564e+06	770300	Stat1/Samhd1/Zbp1/Ifitm3/Irf7/Stat2/Ifitm2	7
iD4	up	GO:0071357	cellular response to type I interferon	1992-07-01	40/23328	1972.28	1.09564e+06	770300	Stat1/Samhd1/Zbp1/Ifitm3/Irf7/Stat2/Ifitm2	7
iD4	up	GO:0002483	antigen processing and presentation of endogenous peptide antigen	1992-07-01	41/23328	23707.6	1.23203e+06	866193	B2m/Tap1/H2-D1/H2-Q7/H2-T23/Tapbp/H2-K1	7
iD4	up	GO:0019885	antigen processing and presentation of endogenous peptide antigen via MHC class I	1992-07-01	41/23328	23707.6	1.23203e+06	866193	B2m/Tap1/H2-D1/H2-Q7/H2-T23/Tapbp/H2-K1	7
iD4	up	GO:0016032	viral process	13/92	309/23328	26286	1.32333e+06	930385	Stat1/Zbp1/Isg15/Oasl2/Oasl1/Trim30a/Isg20/Ifitm3/Bst2/Rsad2/Cd74/Pfn1/Ifitm2	13
iD4	up	GO:0048525	negative regulation of viral process	1992-09-01	104/23328	31257.3	15259.3	1.07282e+06	Stat1/Isg15/Oasl2/Oasl1/Isg20/Ifitm3/Bst2/Rsad2/Ifitm2	9
iD4	up	GO:0002706	regulation of lymphocyte mediated immunity	1992-11-01	196/23328	33024.4	1.56477e+06	1.10013e+06	B2m/Fcgr1/Lgals9/Rsad2/Tap1/H2-D1/H2-Q7/H2-T23/H2-K1/Fcer1g/Pnp	11
iD4	up	GO:0001910	regulation of leukocyte mediated cytotoxicity	1992-09-01	105/23328	34078.1	1.56857e+06	1.1028e+06	B2m/Lgals9/Ccl2/Tap1/H2-D1/H2-Q7/H2-T23/H2-K1/Pnp	9
iD4	up	GO:0019883	antigen processing and presentation of endogenous antigen	1992-07-01	44/23328	40024.5	1.7911e+06	1.25925e+06	B2m/Tap1/H2-D1/H2-Q7/H2-T23/Tapbp/H2-K1	7
iD4	up	GO:0002703	regulation of leukocyte mediated immunity	1992-12-01	261/23328	4905.84	2.13603e+06	1.50176e+06	B2m/Fcgr1/Lgals9/Ccl2/Rsad2/Tap1/H2-D1/H2-Q7/H2-T23/H2-K1/Fcer1g/Pnp	12
iD4	up	GO:0002821	positive regulation of adaptive immune response	1992-10-01	154/23328	5311.64	2.25186e+06	1.58319e+06	B2m/Fcgr1/Rsad2/H2-D1/H2-Q7/H2-T23/H2-K1/Cd74/Fcer1g/Pnp	10
iD4	up	GO:0071346	cellular response to interferon-gamma	1992-09-01	114/23328	71411.8	2.92566e+06	2.05692e+06	Stat1/Gbp7/Gbp2/Irgm1/Ccl2/Ccl12/Parp14/H2-Q7/Actg1	9
iD4	up	GO:1903900	regulation of viral life cycle	1992-10-01	159/23328	72642	2.92566e+06	2.05692e+06	Isg15/Oasl2/Oasl1/Trim30a/Isg20/Ifitm3/Bst2/Rsad2/Cd74/Ifitm2	10
iD4	up	GO:0002819	regulation of adaptive immune response	1992-11-01	213/23328	79918.2	3.1402e+06	2.20775e+06	B2m/Fcgr1/Irf7/Rsad2/H2-D1/H2-Q7/H2-T23/H2-K1/Cd74/Fcer1g/Pnp	11
iD4	up	GO:1903901	negative regulation of viral life cycle	1992-08-01	83/23328	132864	5.09626e+06	3.58299e+06	Isg15/Oasl2/Oasl1/Isg20/Ifitm3/Bst2/Rsad2/Ifitm2	8
iD4	up	GO:0031341	regulation of cell killing	1992-09-01	126/23328	174560	6.53991e+06	4.59796e+06	B2m/Lgals9/Ccl2/Tap1/H2-D1/H2-Q7/H2-T23/H2-K1/Pnp	9
iD4	up	GO:0001819	positive regulation of cytokine production	14/92	449/23328	251294	9.2008e+06	6.46872e+06	Stat1/Ifi204/Mndal/Ifi211/B2m/Irf7/Lgals9/Ccl2/Rsad2/H2-T23/Cd74/Fcer1g/Cebpb/Aif1	14
iD4	up	GO:0002705	positive regulation of leukocyte mediated immunity	1992-10-01	185/23328	316704	1.1338e+07	7.9713e+06	B2m/Fcgr1/Ccl2/Rsad2/H2-D1/H2-Q7/H2-T23/H2-K1/Fcer1g/Pnp	10
iD4	up	GO:0045069	regulation of viral genome replication	1992-08-01	97/23328	465444	1.63007e+07	1.14604e+06	Isg15/Oasl2/Oasl1/Isg20/Ifitm3/Bst2/Rsad2/Ifitm2	8
iD4	up	GO:0002708	positive regulation of lymphocyte mediated immunity	1992-09-01	144/23328	56881.4	1.9497e+07	1.37076e+06	B2m/Fcgr1/Rsad2/H2-D1/H2-Q7/H2-T23/H2-K1/Fcer1g/Pnp	9
iD4	up	GO:0002218	activation of innate immune response	1992-06-01	37/23328	671829	2.24175e+06	1.57608e+07	Ifi209/Ifi204/Mndal/Ifi211/Ifi203/Zbp1	6
iD4	up	GO:0002824	positive regulation of adaptive immune response based on somatic recombination of immune receptors built from immunoglobulin superfamily domains	1992-09-01	147/23328	681847	2.24175e+06	1.57608e+07	B2m/Fcgr1/Rsad2/H2-D1/H2-Q7/H2-T23/H2-K1/Fcer1g/Pnp	9
iD4	up	GO:0001913	T cell mediated cytotoxicity	1992-07-01	69/23328	1.04044e+06	3.35229e+07	2.35686e+07	B2m/H2-D1/H2-Q7/H2-T23/H2-K1/Pnp/Ctsc	7
iD4	up	GO:0002699	positive regulation of immune effector process	1992-11-01	273/23328	1.0721e+06	3.38658e+07	2.38097e+07	B2m/Fcgr1/Ccl2/Rsad2/H2-D1/H2-Q7/H2-T23/H2-K1/Cd74/Fcer1g/Pnp	11
iD4	up	GO:0002711	positive regulation of T cell mediated immunity	1992-07-01	73/23328	1.55133e+06	4.80615e+06	3.37902e+07	B2m/Rsad2/H2-D1/H2-Q7/H2-T23/H2-K1/Pnp	7
iD4	up	GO:0019058	viral life cycle	1992-10-01	221/23328	173964	5.28784e+07	3.71767e+07	Isg15/Oasl2/Oasl1/Trim30a/Isg20/Ifitm3/Bst2/Rsad2/Cd74/Ifitm2	10
iD4	up	GO:0019079	viral genome replication	1992-08-01	115/23328	1.79813e+06	5.36441e+07	3.77151e+07	Isg15/Oasl2/Oasl1/Isg20/Ifitm3/Bst2/Rsad2/Ifitm2	8
iD4	up	GO:0002460	adaptive immune response based on somatic recombination of immune receptors built from immunoglobulin superfamily domains	13/92	445/23328	2.1163e+06	6.19884e+07	4.35816e+06	B2m/Fcgr1/Fgl2/Irf7/Rsad2/H2-D1/H2-Q7/H2-T23/H2-K1/Cd74/Fcer1g/Pnp/Ctsc	13
iD4	up	GO:0042742	defense response to bacterium	13/92	464/23328	3.45579e+06	9.94085e+07	6.98902e+07	B2m/Fcgr1/Gbp7/Gbp2/Isg15/Plac8/Lgals9/H2-T23/H2-K1/Iigp1/Fcer1g/Cebpb/Lyz2	13
iD4	up	GO:0001912	positive regulation of leukocyte mediated cytotoxicity	1992-07-01	82/23328	3.51725e+06	9.94085e+07	6.98902e+07	B2m/Ccl2/H2-D1/H2-Q7/H2-T23/H2-K1/Pnp	7
iD4	up	GO:0001916	positive regulation of T cell mediated cytotoxicity	1992-06-01	51/23328	4.97909e+06	1.38299e+08	9.72323e+07	B2m/H2-D1/H2-Q7/H2-T23/H2-K1/Pnp	6
iD4	up	GO:0002456	T cell mediated immunity	1992-08-01	132/23328	5.30102e+06	1.44745e+08	1.01764e+08	B2m/Rsad2/H2-D1/H2-Q7/H2-T23/H2-K1/Pnp/Ctsc	8
iD4	up	GO:0002822	regulation of adaptive immune response based on somatic recombination of immune receptors built from immunoglobulin superfamily domains	1992-09-01	197/23328	8.63452e+06	2.31837e+08	1.62995e+08	B2m/Fcgr1/Rsad2/H2-D1/H2-Q7/H2-T23/H2-K1/Fcer1g/Pnp	9
iD4	up	GO:0001914	regulation of T cell mediated cytotoxicity	1992-06-01	56/23328	8.8358e+06	2.33352e+08	1.64061e+08	B2m/H2-D1/H2-Q7/H2-T23/H2-K1/Pnp	6
iD4	up	GO:0031343	positive regulation of cell killing	1992-07-01	95/23328	9.80777e+06	2.54844e+08	1.79171e+08	B2m/Ccl2/H2-D1/H2-Q7/H2-T23/H2-K1/Pnp	7
iD4	up	GO:0035457	cellular response to interferon-alpha	1992-04-01	12/23328	1.09438e+06	2.79849e+08	1.96751e+08	Ifi204/Ifit2/Ifit3/Ifit1	4
iD4	up	GO:0002709	regulation of T cell mediated immunity	1992-07-01	97/23328	1.13295e+07	2.85184e+08	2.00502e+08	B2m/Rsad2/H2-D1/H2-Q7/H2-T23/H2-K1/Pnp	7
iD4	up	GO:0002428	antigen processing and presentation of peptide antigen via MHC class Ib	1992-05-01	35/23328	2.52698e+07	6.26303e+08	4.40329e+08	B2m/H2-D1/H2-Q7/H2-T23/H2-K1	5
iD4	up	GO:0019886	antigen processing and presentation of exogenous peptide antigen via MHC class II	1992-04-01	16/23328	3.97547e+07	9.70376e+08	6.82234e+07	Cd74/Fcer1g/Ifi30/Ctss	4
iD4	up	GO:0002475	antigen processing and presentation via MHC class Ib	1992-05-01	39/23328	4.4264e+07	1.06432e+09	7.48281e+08	B2m/H2-D1/H2-Q7/H2-T23/H2-K1	5
iD4	up	GO:0001961	positive regulation of cytokine-mediated signaling pathway	1992-05-01	45/23328	9.21935e+07	2.18417e+09	1.53561e+09	Zbp1/Irf7/Irgm1/Parp14/Cd74	5
iD4	up	GO:0002495	antigen processing and presentation of peptide antigen via MHC class II	1992-04-01	21/23328	1.28773e+08	3.00658e+09	2.11381e+09	Cd74/Fcer1g/Ifi30/Ctss	4
iD4	up	GO:0002504	antigen processing and presentation of peptide or polysaccharide antigen via MHC class II	1992-04-01	22/23328	1.56915e+08	3.61129e+09	2.53896e+09	Cd74/Fcer1g/Ifi30/Ctss	4
iD4	up	GO:0002832	negative regulation of response to biotic stimulus	1992-06-01	92/23328	1.7319e+08	3.89294e+09	2.73698e+08	Samhd1/Fgl2/Lgals9/Parp14/Tap1/H2-T23	6
iD4	up	GO:0060760	positive regulation of response to cytokine stimulus	1992-05-01	51/23328	1.73986e+08	3.89294e+09	2.73698e+08	Zbp1/Irf7/Irgm1/Parp14/Cd74	5
iD4	up	GO:0071222	cellular response to lipopolysaccharide	1992-09-01	285/23328	1.91436e+08	4.20741e+09	2.95806e+09	Stat1/Fcgr4/B2m/Gbp2/Cxcl10/Ccl2/Ccl12/Cmpk2/Cebpb	9
iD4	up	GO:0032496	response to lipopolysaccharide	1992-10-01	368/23328	1.93264e+08	4.20741e+09	2.95806e+09	Stat1/Fcgr4/B2m/Gbp2/Cxcl10/Lgals9/Ccl2/Ccl12/Cmpk2/Cebpb	10
iD4	up	GO:0050729	positive regulation of inflammatory response	1992-07-01	152/23328	2.39258e+08	5.13926e+09	3.61322e+09	Zbp1/Fcgr1/H2-T23/Fcer1g/Cebpb/Ctss/Ctsc	7
iD4	up	GO:0071219	cellular response to molecule of bacterial origin	1992-09-01	295/23328	2.53961e+08	5.32421e+09	3.74325e+09	Stat1/Fcgr4/B2m/Gbp2/Cxcl10/Ccl2/Ccl12/Cmpk2/Cebpb	9
iD4	up	GO:0002720	positive regulation of cytokine production involved in immune response	1992-05-01	55/23328	2.54478e+06	5.32421e+09	3.74325e+09	B2m/Rsad2/H2-T23/Cd74/Fcer1g	5
iD4	up	GO:0002237	response to molecule of bacterial origin	1992-10-01	389/23328	3.16795e+08	6.54303e+09	4.60015e+09	Stat1/Fcgr4/B2m/Gbp2/Cxcl10/Lgals9/Ccl2/Ccl12/Cmpk2/Cebpb	10
iD4	up	GO:0045824	negative regulation of innate immune response	1992-05-01	61/23328	4.27161e+08	8.71083e+09	6.12425e+09	Samhd1/Lgals9/Parp14/Tap1/H2-T23	5
iD4	up	GO:0001959	regulation of cytokine-mediated signaling pathway	1992-06-01	109/23328	4.6614e+08	9.3869e+09	6.59956e+09	Samhd1/Zbp1/Irf7/Irgm1/Parp14/Cd74	6
iD4	up	GO:0071216	cellular response to biotic stimulus	1992-09-01	320/23328	4.92113e+08	9.78759e+08	6.88127e+09	Stat1/Fcgr4/B2m/Gbp2/Cxcl10/Ccl2/Ccl12/Cmpk2/Cebpb	9
iD4	up	GO:0060759	regulation of response to cytokine stimulus	1992-06-01	119/23328	7.73975e+08	0.000152057842849606	0.000106905968117989	Samhd1/Zbp1/Irf7/Irgm1/Parp14/Cd74	6
iD4	up	GO:0032680	regulation of tumor necrosis factor production	1992-06-01	120/23328	8.12145e+08	0.000157634403450563	0.000110826631456634	Trim30a/Lgals9/Ccl2/Tspo/H2-T23/Fcer1g	6
iD4	up	GO:0002486	antigen processing and presentation of endogenous peptide antigen via MHC class I via ER pathway, TAP-independent	1992-04-01	33/23328	8.49133e+07	0.000162851532485135	0.000114494592410079	H2-D1/H2-Q7/H2-T23/H2-K1	4
iD4	up	GO:1903555	regulation of tumor necrosis factor superfamily cytokine production	1992-06-01	122/23328	8.93065e+08	0.000169262107127274	0.000119001618653956	Trim30a/Lgals9/Ccl2/Tspo/H2-T23/Fcer1g	6
iD4	up	GO:0002476	antigen processing and presentation of endogenous peptide antigen via MHC class Ib	1992-04-01	34/23328	9.59453e+08	0.000177664318310065	0.000124908887256447	H2-D1/H2-Q7/H2-T23/H2-K1	4
iD4	up	GO:0002484	antigen processing and presentation of endogenous peptide antigen via MHC class I via ER pathway	1992-04-01	34/23328	9.59453e+08	0.000177664318310065	0.000124908887256447	H2-D1/H2-Q7/H2-T23/H2-K1	4
iD4	up	GO:0032640	tumor necrosis factor production	1992-06-01	126/23328	1.07452e+09	0.000196710815947297	0.000138299740572571	Trim30a/Lgals9/Ccl2/Tspo/H2-T23/Fcer1g	6
iD4	up	GO:0071706	tumor necrosis factor superfamily cytokine production	1992-06-01	128/23328	1.17583e+08	0.000212838487319334	0.000149638480417919	Trim30a/Lgals9/Ccl2/Tspo/H2-T23/Fcer1g	6
iD4	up	GO:0002683	negative regulation of immune system process	1992-10-01	462/23328	1.42514e+09	0.00025510052139369	0.000179351276434781	Samhd1/Fgl2/Lgals9/Ccl12/Parp14/Tap1/H2-T23/Cd74/Fcer1g/Cebpb	10
iD4	up	GO:0050727	regulation of inflammatory response	1992-09-01	372/23328	1.64065e+09	0.000290448357820281	0.000204202968417539	Zbp1/Fcgr1/Usp18/Lgals9/H2-T23/Fcer1g/Cebpb/Ctss/Ctsc	9
iD4	up	GO:0002885	positive regulation of hypersensitivity	1992-03-01	14/23328	2.09371e+09	0.000366626758038011	0.000257761045214741	Fcgr1/H2-T23/Fcer1g	3
iD4	up	GO:0002718	regulation of cytokine production involved in immune response	1992-05-01	85/23328	2.18625e+09	0.000378714826544833	0.000266259697057885	B2m/Rsad2/H2-T23/Cd74/Fcer1g	5
iD4	up	GO:1903037	regulation of leukocyte cell-cell adhesion	1992-08-01	309/23328	3.07187e+09	0.000526466393932384	0.000370138090020089	Fgl2/Lgals9/Ccl2/H2-T23/Cd74/Pnp/Cebpb/Aif1	8
iD4	up	GO:0002866	positive regulation of acute inflammatory response to antigenic stimulus	1992-03-01	16/23328	3.20272e+09	0.000543113144033947	0.000381841773975319	Fcgr1/H2-T23/Fcer1g	3
iD4	up	GO:0002687	positive regulation of leukocyte migration	1992-06-01	156/23328	3.60482e+09	0.000598697613660725	0.000420921057400725	Cxcl10/Lgals9/Ccl2/Ccl12/Cd74/Aif1	6
iD4	up	GO:0032675	regulation of interleukin-6 production	1992-06-01	156/23328	3.60482e+09	0.000598697613660725	0.000420921057400725	Trim30a/Lgals9/Cd74/Fcer1g/Cebpb/Aif1	6
iD4	up	GO:0046596	regulation of viral entry into host cell	1992-04-01	48/23328	3.85932e+09	0.000630004971545265	0.000442932045726881	Trim30a/Ifitm3/Cd74/Ifitm2	4
iD4	up	GO:0050777	negative regulation of immune response	1992-06-01	158/23328	3.87154e+09	0.000630004971545265	0.000442932045726881	Samhd1/Fgl2/Lgals9/Parp14/Tap1/H2-T23	6
iD4	up	GO:0050863	regulation of T cell activation	1992-08-01	321/23328	4.02335e+09	0.000648160932865787	0.000455696797519414	Fgl2/Lgals9/Ccl2/H2-T23/Cd74/Pnp/Cebpb/Aif1	8
iD4	up	GO:1903706	regulation of hemopoiesis	1992-09-01	424/23328	4.56168e+09	0.000720956439870573	0.00050687649338478	Stat1/B2m/Isg15/Fgl2/Lgals9/Cd74/Pnp/Pim1/Cebpb	9
iD4	up	GO:0030593	neutrophil chemotaxis	1992-05-01	99/23328	4.56471e+09	0.000720956439870573	0.00050687649338478	Cxcl10/Ccl2/Ccl12/Cd74/Fcer1g	5
iD4	up	GO:0002883	regulation of hypersensitivity	1992-03-01	18/23328	4.6402e+09	0.000725763139794051	0.000510255897558495	Fcgr1/H2-T23/Fcer1g	3
iD4	up	GO:0032635	interleukin-6 production	1992-06-01	167/23328	5.27476e+09	0.000817080379438626	0.000574457504835807	Trim30a/Lgals9/Cd74/Fcer1g/Cebpb/Aif1	6
iD4	up	GO:0002524	hypersensitivity	1992-03-01	19/23328	5.4945e+09	0.000823136649915656	0.000578715433571333	Fcgr1/H2-T23/Fcer1g	3
iD4	up	GO:0009200	deoxyribonucleoside triphosphate metabolic process	1992-03-01	19/23328	5.4945e+09	0.000823136649915656	0.000578715433571333	Samhd1/Cmpk2/Pnp	3
iD4	up	GO:0045953	negative regulation of natural killer cell mediated cytotoxicity	1992-03-01	19/23328	5.4945e+09	0.000823136649915656	0.000578715433571333	Lgals9/Tap1/H2-T23	3
iD4	up	GO:0072676	lymphocyte migration	1992-05-01	103/23328	5.51823e+09	0.000823136649915656	0.000578715433571333	Cxcl10/Lgals9/Ccl2/Ccl12/Aif1	5
iD4	up	GO:0052372	modulation by symbiont of entry into host	1992-04-01	53/23328	5.72117e+09	0.000845578689513965	0.000594493560663221	Trim30a/Ifitm3/Cd74/Ifitm2	4
iD4	up	GO:0070663	regulation of leukocyte proliferation	1992-07-01	251/23328	6.18013e+09	0.000905108107475015	0.000636346384163557	Lgals9/Ccl12/H2-T23/Cd74/Pnp/Cebpb/Aif1	7
iD4	up	GO:0002716	negative regulation of natural killer cell mediated immunity	1992-03-01	20/23328	6.44567e+09	0.000935493385752834	0.000657709094103074	Lgals9/Tap1/H2-T23	3
iD4	up	GO:0070661	leukocyte proliferation	1992-08-01	344/23328	6.54058e+09	0.000940792944487561	0.000661435008179696	Psmb10/Lgals9/Ccl12/H2-T23/Cd74/Pnp/Cebpb/Aif1	8
iD4	up	GO:0002367	cytokine production involved in immune response	1992-05-01	107/23328	6.61877e+08	0.000943206142315925	0.000663131633919393	B2m/Rsad2/H2-T23/Cd74/Fcer1g	5
iD4	up	GO:0007159	leukocyte cell-cell adhesion	1992-08-01	345/23328	6.67446e+08	0.000943206142315925	0.000663131633919393	Fgl2/Lgals9/Ccl2/H2-T23/Cd74/Pnp/Cebpb/Aif1	8
iD4	up	GO:0002702	positive regulation of production of molecular mediator of immune response	1992-05-01	109/23328	7.22884e+09	0.00101266561157576	0.000711965891114062	B2m/Rsad2/H2-T23/Cd74/Fcer1g	5
iD4	up	GO:0002863	positive regulation of inflammatory response to antigenic stimulus	1992-03-01	21/23328	7.49849e+09	0.0010237342143542	0.000719747796167873	Fcgr1/H2-T23/Fcer1g	3
iD4	up	GO:0060333	interferon-gamma-mediated signaling pathway	1992-03-01	21/23328	7.49849e+09	0.0010237342143542	0.000719747796167873	Stat1/Irgm1/Parp14	3
iD4	up	GO:0090026	positive regulation of monocyte chemotaxis	1992-03-01	21/23328	7.49849e+09	0.0010237342143542	0.000719747796167873	Cxcl10/Ccl2/Aif1	3
iD4	up	GO:0002548	monocyte chemotaxis	1992-04-01	57/23328	7.62532e+09	0.00103230222628866	0.000725771632844326	Cxcl10/Ccl2/Ccl12/Aif1	4
iD4	up	GO:0010499	proteasomal ubiquitin-independent protein catabolic process	1992-03-01	22/23328	8.65768e+09	0.00116229399508156	0.000817163800651936	Psmb10/Psmb9/Psmb8	3
iD4	up	GO:0072678	T cell migration	1992-04-01	60/23328	9.32881e+09	0.00123186216461494	0.000866074480790405	Cxcl10/Lgals9/Ccl2/Aif1	4
iD4	up	GO:2000401	regulation of lymphocyte migration	1992-04-01	60/23328	9.32881e+09	0.00123186216461494	0.000866074480790405	Cxcl10/Lgals9/Ccl12/Aif1	4
iD4	up	GO:0001911	negative regulation of leukocyte mediated cytotoxicity	1992-03-01	23/23328	9.92793e+09	0.00129315110397884	0.000909164355504086	Lgals9/Tap1/H2-T23	3
iD4	up	GO:0032732	positive regulation of interleukin-1 production	1992-04-01	61/23328	9.95349e+09	0.00129315110397884	0.000909164355504086	Ifi204/Mndal/Ifi211/Lgals9	4
iD4	up	GO:0032760	positive regulation of tumor necrosis factor production	1992-04-01	63/23328	0.00011293176099695	0.0014465549962303	0.0010170166787179	Lgals9/Ccl2/H2-T23/Fcer1g	4
iD4	up	GO:0002864	regulation of acute inflammatory response to antigenic stimulus	1992-03-01	24/23328	0.000113138379593432	0.0014465549962303	0.0010170166787179	Fcgr1/H2-T23/Fcer1g	3
iD4	up	GO:0002688	regulation of leukocyte chemotaxis	1992-05-01	121/23328	0.000118521009713479	0.00150344367439697	0.00105701290055287	Cxcl10/Ccl2/Ccl12/Cd74/Aif1	5
iD4	up	GO:1903557	positive regulation of tumor necrosis factor superfamily cytokine production	1992-04-01	64/23328	0.000120098957509147	0.00151155797302528	0.00106271774901186	Lgals9/Ccl2/H2-T23/Fcer1g	4
iD4	up	GO:0030217	T cell differentiation	1992-07-01	282/23328	0.000127725349976941	0.00156461836774707	0.00110002245332801	B2m/Fgl2/Lgals9/Rsad2/Cd74/Fcer1g/Pnp	7
iD4	up	GO:0009394	2'-deoxyribonucleotide metabolic process	1992-03-01	25/23328	0.000128199642794919	0.00156461836774707	0.00110002245332801	Samhd1/Cmpk2/Pnp	3
iD4	up	GO:0019692	deoxyribose phosphate metabolic process	1992-03-01	25/23328	0.000128199642794919	0.00156461836774707	0.00110002245332801	Samhd1/Cmpk2/Pnp	3
iD4	up	GO:0032753	positive regulation of interleukin-4 production	1992-03-01	25/23328	0.000128199642794919	0.00156461836774707	0.00110002245332801	H2-T23/Fcer1g/Cebpb	3
iD4	up	GO:1990266	neutrophil migration	1992-05-01	124/23328	0.000132995720256152	0.00161094816039594	0.00113259513253359	Cxcl10/Ccl2/Ccl12/Cd74/Fcer1g	5
iD4	up	GO:0032102	negative regulation of response to external stimulus	1992-08-01	384/23328	0.000139943829210737	0.00168245902133207	0.00118287164360372	Samhd1/Fgl2/Lgals9/Ccl12/Parp14/Tap1/H2-T23/Aif1	8
iD4	up	GO:0050870	positive regulation of T cell activation	1992-06-01	200/23328	0.000142412699866685	0.00169833099805621	0.00119403061446534	Lgals9/Ccl2/H2-T23/Cd74/Pnp/Aif1	6
iD4	up	GO:0071621	granulocyte chemotaxis	1992-05-01	126/23328	0.00014337244924621	0.00169833099805621	0.00119403061446534	Cxcl10/Ccl2/Ccl12/Cd74/Fcer1g	5
iD4	up	GO:0060338	regulation of type I interferon-mediated signaling pathway	1992-03-01	26/23328	0.000144508056339327	0.00169928816615077	0.00119470356220604	Samhd1/Zbp1/Irf7	3
iD4	up	GO:0031342	negative regulation of cell killing	1992-03-01	27/23328	0.000162108025036157	0.00187882034772122	0.00132092567163124	Lgals9/Tap1/H2-T23	3
iD4	up	GO:0071677	positive regulation of mononuclear cell migration	1992-03-01	27/23328	0.000162108025036157	0.00187882034772122	0.00132092567163124	Cxcl10/Ccl2/Aif1	3
iD4	up	GO:0090025	regulation of monocyte chemotaxis	1992-03-01	28/23328	0.000181043388808617	0.00208329213836202	0.00146468185231633	Cxcl10/Ccl2/Aif1	3
iD4	up	GO:0051701	interaction with host	1992-05-01	135/23328	0.000197948173546602	0.0022616631743516	0.00159008760534635	Trim30a/Ifitm3/Irgm1/Cd74/Ifitm2	5
iD4	up	GO:0042098	T cell proliferation	1992-06-01	213/23328	0.000200409325741801	0.00227365791387353	0.0015985206412022	Psmb10/Lgals9/H2-T23/Pnp/Cebpb/Aif1	6
iD4	up	GO:0002685	regulation of leukocyte migration	1992-06-01	217/23328	0.000221570440740257	0.00249585140782347	0.00175473626372508	Cxcl10/Lgals9/Ccl2/Ccl12/Cd74/Aif1	6
iD4	up	GO:0009262	deoxyribonucleotide metabolic process	1992-03-01	30/23328	0.000223092863269137	0.00249585140782347	0.00175473626372508	Samhd1/Cmpk2/Pnp	3
iD4	up	GO:0030595	leukocyte chemotaxis	1992-06-01	219/23328	0.000232791472543522	0.00256867850868229	0.0018059381720031	Cxcl10/Ccl2/Ccl12/Cd74/Fcer1g/Aif1	6
iD4	up	GO:0097529	myeloid leukocyte migration	1992-06-01	219/23328	0.000232791472543522	0.00256867850868229	0.0018059381720031	Cxcl10/Ccl2/Ccl12/Cd74/Fcer1g/Aif1	6
iD4	up	GO:1903039	positive regulation of leukocyte cell-cell adhesion	1992-06-01	221/23328	0.000244455667308993	0.00267903455805978	0.00188352522752937	Lgals9/Ccl2/H2-T23/Cd74/Pnp/Aif1	6
iD4	up	GO:0046718	viral entry into host cell	1992-04-01	78/23328	0.00025851905648017	0.00281401486479428	0.00197842464276431	Trim30a/Ifitm3/Cd74/Ifitm2	4
iD4	up	GO:0046651	lymphocyte proliferation	1992-07-01	317/23328	0.000261382694758245	0.00282609074668143	0.00198691472666811	Psmb10/Lgals9/H2-T23/Cd74/Pnp/Cebpb/Aif1	7
iD4	up	GO:0002438	acute inflammatory response to antigenic stimulus	1992-03-01	32/23328	0.000270996068234603	0.00289122295315195	0.0020327066533317	Fcgr1/H2-T23/Fcer1g	3
iD4	up	GO:0032673	regulation of interleukin-4 production	1992-03-01	32/23328	0.000270996068234603	0.00289122295315195	0.0020327066533317	H2-T23/Fcer1g/Cebpb	3
iD4	up	GO:0032943	mononuclear cell proliferation	1992-07-01	320/23328	0.000276724544588642	0.00293291606139672	0.00206201945967714	Psmb10/Lgals9/H2-T23/Cd74/Pnp/Cebpb/Aif1	7
iD4	up	GO:0022407	regulation of cell-cell adhesion	1992-08-01	427/23328	0.000287237383630258	0.00302272256225101	0.00212515892514103	Fgl2/Lgals9/Ccl2/H2-T23/Cd74/Pnp/Cebpb/Aif1	8
iD4	up	GO:0031348	negative regulation of defense response	1992-06-01	228/23328	0.000288950511847707	0.00302272256225101	0.00212515892514103	Samhd1/Fgl2/Lgals9/Parp14/Tap1/H2-T23	6
iD4	up	GO:0071347	cellular response to interleukin-1	1992-04-01	81/23328	0.000298826057791761	0.00310586309098404	0.00218361180430516	Zbp1/Ccl2/Ccl12/Cebpb	4
iD4	up	GO:0050670	regulation of lymphocyte proliferation	1992-06-01	231/23328	0.000309863503112274	0.00319993656098636	0.00224975121018088	Lgals9/H2-T23/Cd74/Pnp/Cebpb/Aif1	6
iD4	up	GO:0044409	entry into host	1992-04-01	82/23328	0.000313209146504972	0.00321388493643	0.00225955777163493	Trim30a/Ifitm3/Cd74/Ifitm2	4
iD4	up	GO:2000406	positive regulation of T cell migration	1992-03-01	34/23328	0.000325083833340815	0.00331462060450667	0.0023303811104245	Cxcl10/Lgals9/Aif1	3
iD4	up	GO:0032944	regulation of mononuclear cell proliferation	1992-06-01	234/23328	0.00033194689340573	0.00333388544046785	0.00234392546894273	Lgals9/H2-T23/Cd74/Pnp/Cebpb/Aif1	6
iD4	up	GO:0050830	defense response to Gram-positive bacterium	1992-05-01	151/23328	0.000332496026466854	0.00333388544046785	0.00234392546894273	B2m/Gbp7/Gbp2/H2-T23/Lyz2	5
iD4	up	GO:0048872	homeostasis of number of cells	1992-07-01	330/23328	0.000333181598954267	0.00333388544046785	0.00234392546894273	Stat1/B2m/Isg15/Ccl2/Cd74/Fcer1g/Prdx5	7
iD4	up	GO:0097530	granulocyte migration	1992-05-01	155/23328	0.000374934095379673	0.00372851128183119	0.00262137158303137	Cxcl10/Ccl2/Ccl12/Cd74/Fcer1g	5
iD4	up	GO:0042832	defense response to protozoan	1992-03-01	36/23328	0.000385678366466955	0.0038118272906642	0.00267994783544362	Gbp7/Gbp2/Iigp1	3
iD4	up	GO:0002675	positive regulation of acute inflammatory response	1992-03-01	37/23328	0.000418514036841081	0.00411113483750598	0.00289037935584726	Fcgr1/H2-T23/Fcer1g	3
iD4	up	GO:0002700	regulation of production of molecular mediator of immune response	1992-05-01	159/23328	0.000421346799515068	0.00411387693344712	0.00289230721708589	B2m/Rsad2/H2-T23/Cd74/Fcer1g	5
iD4	up	GO:0071674	mononuclear cell migration	1992-04-01	89/23328	0.000428143691687807	0.0041550571524642	0.00292125943091997	Cxcl10/Ccl2/Ccl12/Aif1	4
iD4	up	GO:0002861	regulation of inflammatory response to antigenic stimulus	1992-03-01	38/23328	0.000453093389121554	0.00437085898128637	0.00307298132174467	Fcgr1/H2-T23/Fcer1g	3
iD4	up	GO:2000403	positive regulation of lymphocyte migration	1992-03-01	39/23328	0.000489454334431716	0.00469351745696128	0.00329982997398826	Cxcl10/Lgals9/Aif1	3
iD4	up	GO:0046631	alpha-beta T cell activation	1992-05-01	166/23328	0.000512849093236123	0.00488875674084848	0.00343709513747785	Lgals9/Rsad2/H2-T23/Pnp/Cebpb	5
iD4	up	GO:0001562	response to protozoan	1992-03-01	40/23328	0.000527634270112561	0.00497087022895518	0.00349482594423586	Gbp7/Gbp2/Iigp1	3
iD4	up	GO:0032633	interleukin-4 production	1992-03-01	40/23328	0.000527634270112561	0.00497087022895518	0.00349482594423586	H2-T23/Fcer1g/Cebpb	3
iD4	up	GO:0050900	leukocyte migration	1992-07-01	360/23328	0.000559997105819404	0.00524508917136663	0.00368761864052435	Cxcl10/Lgals9/Ccl2/Ccl12/Cd74/Fcer1g/Aif1	7
iD4	up	GO:0002440	production of molecular mediator of immune response	1992-07-01	361/23328	0.000569261798263325	0.00525108893267856	0.00369183683985895	B2m/Samhd1/Fgl2/Rsad2/H2-T23/Cd74/Fcer1g	7
iD4	up	GO:0002690	positive regulation of leukocyte chemotaxis	1992-04-01	96/23328	0.000570416240359247	0.00525108893267856	0.00369183683985895	Cxcl10/Ccl2/Cd74/Aif1	4
iD4	up	GO:0070555	response to interleukin-1	1992-04-01	96/23328	0.000570416240359247	0.00525108893267856	0.00369183683985895	Zbp1/Ccl2/Ccl12/Cebpb	4
iD4	up	GO:0002696	positive regulation of leukocyte activation	1992-08-01	479/23328	0.000614419587856354	0.00561175435110741	0.00394540669854721	Lgals9/Ccl2/H2-T23/Cd74/Fcer1g/Pnp/Ctsc/Aif1	8
iD4	up	GO:0032652	regulation of interleukin-1 production	1992-04-01	98/23328	0.00061656146501925	0.00561175435110741	0.00394540669854721	Ifi204/Mndal/Ifi211/Lgals9	4
iD4	up	GO:0016064	immunoglobulin mediated immune response	1992-06-01	265/23328	0.000640170523419693	0.00573336966473613	0.00403090970580945	Fcgr1/Fgl2/Irf7/H2-T23/Cd74/Fcer1g	6
iD4	up	GO:0022409	positive regulation of cell-cell adhesion	1992-06-01	265/23328	0.000640170523419693	0.00573336966473613	0.00403090970580945	Lgals9/Ccl2/H2-T23/Cd74/Pnp/Aif1	6
iD4	up	GO:0045185	maintenance of protein location	1992-04-01	99/23328	0.00064059996254035	0.00573336966473613	0.00403090970580945	Lgals9/Tspo/Pfn1/Tmsb10	4
iD4	up	GO:0042129	regulation of T cell proliferation	1992-05-01	175/23328	0.000651564348963245	0.0057841483116956	0.00406661020182591	Lgals9/H2-T23/Pnp/Cebpb/Aif1	5
iD4	up	GO:0042771	intrinsic apoptotic signaling pathway in response to DNA damage by p53 class mediator	1992-03-01	43/23328	0.000653454371650279	0.0057841483116956	0.00406661020182591	Ifi204/Shisa5/Cd74	3
iD4	up	GO:0010940	positive regulation of necrotic cell death	1992-02-01	10/23328	0.000678212941393668	0.00590595161397405	0.00415224537661216	Zbp1/Tspo	2
iD4	up	GO:0046598	positive regulation of viral entry into host cell	1992-02-01	10/23328	0.000678212941393668	0.00590595161397405	0.00415224537661216	Trim30a/Cd74	2
iD4	up	GO:0075294	positive regulation by symbiont of entry into host	1992-02-01	10/23328	0.000678212941393668	0.00590595161397405	0.00415224537661216	Trim30a/Cd74	2
iD4	up	GO:0032755	positive regulation of interleukin-6 production	1992-04-01	101/23328	0.000690658871528614	0.00596362073498624	0.00419279029752373	Lgals9/Cd74/Fcer1g/Aif1	4
iD4	up	GO:0019724	B cell mediated immunity	1992-06-01	269/23328	0.000692239030069787	0.00596362073498624	0.00419279029752373	Fcgr1/Fgl2/Irf7/H2-T23/Cd74/Fcer1g	6
iD4	up	GO:0042269	regulation of natural killer cell mediated cytotoxicity	1992-03-01	44/23328	0.000699274108994923	0.00599218398718522	0.00421287201163794	Lgals9/Tap1/H2-T23	3
iD4	up	GO:0050867	positive regulation of cell activation	1992-08-01	496/23328	0.000770787544113423	0.00653602057122629	0.0045952224082064	Lgals9/Ccl2/H2-T23/Cd74/Fcer1g/Pnp/Ctsc/Aif1	8
iD4	up	GO:0052126	movement in host environment	1992-04-01	104/23328	0.000770852829629419	0.00653602057122629	0.0045952224082064	Trim30a/Ifitm3/Cd74/Ifitm2	4
iD4	up	GO:0002707	negative regulation of lymphocyte mediated immunity	1992-03-01	46/23328	0.000796943220389416	0.00665220480853549	0.0046769070364822	Lgals9/Tap1/H2-T23	3
iD4	up	GO:0002715	regulation of natural killer cell mediated immunity	1992-03-01	46/23328	0.000796943220389416	0.00665220480853549	0.0046769070364822	Lgals9/Tap1/H2-T23	3
iD4	up	GO:2000404	regulation of T cell migration	1992-03-01	46/23328	0.000796943220389416	0.00665220480853549	0.0046769070364822	Cxcl10/Lgals9/Aif1	3
iD4	up	GO:0002468	dendritic cell antigen processing and presentation	1992-02-01	11/23328	0.000826799695475972	0.00686584695573088	0.00482711053896986	Fgl2/Cd74	2
iD4	up	GO:0002262	myeloid cell homeostasis	1992-05-01	187/23328	0.000878085197283077	0.00725433462986173	0.00510024114589253	Stat1/B2m/Isg15/Ccl2/Fcer1g	5
iD4	up	GO:0002224	toll-like receptor signaling pathway	1992-04-01	108/23328	0.000887731840841512	0.00729661222242692	0.00512996488048049	Trim30a/Irf7/Lgals9/Rsad2	4
iD4	up	GO:0032612	interleukin-1 production	1992-04-01	110/23328	0.000950618985823717	0.00777384358457872	0.00546548773041047	Ifi204/Mndal/Ifi211/Lgals9	4
iD4	up	GO:0008630	intrinsic apoptotic signaling pathway in response to DNA damage	1992-04-01	111/23328	0.000983209845871825	0.00799975283686621	0.00562431575841618	Ifi204/Shisa5/Cd74/Pnp	4
iD4	up	GO:0042989	sequestering of actin monomers	1992-02-01	12/23328	0.000989614250983826	0.00801139979062786	0.00563250427960115	Pfn1/Tmsb10	2
iD4	up	GO:0045646	regulation of erythrocyte differentiation	1992-03-01	50/23328	0.00101734625773705	0.0081947241060719	0.00576139249118453	Stat1/B2m/Isg15	3
iD4	up	GO:0002888	positive regulation of myeloid leukocyte mediated immunity	1992-03-01	52/23328	0.0011406037012997	0.00909659684551393	0.006395464213645	Fcgr1/H2-T23/Fcer1g	3
iD4	up	GO:0032731	positive regulation of interleukin-1 beta production	1992-03-01	52/23328	0.0011406037012997	0.00909659684551393	0.006395464213645	Ifi204/Mndal/Ifi211	3
iD4	up	GO:2000045	regulation of G1/S transition of mitotic cell cycle	1992-04-01	116/23328	0.00115804144671808	0.00916733287217447	0.00644519596880638	Psme1/Psme2/Ccl12/Aif1	4
iD4	up	GO:0009215	purine deoxyribonucleoside triphosphate metabolic process	1992-02-01	13/23328	0.00116654453059948	0.00916733287217447	0.00644519596880638	Samhd1/Pnp	2
iD4	up	GO:0060340	positive regulation of type I interferon-mediated signaling pathway	1992-02-01	13/23328	0.00116654453059948	0.00916733287217447	0.00644519596880638	Zbp1/Irf7	2
iD4	up	GO:0030098	lymphocyte differentiation	1992-07-01	409/23328	0.00117961510119535	0.00922504819429955	0.00648577337192742	B2m/Fgl2/Lgals9/Rsad2/Cd74/Fcer1g/Pnp	7
iD4	up	GO:0002714	positive regulation of B cell mediated immunity	1992-03-01	53/23328	0.00120560722031783	0.00929298197096661	0.00653353497387048	Fcgr1/H2-T23/Fcer1g	3
iD4	up	GO:0002891	positive regulation of immunoglobulin mediated immune response	1992-03-01	53/23328	0.00120560722031783	0.00929298197096661	0.00653353497387048	Fcgr1/H2-T23/Fcer1g	3
iD4	up	GO:0048247	lymphocyte chemotaxis	1992-03-01	53/23328	0.00120560722031783	0.00929298197096661	0.00653353497387048	Cxcl10/Ccl2/Ccl12	3
iD4	up	GO:0060326	cell chemotaxis	1992-06-01	303/23328	0.00127901609457997	0.0098118806112778	0.00689835247001529	Cxcl10/Ccl2/Ccl12/Cd74/Fcer1g/Aif1	6
iD4	up	GO:0002253	activation of immune response	1992-07-01	416/23328	0.00130040972764981	0.00992872071679548	0.00698049821377499	Ifi209/Ifi204/Mndal/Ifi211/Ifi203/Zbp1/Fcer1g	7
iD6	up	GO:0035456	response to interferon-beta	26/325	58/23328	2.99647e-19	9.80746e-16	7.04644e-17	Stat1/Ifi206/Ifi213/Ifi209/Ifi207/Ifi204/Mndal/Ifi211/Ifi203/Ifi205/Gbp3/Gbp2/Ifitm1/Ifitm3/Bst2/Acod1/Irgm1/Ifi47/Irf1/Igtp/Xaf1/Gm4951/Iigp1/Ifit3/Ifit1/Ifitm2	26
iD6	up	GO:0034341	response to interferon-gamma	32/325	137/23328	4.1456e-16	6.78427e-14	4.87435e-13	Stat1/Actr3/Gbp5/Gbp7/Gbp3/Gbp2/Gbp4/Zyx/Capg/Gapdh/Ifitm1/Ifitm3/Bst2/Irf8/Acod1/Irgm1/Actg1/Irf1/Ccl2/Ccl7/Ccl12/Cxcl16/Ccl5/Ccl4/Socs1/Parp14/H2-Ab1/H2-Aa/H2-Eb1/H2-Q7/Vim/Ifitm2	32
iD6	up	GO:0019882	antigen processing and presentation	29/325	116/23328	2.61456e-15	2.85249e-11	2.04945e-11	Fcgr2b/Fcer1g/B2m/Ctss/Fcgr1/Fgl2/Pycard/Psap/Ifi30/Psme1/Psme2/Cd68/H2-DMa/H2-DMb1/Psmb9/Tap1/Psmb8/H2-Ab1/H2-Aa/H2-Eb1/H2-D1/H2-Q6/H2-Q7/H2-T23/H2-T22/Tapbp/H2-K1/Cd74/Calr	29
iD6	up	GO:0035458	cellular response to interferon-beta	21/325	47/23328	4.99493e-13	4.0871e-10	2.93649e-10	Stat1/Ifi206/Ifi213/Ifi209/Ifi207/Ifi204/Mndal/Ifi211/Ifi203/Ifi205/Gbp3/Gbp2/Acod1/Irgm1/Ifi47/Irf1/Igtp/Gm4951/Iigp1/Ifit3/Ifit1	21
iD6	up	GO:0019884	antigen processing and presentation of exogenous antigen	18/325	34/23328	4.39223e-11	2.87516e-08	2.06574e-08	Fcgr2b/Fcer1g/B2m/Ctss/Fcgr1/Ifi30/Psme1/Psme2/H2-DMa/H2-DMb1/Tap1/H2-Ab1/H2-Aa/H2-Eb1/H2-T23/Tapbp/H2-K1/Cd74	18
iD6	up	GO:0048002	antigen processing and presentation of peptide antigen	22/325	72/23328	6.8868e-10	3.75675e-07	2.69914e-07	Fcgr2b/Fcer1g/B2m/Ctss/Fcgr1/Pycard/Ifi30/H2-DMa/H2-DMb1/Tap1/H2-Ab1/H2-Aa/H2-Eb1/H2-D1/H2-Q6/H2-Q7/H2-T23/H2-T22/Tapbp/H2-K1/Cd74/Calr	22
iD6	up	GO:0002478	antigen processing and presentation of exogenous peptide antigen	16/325	27/23328	1.57978e-09	7.38662e-07	5.30713e-07	Fcgr2b/Fcer1g/B2m/Ctss/Fcgr1/Ifi30/H2-DMa/H2-DMb1/Tap1/H2-Ab1/H2-Aa/H2-Eb1/H2-T23/Tapbp/H2-K1/Cd74	16
iD6	up	GO:0071346	cellular response to interferon-gamma	25/325	114/23328	5.12334e-09	2.09609e-06	1.50599e-06	Stat1/Actr3/Gbp5/Gbp7/Gbp3/Gbp2/Gbp4/Zyx/Capg/Gapdh/Irf8/Acod1/Irgm1/Actg1/Irf1/Ccl2/Ccl7/Ccl12/Ccl5/Ccl4/Socs1/Parp14/H2-Ab1/H2-Q7/Vim	25
iD6	up	GO:0009615	response to virus	35/325	286/23328	8.12843e-09	2.95604e-06	2.12385e-07	Stat1/Ptprc/Samhd1/Zbp1/Isg15/Gbp4/Fgl2/Oasl2/Oasl1/Cxcl9/Cxcl10/Oas1a/Trim30a/Isg20/Pycard/Rps15a/Ifitm1/Ifitm3/Irf7/Stat2/Bst2/Acod1/Lgals9/Irf1/Ccl5/Rsad2/Ifi27l2a/Apobec3/Rtp4/Dtx3l/Ifit2/Ifit3/Ifit3b/Ifit1/Ifitm2	35
iD6	up	GO:0002831	regulation of response to biotic stimulus	35/325	291/23328	1.45773e-08	4.77116e-06	3.42797e-07	Stat1/Ifi209/Ifi204/Mndal/Ifi211/Ifi203/Ifi205/Samhd1/Zbp1/Gbp5/Gbp4/Fgl2/Trafd1/Pycard/Rps19/Irf7/Mif/Hmgb2/Cyba/Acod1/Irgm1/Lgals9/Irf1/Grn/Scimp/Ccl5/Apobec3/Socs1/Parp14/Dtx3l/Tap1/H2-T23/Cd74/Cd274/Ly86	35
iD6	up	GO:0051607	defense response to virus	32/325	239/23328	3.71858e-08	1.10645e-05	7.94957e-06	Stat1/Ptprc/Samhd1/Zbp1/Isg15/Gbp4/Fgl2/Oasl2/Oasl1/Cxcl9/Cxcl10/Oas1a/Trim30a/Isg20/Pycard/Ifitm1/Ifitm3/Irf7/Stat2/Bst2/Acod1/Irf1/Ccl5/Rsad2/Apobec3/Rtp4/Dtx3l/Ifit2/Ifit3/Ifit3b/Ifit1/Ifitm2	32
iD6	up	GO:0032103	positive regulation of response to external stimulus	40/325	418/23328	6.32362e-08	1.72477e-05	1.23921e-05	Sell/Fcer1g/Ifi209/Ifi204/Mndal/Ifi211/Ifi203/Ifi205/Tgm2/Cebpb/Zbp1/Ctss/Fcgr1/Gbp5/Alox5ap/Cxcl10/Ctsc/Pycard/Rps19/Irf7/Mif/Hmgb2/Cyba/Acod1/Ccr2/Ccr5/Irgm1/Lgals9/Grn/Ccl2/Scimp/Ccl5/Ccl4/Lgmn/Rac2/Aif1/H2-T23/Cd74/Ly86/Calr	40
iD6	up	GO:0002181	cytoplasmic translation	21/325	91/23328	5.06387e-06	0.00127493	0.000916007	Rpl39/Rpl11/Rplp0/Rpl9/Rpl18/Rps26/Rpl18a/Rpl29/Pkm/Rplp1/Rpsa/Rpl19/Eif4a1/Rpl8/Rps2/Rpl10a/Rps28/Rpl17/Rpl6/Rpl22/Rpl36	21
iD6	up	GO:0002833	positive regulation of response to biotic stimulus	23/325	154/23328	0.00256062	0.598635	0.430106	Ifi209/Ifi204/Mndal/Ifi211/Ifi203/Ifi205/Zbp1/Gbp5/Pycard/Rps19/Irf7/Mif/Hmgb2/Cyba/Acod1/Irgm1/Lgals9/Grn/Scimp/H2-T23/Cd74/Cd274/Ly86	23
iD6	up	GO:0031349	positive regulation of defense response	29/325	278/23328	0.00361007	0.787716	0.565957	Fcer1g/Ifi209/Ifi204/Mndal/Ifi211/Ifi203/Ifi205/Tgm2/Cebpb/Zbp1/Ctss/Fcgr1/Gbp5/Alox5ap/Ctsc/Pycard/Rps19/Irf7/Mif/Hmgb2/Cyba/Ccr2/Ccr5/Irgm1/Lgals9/Grn/Ccl5/H2-T23/Cd74	29
iD6	up	GO:0045088	regulation of innate immune response	24/325	181/23328	0.00850786	0.0174039	1.25043	Ifi209/Ifi204/Mndal/Ifi211/Ifi203/Ifi205/Samhd1/Zbp1/Gbp5/Trafd1/Pycard/Rps19/Irf7/Hmgb2/Acod1/Irgm1/Lgals9/Irf1/Grn/Socs1/Parp14/Tap1/H2-T23/Cd74	24
iD6	up	GO:0002821	positive regulation of adaptive immune response	22/325	154/23328	0.0338219	6.5117	4.67852	Fcer1g/Ptprc/B2m/Cd44/Fcgr1/Pycard/Mif/Pnp/Ccr2/Irf1/Rsad2/Cyrib/H2-DMa/H2-Ab1/H2-D1/H2-Q6/H2-Q7/H2-T23/H2-T22/H2-K1/Cd74/Cd274	22
iD6	up	GO:0002697	regulation of immune effector process	34/325	440/23328	0.0634326	11.5342	8.28704	Stat1/Fcgr2b/Fcer1g/Ptprc/B2m/Fcgr1/Gbp4/Fgl2/Pycard/Rps19/Tyrobp/Mif/Lgals3/Pnp/Ccr2/Lgals9/Irf1/Grn/Ccl2/Scimp/Ccl5/Rsad2/Cyrib/Apobec3/Rac2/Dtx3l/Tap1/H2-D1/H2-Q6/H2-Q7/H2-T23/H2-T22/H2-K1/Cd74	34
iD6	up	GO:0002495	antigen processing and presentation of peptide antigen via MHC class II	11/325	21/23328	0.10099	1.73969	12.4993	Fcgr2b/Fcer1g/Ctss/Pycard/Ifi30/H2-DMa/H2-DMb1/H2-Ab1/H2-Aa/H2-Eb1/Cd74	11
iD6	up	GO:0001819	positive regulation of cytokine production	34/325	449/23328	0.116056	18.9926	0.136457	Stat1/Fcer1g/Ptprc/Ifi204/Mndal/Ifi211/Ifi205/B2m/Cebpb/Gbp5/Gapdh/Pycard/Tyrobp/Irf7/Mif/Hmgb2/Irf8/Cyba/Ccr2/Ccr5/Lgals9/Irf1/Ccl2/Scimp/Ccl5/Ccl4/Rsad2/Cyrib/Aif1/H2-T23/Cd74/Cd274/Rps3/Hif1a	34
iD6	up	GO:0019221	cytokine-mediated signaling pathway	31/325	369/23328	0.130766	20.3808	14.6432	Stat1/Fcer1g/Ptprc/Spi1/Samhd1/Il1rn/Zbp1/Il2rg/Cxcl9/Cxcl10/Cxcl11/Pirb/Pycard/Ifitm1/Ifitm3/Irf7/Stat2/Ccr2/Irgm1/Irf1/Ccl2/Ccl7/Ccl12/Cd300lf/Ccl5/Ccl4/Socs1/Parp14/Iigp1/Cd74/Ifitm2	31
iD6	up	GO:0007159	leukocyte cell-cell adhesion	30/325	345/23328	0.151897	22.5981	16.2362	Sell/Ptprc/Cd44/Cebpb/Msn/Il2rg/Runx3/Fgl2/Coro1a/Pycard/Lgals3/Pnp/Ccr2/Lgals9/Irf1/Ccl2/Slfn1/Ccl5/Cyrib/Lgals1/Rac2/Socs1/H2-DMa/H2-Ab1/H2-Aa/Aif1/H2-T23/Cd74/Cd274/Rps3	30
iD6	up	GO:0019886	antigen processing and presentation of exogenous peptide antigen via MHC class II	10/325	16/23328	0.178443	25.3932	18.2444	Fcgr2b/Fcer1g/Ctss/Ifi30/H2-DMa/H2-DMb1/H2-Ab1/H2-Aa/H2-Eb1/Cd74	10
iD6	up	GO:0002504	antigen processing and presentation of peptide or polysaccharide antigen via MHC class II	11/325	22/23328	0.199489	27.2053	19.5464	Fcgr2b/Fcer1g/Ctss/Pycard/Ifi30/H2-DMa/H2-DMb1/H2-Ab1/H2-Aa/H2-Eb1/Cd74	11
iD6	up	GO:0002819	regulation of adaptive immune response	24/325	213/23328	0.363845	47.6346	34.2244	Fcgr2b/Fcer1g/Ptprc/B2m/Cd44/Fcgr1/Pycard/Irf7/Mif/Pnp/Ccr2/Irf1/Rsad2/Cyrib/H2-DMa/H2-Ab1/H2-D1/H2-Q6/H2-Q7/H2-T23/H2-T22/H2-K1/Cd74/Cd274	24
iD6	up	GO:0001906	cell killing	23/325	200/23328	0.888229	111.814	80.3362	Ptprc/B2m/Fcgr1/Cxcl10/Gapdh/Coro1a/Ctsc/Rps19/Tyrobp/Lgals3/Gzmb/Pnp/Ccr5/Lgals9/Ccl2/Cyrib/Tap1/H2-D1/H2-Q6/H2-Q7/H2-T23/H2-T22/H2-K1	23
iD6	up	GO:0050863	regulation of T cell activation	28/325	321/23328	1.28489	154.593	111.072	Ptprc/Cd44/Cebpb/Il2rg/Runx3/Fgl2/Coro1a/Pycard/Lgals3/Pnp/Ccr2/Lgals9/Irf1/Ccl2/Slfn1/Ccl5/Cyrib/Lgals1/Rac2/Socs1/H2-DMa/H2-Ab1/H2-Aa/Aif1/H2-T23/Cd74/Cd274/Rps3	28
iD6	up	GO:0044403	symbiotic process	30/325	374/23328	0.132252	154.593	111.072	Stat1/Chmp4b/Zbp1/Gbp7/Gbp3/Gbp2/Isg15/Oasl2/Oasl1/Oas1a/Gapdh/Trim30a/Isg20/Ifitm1/Ifitm3/Bst2/Ctsb/Anxa2/Ccr5/Irgm1/Pfn1/Ccl5/Ccl4/Rsad2/Lgals1/Apobec3/Cd74/Cfl1/Gpx1/Ifitm2	30
iD6	up	GO:0002683	negative regulation of immune system process	33/325	462/23328	1.66902	186.655	13.4108	Fcgr2b/Fcer1g/Ptprc/Samhd1/Cd44/Cebpb/Runx3/Fgl2/Trafd1/Rps19/Tyrobp/Mif/Lgals3/Acod1/Ccr2/Lgals9/Irf1/Grn/Ccl12/Slfn1/Cd68/Cd300lf/Socs1/Parp14/Tap1/H2-Ab1/H2-Aa/H2-T23/Cd74/Cd274/Mafb/Gpx1/C1qc	33
iD6	up	GO:0070663	regulation of leukocyte proliferation	25/325	251/23328	1.71086	186.655	13.4108	Fcgr2b/Ptprc/Cd44/Cebpb/Coro1a/Pycard/Tyrobp/Mif/Lgals3/Pnp/Ccr2/Lgals9/Irf1/Ccl12/Slfn1/Ccl5/Rac2/H2-Ab1/H2-Aa/Aif1/H2-T23/Cdkn1a/Cd74/Cd274/Rps3	25
iD6	up	GO:0050670	regulation of lymphocyte proliferation	24/325	231/23328	2.26886	239.548	172.11	Fcgr2b/Ptprc/Cd44/Cebpb/Coro1a/Pycard/Tyrobp/Mif/Lgals3/Pnp/Ccr2/Lgals9/Irf1/Slfn1/Ccl5/Rac2/H2-Ab1/H2-Aa/Aif1/H2-T23/Cdkn1a/Cd74/Cd274/Rps3	24
iD6	up	GO:0032944	regulation of mononuclear cell proliferation	24/325	234/23328	3.02773	309.68	222.499	Fcgr2b/Ptprc/Cd44/Cebpb/Coro1a/Pycard/Tyrobp/Mif/Lgals3/Pnp/Ccr2/Lgals9/Irf1/Slfn1/Ccl5/Rac2/H2-Ab1/H2-Aa/Aif1/H2-T23/Cdkn1a/Cd74/Cd274/Rps3	24
iD6	up	GO:1903037	regulation of leukocyte cell-cell adhesion	27/325	309/23328	3.72619	369.571	265.528	Ptprc/Cd44/Cebpb/Il2rg/Runx3/Fgl2/Coro1a/Pycard/Lgals3/Pnp/Ccr2/Lgals9/Irf1/Ccl2/Slfn1/Ccl5/Cyrib/Lgals1/Socs1/H2-DMa/H2-Ab1/H2-Aa/Aif1/H2-T23/Cd74/Cd274/Rps3	27
iD6	up	GO:1903039	positive regulation of leukocyte cell-cell adhesion	23/325	221/23328	7.72296	743.448	534.151	Ptprc/Cd44/Il2rg/Runx3/Coro1a/Pycard/Pnp/Ccr2/Lgals9/Irf1/Ccl2/Ccl5/Cyrib/Lgals1/Socs1/H2-DMa/H2-Ab1/H2-Aa/Aif1/H2-T23/Cd74/Cd274/Rps3	23
iD6	up	GO:0050870	positive regulation of T cell activation	22/325	200/23328	8.69507	813.113	584.204	Ptprc/Il2rg/Runx3/Coro1a/Pycard/Pnp/Ccr2/Lgals9/Irf1/Ccl2/Ccl5/Cyrib/Lgals1/Socs1/H2-DMa/H2-Ab1/H2-Aa/Aif1/H2-T23/Cd74/Cd274/Rps3	22
iD6	up	GO:0002474	antigen processing and presentation of peptide antigen via MHC class I	13/325	51/23328	17.359	1578.22	1133.92	Fcer1g/B2m/Fcgr1/Ifi30/Tap1/H2-D1/H2-Q6/H2-Q7/H2-T23/H2-T22/Tapbp/H2-K1/Calr	13
iD6	up	GO:0042255	ribosome assembly	14/325	66/23328	3.16567	2800.33	2011.98	Rpl12/Rpl10/Rps27/Rpl11/Rplp0/Rps19/Rps5/Rps15/Rpsa/Rps2/Rps28/Rps14/Rpl6/Rps27l	14
iD6	up	GO:0022409	positive regulation of cell-cell adhesion	24/325	265/23328	47.1127	4031.9	2896.83	Ptprc/Cd44/Il2rg/Runx3/Coro1a/Pycard/Pnp/Ccr2/Ccr5/Lgals9/Irf1/Ccl2/Ccl5/Cyrib/Lgals1/Socs1/H2-DMa/H2-Ab1/H2-Aa/Aif1/H2-T23/Cd74/Cd274/Rps3	24
iD6	up	GO:0046651	lymphocyte proliferation	26/325	317/23328	0.491843	4031.9	2896.83	Fcgr2b/Ptprc/Cd44/Cebpb/Msn/Coro1a/Pycard/Tyrobp/Mif/Psmb10/Lgals3/Pnp/Ccr2/Lgals9/Irf1/Slfn1/Ccl5/Rac2/H2-Ab1/H2-Aa/Aif1/H2-T23/Cdkn1a/Cd74/Cd274/Rps3	26
iD6	up	GO:0070661	leukocyte proliferation	27/325	344/23328	49.2746	4031.9	2896.83	Fcgr2b/Ptprc/Cd44/Cebpb/Msn/Coro1a/Pycard/Tyrobp/Mif/Psmb10/Lgals3/Pnp/Ccr2/Lgals9/Irf1/Ccl12/Slfn1/Ccl5/Rac2/H2-Ab1/H2-Aa/Aif1/H2-T23/Cdkn1a/Cd74/Cd274/Rps3	27
iD6	up	GO:0043903	regulation of symbiotic process	22/325	218/23328	51.176	4085.35	2935.23	Stat1/Chmp4b/Isg15/Oasl2/Oasl1/Oas1a/Gapdh/Trim30a/Isg20/Ifitm1/Ifitm3/Bst2/Ccr5/Pfn1/Ccl5/Ccl4/Rsad2/Lgals1/Apobec3/Cd74/Cfl1/Ifitm2	22
iD6	up	GO:0030595	leukocyte chemotaxis	22/325	219/23328	56.1816	4354.39	3128.54	Sell/Fcer1g/Spp1/Cxcl9/Cxcl10/Cxcl11/Coro1a/Rps19/Mif/Lgals3/Ccr2/Ccl2/Ccl7/Ccl12/Cxcl16/Ccl5/Ccl4/Lgmn/Rac2/Aif1/Cd74/Calr	22
iD6	up	GO:0002449	lymphocyte mediated immunity	30/325	432/23328	5.72071	4354.39	3128.54	Fcgr2b/Fcer1g/Ptprc/B2m/Fcgr1/Fgl2/Coro1a/Ctsc/Pirb/Irf7/Gzmb/Pnp/Ccr2/Lgals9/Rsad2/Cyrib/H2-DMa/Tap1/H2-Ab1/C4b/H2-D1/H2-Q6/H2-Q7/H2-T23/H2-T22/H2-K1/Cd74/C1qb/C1qc/C1qa	30
iD6	up	GO:0032943	mononuclear cell proliferation	26/325	320/23328	6.11357	4547.66	3267.39	Fcgr2b/Ptprc/Cd44/Cebpb/Msn/Coro1a/Pycard/Tyrobp/Mif/Psmb10/Lgals3/Pnp/Ccr2/Lgals9/Irf1/Slfn1/Ccl5/Rac2/H2-Ab1/H2-Aa/Aif1/H2-T23/Cdkn1a/Cd74/Cd274/Rps3	26
iD6	up	GO:0045785	positive regulation of cell adhesion	30/325	435/23328	68.3188	4969.05	3570.16	Ptprc/Arpc2/Tgm2/Cd44/Il2rg/S100a10/Runx3/Spp1/Coro1a/Pycard/Pnp/Ccr2/Ccr5/Lgals9/Irf1/Ccl2/Ccl5/Cyrib/Lgals1/Socs1/H2-DMa/H2-Ab1/H2-Aa/Aif1/H2-T23/Cd74/Cfl1/Cd274/Rps3/Calr	30
iD6	up	GO:0002460	adaptive immune response based on somatic recombination of immune receptors built from immunoglobulin superfamily domains	30/325	445/23328	122.111	868.848	6242.48	Fcgr2b/Fcer1g/Ptprc/B2m/Fcgr1/Fgl2/Ctsc/Pirb/Il18bp/Irf7/Gzmb/Pnp/Ccr2/Irf1/Rsad2/Cyrib/H2-DMa/H2-Ab1/C4b/H2-D1/H2-Q6/H2-Q7/H2-T23/H2-T22/H2-K1/Cd74/Cd274/C1qb/C1qc/C1qa	30
iD6	up	GO:0001909	leukocyte mediated cytotoxicity	18/325	141/23328	126.888	8836.28	6348.67	Ptprc/B2m/Fcgr1/Coro1a/Ctsc/Tyrobp/Gzmb/Pnp/Lgals9/Ccl2/Cyrib/Tap1/H2-D1/H2-Q6/H2-Q7/H2-T23/H2-T22/H2-K1	18
iD6	up	GO:0022407	regulation of cell-cell adhesion	29/325	427/23328	246.042	16777	12053.9	Ptprc/Il1rn/Cd44/Cebpb/Il2rg/Runx3/Fgl2/Coro1a/Pycard/Lgals3/Pnp/Ccr2/Ccr5/Lgals9/Irf1/Ccl2/Slfn1/Ccl5/Cyrib/Lgals1/Socs1/H2-DMa/H2-Ab1/H2-Aa/Aif1/H2-T23/Cd74/Cd274/Rps3	29
iD6	up	GO:0002824	positive regulation of adaptive immune response based on somatic recombination of immune receptors built from immunoglobulin superfamily domains	18/325	147/23328	261.465	17464.8	12548.1	Fcer1g/Ptprc/B2m/Fcgr1/Pnp/Ccr2/Irf1/Rsad2/Cyrib/H2-DMa/H2-Ab1/H2-D1/H2-Q6/H2-Q7/H2-T23/H2-T22/H2-K1/Cd274	18
iD6	up	GO:0042098	T cell proliferation	21/325	213/23328	275.641	18043.5	12963.8	Ptprc/Cd44/Cebpb/Msn/Coro1a/Pycard/Psmb10/Lgals3/Pnp/Ccr2/Lgals9/Irf1/Slfn1/Ccl5/Rac2/H2-Ab1/H2-Aa/Aif1/H2-T23/Cd274/Rps3	21
iD6	up	GO:0045089	positive regulation of innate immune response	16/325	110/23328	298.485	19155.7	13763	Ifi209/Ifi204/Mndal/Ifi211/Ifi203/Ifi205/Zbp1/Gbp5/Pycard/Rps19/Irf7/Hmgb2/Irgm1/Lgals9/H2-T23/Cd74	16
iD6	up	GO:0000028	ribosomal small subunit assembly	9/325	21/23328	449.278	28278.6	20317.6	Rps27/Rps19/Rps5/Rps15/Rpsa/Rps2/Rps28/Rps14/Rps27l	9
iD6	up	GO:0042129	regulation of T cell proliferation	19/325	175/23328	559.834	34572.4	24839.5	Ptprc/Cd44/Cebpb/Coro1a/Pycard/Lgals3/Pnp/Ccr2/Lgals9/Irf1/Slfn1/Ccl5/Rac2/H2-Ab1/H2-Aa/Aif1/H2-T23/Cd274/Rps3	19
iD6	up	GO:0050792	regulation of viral process	20/325	201/23328	778.274	47172.1	33892.1	Stat1/Chmp4b/Isg15/Oasl2/Oasl1/Oas1a/Trim30a/Isg20/Ifitm1/Ifitm3/Bst2/Pfn1/Ccl5/Ccl4/Rsad2/Lgals1/Apobec3/Cd74/Cfl1/Ifitm2	20
iD6	up	GO:0060326	cell chemotaxis	24/325	303/23328	837.623	4984.62	3581.34	Sell/Fcer1g/Spp1/Cxcl9/Cxcl10/Cxcl11/Coro1a/Rps19/Mif/Hmgb2/Lgals3/Ccr2/Ccr5/Ccl2/Ccl7/Ccl12/Cxcl16/Ccl5/Ccl4/Lgmn/Rac2/Aif1/Cd74/Calr	24
iD6	up	GO:0045071	negative regulation of viral genome replication	12/325	58/23328	2194.91	128285	921.697	Isg15/Oasl2/Oasl1/Oas1a/Isg20/Ifitm1/Ifitm3/Bst2/Ccl5/Rsad2/Apobec3/Ifitm2	12
iD6	up	GO:0031341	regulation of cell killing	16/325	126/23328	2497.1	143386	103020	Ptprc/B2m/Gapdh/Tyrobp/Pnp/Ccr5/Lgals9/Ccl2/Cyrib/Tap1/H2-D1/H2-Q6/H2-Q7/H2-T23/H2-T22/H2-K1	16
iD6	up	GO:0071219	cellular response to molecule of bacterial origin	23/325	295/23328	3178.11	17934.4	128855	Stat1/Fcgr2b/Fcgr4/B2m/Cebpb/Gbp2/Cxcl9/Cxcl10/Cxcl11/Pycard/Mif/Irf8/Acod1/Ccl2/Ccl12/Cd68/Cxcl16/Scimp/Ccl5/Cyrib/Cd274/Vim/Ly86	23
iD6	up	GO:0042254	ribosome biogenesis	23/325	296/23328	3402.88	188773	135630	Rpl12/Rpl7a/Rpl35/Rpl10/Rps27/Rpl11/Rplp0/Rps16/Isg20/Rps19/Rps5/Rps15/Rps24/Rpsa/Rpl27/Rps2/Rpl10a/Rps28/Rps14/Rpl6/Rpl14/Rps27l/Rps7	23
iD6	up	GO:0002822	regulation of adaptive immune response based on somatic recombination of immune receptors built from immunoglobulin superfamily domains	19/325	197/23328	4528.7	243759	175136	Fcgr2b/Fcer1g/Ptprc/B2m/Fcgr1/Pnp/Ccr2/Irf1/Rsad2/Cyrib/H2-DMa/H2-Ab1/H2-D1/H2-Q6/H2-Q7/H2-T23/H2-T22/H2-K1/Cd274	19
iD6	up	GO:0002699	positive regulation of immune effector process	22/325	273/23328	4543.02	243759	175136	Fcer1g/Ptprc/B2m/Fcgr1/Rps19/Tyrobp/Mif/Pnp/Ccr2/Irf1/Ccl2/Scimp/Rsad2/Cyrib/Rac2/H2-D1/H2-Q6/H2-Q7/H2-T23/H2-T22/H2-K1/Cd74	22
iD6	up	GO:0050900	leukocyte migration	25/325	360/23328	5277.28	278589	200160	Sell/Fcer1g/Msn/Spp1/Cxcl9/Cxcl10/Cxcl11/Coro1a/Pycard/Rps19/Mif/Lgals3/Ccr2/Lgals9/Ccl2/Ccl7/Ccl12/Cxcl16/Ccl5/Ccl4/Lgmn/Rac2/Aif1/Cd74/Calr	25
iD6	up	GO:0031343	positive regulation of cell killing	14/325	95/23328	5814.82	30209.4	217048	Ptprc/B2m/Gapdh/Tyrobp/Pnp/Ccr5/Ccl2/Cyrib/H2-D1/H2-Q6/H2-Q7/H2-T23/H2-T22/H2-K1	14
iD6	up	GO:0016032	viral process	23/325	309/23328	8067.82	412593	296439	Stat1/Chmp4b/Zbp1/Isg15/Oasl2/Oasl1/Oas1a/Trim30a/Isg20/Ifitm1/Ifitm3/Bst2/Ctsb/Ccr5/Pfn1/Ccl5/Ccl4/Rsad2/Lgals1/Apobec3/Cd74/Cfl1/Ifitm2	23
iD6	up	GO:0030593	neutrophil chemotaxis	14/325	99/23328	10283	517791	372022	Sell/Fcer1g/Spp1/Cxcl9/Cxcl10/Cxcl11/Lgals3/Ccl2/Ccl7/Ccl12/Ccl5/Ccl4/Rac2/Cd74	14
iD6	up	GO:0002703	regulation of leukocyte mediated immunity	21/325	261/23328	13051.6	647241	465029	Fcgr2b/Fcer1g/Ptprc/B2m/Fcgr1/Tyrobp/Pnp/Ccr2/Lgals9/Ccl2/Scimp/Rsad2/Cyrib/Rac2/Tap1/H2-D1/H2-Q6/H2-Q7/H2-T23/H2-T22/H2-K1	21
iD6	up	GO:0071216	cellular response to biotic stimulus	23/325	320/23328	16181.9	790500	567957	Stat1/Fcgr2b/Fcgr4/B2m/Cebpb/Gbp2/Cxcl9/Cxcl10/Cxcl11/Pycard/Mif/Irf8/Acod1/Ccl2/Ccl12/Cd68/Cxcl16/Scimp/Ccl5/Cyrib/Cd274/Vim/Ly86	23
iD6	up	GO:0002695	negative regulation of leukocyte activation	18/325	189/23328	18242.3	878045	630856	Fcgr2b/Cd44/Cebpb/Runx3/Fgl2/Tyrobp/Lgals3/Ccr2/Lgals9/Irf1/Grn/Slfn1/Cd300lf/Socs1/H2-Ab1/H2-Aa/Cd74/Cd274	18
iD6	up	GO:0001913	T cell mediated cytotoxicity	12/325	69/23328	18920.3	897479	644819	Ptprc/B2m/Ctsc/Gzmb/Pnp/Cyrib/H2-D1/H2-Q6/H2-Q7/H2-T23/H2-T22/H2-K1	12
iD6	up	GO:0048525	negative regulation of viral process	14/325	104/23328	20212.7	945087	679024	Stat1/Isg15/Oasl2/Oasl1/Oas1a/Isg20/Ifitm1/Ifitm3/Bst2/Ccl5/Ccl4/Rsad2/Apobec3/Ifitm2	14
iD6	up	GO:0001910	regulation of leukocyte mediated cytotoxicity	14/325	105/23328	23032.5	1.06176e+06	76285.4	Ptprc/B2m/Tyrobp/Pnp/Lgals9/Ccl2/Cyrib/Tap1/H2-D1/H2-Q6/H2-Q7/H2-T23/H2-T22/H2-K1	14
iD6	up	GO:0002237	response to molecule of bacterial origin	25/325	389/23328	27156.6	1.2345e+06	886958	Stat1/Fcgr2b/Fcgr4/B2m/Cebpb/Gbp2/Cxcl9/Cxcl10/Cxcl11/Pycard/Mif/Hmgb2/Irf8/Acod1/Lgals9/Ccl2/Ccl12/Cd68/Cxcl16/Scimp/Ccl5/Cyrib/Cd274/Vim/Ly86	25
iD6	up	GO:0097529	myeloid leukocyte migration	19/325	219/23328	28171.6	1.26309e+06	907504	Sell/Fcer1g/Spp1/Cxcl9/Cxcl10/Cxcl11/Rps19/Mif/Lgals3/Ccr2/Ccl2/Ccl7/Ccl12/Ccl5/Ccl4/Lgmn/Rac2/Aif1/Cd74	19
iD6	up	GO:1903706	regulation of hemopoiesis	26/325	424/23328	32489.9	1.43702e+06	1.03247e+06	Stat1/Ptprc/Spi1/B2m/Cd44/Cebpb/Il2rg/Runx3/Isg15/Fgl2/Tyrobp/Hmgb2/Pnp/Ccr2/Lgals9/Irf1/Ccl5/Socs1/Hcls1/H2-DMa/H2-Aa/Pim1/Cd74/Mafb/Hif1a/C1qc	26
iD6	up	GO:0002548	monocyte chemotaxis	11/325	57/23328	33802.1	1.47512e+06	1.05984e+06	Cxcl10/Rps19/Lgals3/Ccr2/Ccl2/Ccl7/Ccl12/Ccl5/Ccl4/Lgmn/Aif1	11
iD6	up	GO:0042274	ribosomal small subunit biogenesis	12/325	73/23328	3754.63	1.61696e+06	1.16175e+06	Rps27/Rps16/Rps19/Rps5/Rps15/Rps24/Rpsa/Rps2/Rps28/Rps14/Rps27l/Rps7	12
iD6	up	GO:0050729	positive regulation of inflammatory response	16/325	152/23328	43244.6	1.83817e+06	1.32069e+06	Fcer1g/Tgm2/Cebpb/Zbp1/Ctss/Fcgr1/Gbp5/Alox5ap/Ctsc/Rps19/Mif/Ccr2/Ccr5/Grn/Ccl5/H2-T23	16
iD6	up	GO:0008630	intrinsic apoptotic signaling pathway in response to DNA damage	14/325	111/23328	48960.6	2.05446e+06	1.47609e+06	Ifi204/Cd44/Mcl1/Pycard/Mif/Tpt1/Pnp/Bcl2a1b/Shisa5/Cdkn1a/Cd74/Rps3/Rps27l/Sod2	14
iD6	up	GO:0050727	regulation of inflammatory response	24/325	372/23328	57878	2.39791e+06	1.72284e+06	Fcgr2b/Fcer1g/Tgm2/Cd44/Cebpb/Zbp1/Ctss/Fcgr1/Gbp5/Alox5ap/Usp18/Ctsc/Pycard/Rps19/Mif/Acod1/Ccr2/Ccr5/Socs3/Lgals9/Grn/Ccl5/H2-T23/Gpx1	24
iD6	up	GO:0043254	regulation of protein-containing complex assembly	26/325	438/23328	65075.8	2.65746e+06	1.90933e+06	Arpc5/Actr3/Arpc2/Hck/Tmsb4x/Msn/Gbp5/Arpc3/Arpc1b/Capg/Tmsb10/Trim30a/Coro1a/Pycard/Cotl1/Lgals3/Lcp1/H3f3b/Rack1/Pfn1/Xaf1/Cyrib/Hcls1/Cfl1/Rps3/Lamp2	26
iD6	up	GO:0071222	cellular response to lipopolysaccharide	21/325	285/23328	65766.6	2.65746e+06	1.90933e+06	Stat1/Fcgr4/B2m/Cebpb/Gbp2/Cxcl9/Cxcl10/Cxcl11/Pycard/Mif/Irf8/Acod1/Ccl2/Ccl12/Cd68/Cxcl16/Scimp/Ccl5/Cd274/Vim/Ly86	21
iD6	up	GO:0050777	negative regulation of immune response	16/325	158/23328	76954	3.07159e+06	2.20687e+06	Fcgr2b/Ptprc/Samhd1/Fgl2/Trafd1/Rps19/Lgals3/Acod1/Ccr2/Lgals9/Irf1/Grn/Parp14/Tap1/H2-T23/Gpx1	16
iD6	up	GO:0035455	response to interferon-alpha	8/325	24/23328	7889.09	31109.6	2.23516e+06	Ifi204/Ifitm1/Ifitm3/Bst2/Ifit2/Ifit3/Ifit1/Ifitm2	8
iD6	up	GO:1903900	regulation of viral life cycle	16/325	159/23328	84498	3.2924e+06	236552	Chmp4b/Isg15/Oasl2/Oasl1/Oas1a/Trim30a/Isg20/Ifitm1/Ifitm3/Bst2/Ccl5/Rsad2/Lgals1/Apobec3/Cd74/Ifitm2	16
iD6	up	GO:0002696	positive regulation of leukocyte activation	27/325	479/23328	93645.4	3.6059e+06	2.59076e+06	Fcer1g/Ptprc/Il2rg/Runx3/Coro1a/Ctsc/Pycard/Tyrobp/Mif/Pnp/Ccr2/Lgals9/Irf1/Ccl2/Ccl5/Cyrib/Lgals1/Socs1/H2-DMa/H2-Ab1/H2-Aa/Aif1/H2-T23/Cdkn1a/Cd74/Cd274/Rps3	27
iD6	up	GO:0050866	negative regulation of cell activation	18/325	210/23328	101753	3.87252e+06	2.78232e+06	Fcgr2b/Cd44/Cebpb/Runx3/Fgl2/Tyrobp/Lgals3/Ccr2/Lgals9/Irf1/Grn/Slfn1/Cd300lf/Socs1/H2-Ab1/H2-Aa/Cd74/Cd274	18
iD6	up	GO:0051251	positive regulation of lymphocyte activation	25/325	416/23328	10915.3	4.10639e+06	2.95035e+06	Ptprc/Il2rg/Runx3/Coro1a/Pycard/Tyrobp/Mif/Pnp/Ccr2/Lgals9/Irf1/Ccl2/Ccl5/Cyrib/Lgals1/Socs1/H2-DMa/H2-Ab1/H2-Aa/Aif1/H2-T23/Cdkn1a/Cd74/Cd274/Rps3	25
iD6	up	GO:0030041	actin filament polymerization	17/325	187/23328	121184	4.50722e+06	3.23834e+06	Arpc5/Actr3/Arpc2/Tmsb4x/Arpc3/Arpc1b/Capg/Tmsb10/Coro1a/Pycard/Cotl1/Pfn1/Cyrib/Hcls1/Msrb1/Aif1/Cfl1	17
iD6	up	GO:0097193	intrinsic apoptotic signaling pathway	21/325	295/23328	122843	4.51758e+06	3.24578e+06	Ifi204/Cd44/Cebpb/Ptpn1/Mcl1/Rpl11/Pycard/Mif/Tpt1/Pnp/Bcl2a1b/Shisa5/Rack1/Cdkn1a/Cd74/Rps3/Gpx1/Hif1a/Rps27l/Rps7/Sod2	21
iD6	up	GO:0071347	cellular response to interleukin-1	12/325	81/23328	130751	4.75499e+06	3.41636e+06	Il1rn/Cebpb/Zbp1/Pycard/Acod1/Irf1/Ccl2/Ccl7/Ccl12/Ccl5/Ccl4/Cfl1	12
iD6	up	GO:0001912	positive regulation of leukocyte mediated cytotoxicity	12/325	82/23328	151273	5.44085e+06	390913	Ptprc/B2m/Tyrobp/Pnp/Ccl2/Cyrib/H2-D1/H2-Q6/H2-Q7/H2-T23/H2-T22/H2-K1	12
iD6	up	GO:0046631	alpha-beta T cell activation	16/325	166/23328	159541	5.67586e+06	4.07798e+06	Ptprc/Cd44/Cebpb/Il2rg/Runx3/Psap/Pnp/Ccr2/Lgals9/Irf1/Rsad2/Socs1/H2-Ab1/H2-T23/Cd274/Rpl22	16
iD6	up	GO:1903901	negative regulation of viral life cycle	12/325	83/23328	174655	6.14674e+06	4.4163e+06	Isg15/Oasl2/Oasl1/Oas1a/Isg20/Ifitm1/Ifitm3/Bst2/Ccl5/Rsad2/Apobec3/Ifitm2	12
iD6	up	GO:0001916	positive regulation of T cell mediated cytotoxicity	10/325	51/23328	184881	6.43739e+06	4.62512e+06	Ptprc/B2m/Pnp/Cyrib/H2-D1/H2-Q6/H2-Q7/H2-T23/H2-T22/H2-K1	10
iD6	up	GO:0050867	positive regulation of cell activation	27/325	496/23328	199169	6.8619e+06	4.93012e+06	Fcer1g/Ptprc/Il2rg/Runx3/Coro1a/Ctsc/Pycard/Tyrobp/Mif/Pnp/Ccr2/Lgals9/Irf1/Ccl2/Ccl5/Cyrib/Lgals1/Socs1/H2-DMa/H2-Ab1/H2-Aa/Aif1/H2-T23/Cdkn1a/Cd74/Cd274/Rps3	27
iD6	up	GO:1990266	neutrophil migration	14/325	124/23328	215336	7.34161e+06	5.27479e+06	Sell/Fcer1g/Spp1/Cxcl9/Cxcl10/Cxcl11/Lgals3/Ccl2/Ccl7/Ccl12/Ccl5/Ccl4/Rac2/Cd74	14
iD6	up	GO:0042742	defense response to bacterium	26/325	464/23328	21964.8	7.41144e+06	5.32495e+06	Fcer1g/Hck/B2m/Cebpb/Rpl39/Fcgr1/Gbp7/Gbp3/Gbp2/Isg15/Gbp4/Plac8/Pycard/Rps19/Hmgb2/Irf8/Cyba/Lgals9/Grn/Wfdc17/H2-T23/H2-K1/Iigp1/Mpeg1/Fau/Lyz2	26
iD6	up	GO:0032496	response to lipopolysaccharide	23/325	368/23328	245564	8.20134e+06	5.89248e+06	Stat1/Fcgr4/B2m/Cebpb/Gbp2/Cxcl9/Cxcl10/Cxcl11/Pycard/Mif/Hmgb2/Irf8/Acod1/Lgals9/Ccl2/Ccl12/Cd68/Cxcl16/Scimp/Ccl5/Cd274/Vim/Ly86	23
iD6	up	GO:0002706	regulation of lymphocyte mediated immunity	17/325	196/23328	249365	8.24416e+06	5.92325e+06	Fcgr2b/Fcer1g/Ptprc/B2m/Fcgr1/Pnp/Ccr2/Lgals9/Rsad2/Cyrib/Tap1/H2-D1/H2-Q6/H2-Q7/H2-T23/H2-T22/H2-K1	17
iD6	up	GO:0071621	granulocyte chemotaxis	14/325	126/23328	266072	8.70855e+06	6.2569e+06	Sell/Fcer1g/Spp1/Cxcl9/Cxcl10/Cxcl11/Lgals3/Ccl2/Ccl7/Ccl12/Ccl5/Ccl4/Rac2/Cd74	14
iD6	up	GO:1903708	positive regulation of hemopoiesis	18/325	224/23328	286169	9.27359e+06	6.66287e+06	Stat1/Ptprc/Il2rg/Runx3/Isg15/Tyrobp/Hmgb2/Pnp/Ccr2/Lgals9/Irf1/Ccl5/Socs1/Hcls1/H2-DMa/H2-Aa/Cd74/Hif1a	18
iD6	up	GO:0002483	antigen processing and presentation of endogenous peptide antigen	9/325	41/23328	419165	1.33197e+07	9.56989e+06	B2m/Tap1/H2-D1/H2-Q6/H2-Q7/H2-T23/H2-T22/Tapbp/H2-K1	9
iD6	up	GO:0019885	antigen processing and presentation of endogenous peptide antigen via MHC class I	9/325	41/23328	419165	1.33197e+07	9.56989e+06	B2m/Tap1/H2-D1/H2-Q6/H2-Q7/H2-T23/H2-T22/Tapbp/H2-K1	9
iD6	up	GO:0001914	regulation of T cell mediated cytotoxicity	10/325	56/23328	484420	1.52452e+07	1.09534e+07	Ptprc/B2m/Pnp/Cyrib/H2-D1/H2-Q6/H2-Q7/H2-T23/H2-T22/H2-K1	10
iD6	up	GO:0002456	T cell mediated immunity	14/325	132/23328	490477	1.52889e+07	1.09847e+07	Ptprc/B2m/Ctsc/Gzmb/Pnp/Ccr2/Rsad2/Cyrib/H2-D1/H2-Q6/H2-Q7/H2-T23/H2-T22/H2-K1	14
iD6	up	GO:0002711	positive regulation of T cell mediated immunity	11/325	73/23328	534716	1.64525e+07	1.18208e+07	Ptprc/B2m/Pnp/Rsad2/Cyrib/H2-D1/H2-Q6/H2-Q7/H2-T23/H2-T22/H2-K1	11
iD6	up	GO:0002687	positive regulation of leukocyte migration	15/325	156/23328	537861	1.64525e+07	1.18208e+07	Sell/Cxcl10/Pycard/Lgals3/Ccr2/Lgals9/Ccl2/Ccl12/Ccl5/Ccl4/Lgmn/Rac2/Aif1/Cd74/Calr	15
iD6	up	GO:0051250	negative regulation of lymphocyte activation	15/325	158/23328	64080.9	1.94201e+07	1.39529e+07	Fcgr2b/Cd44/Cebpb/Runx3/Fgl2/Tyrobp/Lgals3/Lgals9/Irf1/Slfn1/Socs1/H2-Ab1/H2-Aa/Cd74/Cd274	15
iD6	up	GO:0002705	positive regulation of leukocyte mediated immunity	16/325	185/23328	770428	2.3134e+06	1.66213e+06	Fcer1g/Ptprc/B2m/Fcgr1/Tyrobp/Pnp/Ccl2/Scimp/Rsad2/Cyrib/H2-D1/H2-Q6/H2-Q7/H2-T23/H2-T22/H2-K1	16
iD6	up	GO:0019883	antigen processing and presentation of endogenous antigen	9/325	44/23328	817625	2.43281e+07	1.74792e+07	B2m/Tap1/H2-D1/H2-Q6/H2-Q7/H2-T23/H2-T22/Tapbp/H2-K1	9
iD6	up	GO:0002262	myeloid cell homeostasis	16/325	187/23328	898989	2.63584e+07	1.89379e+07	Stat1/Fcgr2b/Fcer1g/Spi1/B2m/Cd44/Isg15/Rps19/Hmgb2/Rps24/Ccr2/Ccl2/Hcls1/Rps14/Mafb/Hif1a	16
iD6	up	GO:0048872	homeostasis of number of cells	21/325	330/23328	901968	2.63584e+07	1.89379e+07	Stat1/Fcgr2b/Fcer1g/Spi1/B2m/Cd44/Isg15/Coro1a/Pirb/Rps19/Mif/Hmgb2/Rps24/Ccr2/Ccl2/Hcls1/Rps14/Cd74/Prdx5/Mafb/Hif1a	21
iD6	up	GO:0070555	response to interleukin-1	12/325	96/23328	958401	2.77597e+07	1.99447e+07	Il1rn/Cebpb/Zbp1/Pycard/Acod1/Irf1/Ccl2/Ccl7/Ccl12/Ccl5/Ccl4/Cfl1	12
iD6	up	GO:0034340	response to type I interferon	9/325	45/23328	1.00961e+06	2.87606e+07	2.06639e+07	Stat1/Samhd1/Zbp1/Isg15/Ifitm1/Ifitm3/Irf7/Stat2/Ifitm2	9
iD6	up	GO:0008154	actin polymerization or depolymerization	17/325	215/23328	101053	2.87606e+07	2.06639e+07	Arpc5/Actr3/Arpc2/Tmsb4x/Arpc3/Arpc1b/Capg/Tmsb10/Coro1a/Pycard/Cotl1/Pfn1/Cyrib/Hcls1/Msrb1/Aif1/Cfl1	17
iD6	up	GO:0002709	regulation of T cell mediated immunity	12/325	97/23328	108020	3.02178e+07	2.17109e+07	Ptprc/B2m/Pnp/Ccr2/Rsad2/Cyrib/H2-D1/H2-Q6/H2-Q7/H2-T23/H2-T22/H2-K1	12
iD6	up	GO:0045069	regulation of viral genome replication	12/325	97/23328	108020	3.02178e+07	2.17109e+07	Isg15/Oasl2/Oasl1/Oas1a/Isg20/Ifitm1/Ifitm3/Bst2/Ccl5/Rsad2/Apobec3/Ifitm2	12
iD6	up	GO:0002685	regulation of leukocyte migration	17/325	217/23328	1.1606e+06	3.21919e+07	2.31292e+06	Sell/Msn/Cxcl10/Pycard/Mif/Lgals3/Ccr2/Lgals9/Ccl2/Ccl12/Ccl5/Ccl4/Lgmn/Rac2/Aif1/Cd74/Calr	17
iD6	up	GO:0002688	regulation of leukocyte chemotaxis	13/325	121/23328	149332	4.10725e+07	2.95097e+07	Sell/Cxcl10/Mif/Ccr2/Ccl2/Ccl12/Ccl5/Ccl4/Lgmn/Rac2/Aif1/Cd74/Calr	13
iD6	up	GO:0019058	viral life cycle	17/325	221/23328	1.52381e+06	4.15619e+07	2.98613e+07	Chmp4b/Isg15/Oasl2/Oasl1/Oas1a/Trim30a/Isg20/Ifitm1/Ifitm3/Bst2/Ctsb/Ccl5/Rsad2/Lgals1/Apobec3/Cd74/Ifitm2	17
iD6	up	GO:0032760	positive regulation of tumor necrosis factor production	10/325	63/23328	1.59514e+06	4.31478e+07	3.10008e+07	Fcer1g/Ptprc/Pycard/Mif/Cyba/Ccr5/Lgals9/Ccl2/Ccl4/H2-T23	10
iD6	up	GO:0050868	negative regulation of T cell activation	13/325	122/23328	1.65072e+06	4.39252e+07	3.15593e+07	Cd44/Cebpb/Runx3/Fgl2/Lgals3/Lgals9/Irf1/Slfn1/Socs1/H2-Ab1/H2-Aa/Cd74/Cd274	13
iD6	up	GO:1903555	regulation of tumor necrosis factor superfamily cytokine production	13/325	122/23328	1.65072e+06	4.39252e+07	3.15593e+07	Fcer1g/Ptprc/Trim30a/Pycard/Mif/Cyba/Ccr5/Lgals9/Ccl2/Ccl4/Tspo/H2-T23/Cd274	13
iD6	up	GO:0022613	ribonucleoprotein complex biogenesis	23/325	409/23328	1.78961e+06	4.72371e+07	3.39388e+07	Rpl12/Rpl7a/Rpl35/Rpl10/Rps27/Rpl11/Rplp0/Rps16/Isg20/Rps19/Rps5/Rps15/Rps24/Rpsa/Rpl27/Rps2/Rpl10a/Rps28/Rps14/Rpl6/Rpl14/Rps27l/Rps7	23
iD6	up	GO:1903557	positive regulation of tumor necrosis factor superfamily cytokine production	10/325	64/23328	1.8674e+06	4.84861e+07	3.48362e+07	Fcer1g/Ptprc/Pycard/Mif/Cyba/Ccr5/Lgals9/Ccl2/Ccl4/H2-T23	10
iD6	up	GO:0030217	T cell differentiation	19/325	282/23328	1.87148e+06	4.84861e+07	3.48362e+07	Fcer1g/Ptprc/B2m/Cd44/Il2rg/Runx3/Fgl2/Psap/Pnp/Ccr2/Lgals9/Irf1/Rsad2/Socs1/H2-DMa/H2-Aa/Cd74/Mafb/Rpl22	19
iD6	up	GO:0030833	regulation of actin filament polymerization	15/325	171/23328	1.88137e+06	4.84861e+07	3.48362e+07	Arpc5/Actr3/Arpc2/Tmsb4x/Arpc3/Arpc1b/Capg/Tmsb10/Coro1a/Pycard/Cotl1/Pfn1/Cyrib/Hcls1/Cfl1	15
iD6	up	GO:0072676	lymphocyte migration	12/325	103/23328	2.15067e+06	5.49934e+07	3.95115e+06	Msn/Cxcl10/Pycard/Ccr2/Lgals9/Ccl2/Ccl7/Ccl12/Cxcl16/Ccl5/Ccl4/Aif1	12
iD6	up	GO:0046634	regulation of alpha-beta T cell activation	12/325	105/23328	2.67755e+06	6.79349e+07	4.88098e+07	Ptprc/Cd44/Il2rg/Runx3/Pnp/Ccr2/Lgals9/Irf1/Socs1/H2-Ab1/H2-T23/Cd274	12
iD6	up	GO:0071706	tumor necrosis factor superfamily cytokine production	13/325	128/23328	2.95263e+06	7.43381e+07	5.34103e+07	Fcer1g/Ptprc/Trim30a/Pycard/Mif/Cyba/Ccr5/Lgals9/Ccl2/Ccl4/Tspo/H2-T23/Cd274	13
iD6	up	GO:0051258	protein polymerization	19/325	293/23328	3.45354e+06	8.62857e+07	6.19944e+07	Arpc5/Actr3/Arpc2/Chmp4b/Tmsb4x/Arpc3/Arpc1b/Capg/Tmsb10/Coro1a/Pycard/Cotl1/Pfn1/Cyrib/Hcls1/Msrb1/Aif1/Cfl1/Rps3	19
iD6	up	GO:0002218	activation of innate immune response	8/325	37/23328	3.53739e+06	8.77113e+07	6.30187e+07	Ifi209/Ifi204/Mndal/Ifi211/Ifi203/Ifi205/Zbp1/Pycard	8
iD6	up	GO:0097530	granulocyte migration	14/325	155/23328	3.88948e+06	9.57163e+07	6.87701e+07	Sell/Fcer1g/Spp1/Cxcl9/Cxcl10/Cxcl11/Lgals3/Ccl2/Ccl7/Ccl12/Ccl5/Ccl4/Rac2/Cd74	14
iD6	up	GO:0032956	regulation of actin cytoskeleton organization	21/325	361/23328	4.26171e+06	1.04094e+07	7.47892e+07	Arpc5/Actr3/Arpc2/Hck/Tmsb4x/S100a10/Arpc3/Arpc1b/Capg/Tmsb10/Arhgdib/Coro1a/Pycard/Bst2/Cotl1/Actg1/Pfn1/Cyrib/Rac2/Hcls1/Cfl1	21
iD6	up	GO:0071674	mononuclear cell migration	11/325	89/23328	4.5019e+06	1.08524e+08	7.79718e+07	Cxcl10/Rps19/Lgals3/Ccr2/Ccl2/Ccl7/Ccl12/Ccl5/Ccl4/Lgmn/Aif1	11
iD6	up	GO:2000106	regulation of leukocyte apoptotic process	12/325	110/23328	4.53503e+06	1.08524e+08	7.79718e+07	Fcgr2b/Fcer1g/Cd44/Mif/Lgals3/Pnp/Ccr5/Ccl5/Hcls1/Cd74/Cd274/Hif1a	12
iD6	up	GO:2000107	negative regulation of leukocyte apoptotic process	10/325	70/23328	4.54254e+06	1.08524e+08	7.79718e+07	Fcgr2b/Fcer1g/Cd44/Mif/Pnp/Ccr5/Ccl5/Hcls1/Cd74/Hif1a	10
iD6	up	GO:1903038	negative regulation of leukocyte cell-cell adhesion	13/325	134/23328	5.11731e+06	1.21369e+08	8.72012e+07	Cd44/Cebpb/Runx3/Fgl2/Lgals3/Lgals9/Irf1/Slfn1/Socs1/H2-Ab1/H2-Aa/Cd74/Cd274	13
iD6	up	GO:0007015	actin filament organization	23/325	437/23328	6.01513e+06	1.41637e+08	1.01763e+08	Arpc5/Actr3/Arpc2/Tmsb4x/S100a10/Arpc3/Arpc1b/Zyx/Capg/Tmsb10/Coro1a/Pycard/Cotl1/Lcp1/Actg1/Pfn1/Cyrib/Rac2/Hcls1/Msrb1/Aif1/Cfl1/Tpm3	23
iD6	up	GO:0050764	regulation of phagocytosis	12/325	113/23328	6.13853e+06	1.4351e+08	1.03109e+08	Fcgr2b/Fcer1g/Ptprc/Hck/Il2rg/Fcgr1/Pycard/Cyba/Rack1/Ccl2/Cd300lf/Calr	12
iD6	up	GO:0071677	positive regulation of mononuclear cell migration	7/325	27/23328	6.67586e+06	1.54058e+08	1.10687e+08	Cxcl10/Lgals3/Ccr2/Ccl2/Ccl5/Lgmn/Aif1	7
iD6	up	GO:0008064	regulation of actin polymerization or depolymerization	15/325	188/23328	6.68383e+06	1.54058e+08	1.10687e+08	Arpc5/Actr3/Arpc2/Tmsb4x/Arpc3/Arpc1b/Capg/Tmsb10/Coro1a/Pycard/Cotl1/Pfn1/Cyrib/Hcls1/Cfl1	15
iD6	up	GO:0060337	type I interferon signaling pathway	8/325	40/23328	6.79481e+06	1.5444e+06	1.10962e+08	Stat1/Samhd1/Zbp1/Ifitm1/Ifitm3/Irf7/Stat2/Ifitm2	8
iD6	up	GO:0071357	cellular response to type I interferon	8/325	40/23328	6.79481e+06	1.5444e+06	1.10962e+08	Stat1/Samhd1/Zbp1/Ifitm1/Ifitm3/Irf7/Stat2/Ifitm2	8
iD6	up	GO:0006959	humoral immune response	22/325	406/23328	7.07345e+06	1.59665e+08	1.14716e+08	Fcgr2b/Ptprc/B2m/Rpl39/Cxcl9/Cxcl10/Cxcl11/Gapdh/Rps19/Lgals3/Acod1/Ccr2/Ccl2/Wfdc17/H2-DMa/H2-Ab1/C4b/H2-T23/Fau/C1qb/C1qc/C1qa	22
iD6	up	GO:0050671	positive regulation of lymphocyte proliferation	13/325	138/23328	7.26575e+06	1.62882e+08	1.17027e+08	Ptprc/Coro1a/Pycard/Mif/Pnp/Ccr2/Ccl5/Aif1/H2-T23/Cdkn1a/Cd74/Cd274/Rps3	13
iD6	up	GO:0019079	viral genome replication	12/325	115/23328	7.47215e+06	1.6637e+08	1.19533e+08	Isg15/Oasl2/Oasl1/Oas1a/Isg20/Ifitm1/Ifitm3/Bst2/Ccl5/Rsad2/Apobec3/Ifitm2	12
iD6	up	GO:1902105	regulation of leukocyte differentiation	19/325	309/23328	8.00579e+06	1.76699e+08	1.26955e+08	Ptprc/Cd44/Cebpb/Il2rg/Runx3/Fgl2/Tyrobp/Pnp/Ccr2/Lgals9/Irf1/Ccl5/Socs1/Hcls1/H2-DMa/H2-Aa/Cd74/Mafb/C1qc	19
iD6	up	GO:0030098	lymphocyte differentiation	22/325	409/23328	8.04406e+06	1.76699e+08	1.26955e+08	Fcer1g/Ptprc/Spi1/B2m/Cd44/Il2rg/Runx3/Fgl2/Psap/Pnp/Ccr2/Lgals9/Irf1/Rsad2/Lgals1/Socs1/H2-DMa/H2-Ab1/H2-Aa/Cd74/Mafb/Rpl22	22
iD6	up	GO:0030832	regulation of actin filament length	15/325	191/23328	8.23904e+06	1.79776e+08	1.29165e+08	Arpc5/Actr3/Arpc2/Tmsb4x/Arpc3/Arpc1b/Capg/Tmsb10/Coro1a/Pycard/Cotl1/Pfn1/Cyrib/Hcls1/Cfl1	15
iD6	up	GO:0032970	regulation of actin filament-based process	22/325	410/23328	8.39401e+06	1.81944e+08	1.30723e+08	Arpc5/Actr3/Arpc2/Hck/Tmsb4x/S100a10/Arpc3/Arpc1b/Capg/Tmsb10/Arhgdib/Coro1a/Pycard/Abracl/Bst2/Cotl1/Actg1/Pfn1/Cyrib/Rac2/Hcls1/Cfl1	22
iD6	up	GO:0032946	positive regulation of mononuclear cell proliferation	13/325	140/23328	8.6185e+06	1.85581e+08	1.33336e+08	Ptprc/Coro1a/Pycard/Mif/Pnp/Ccr2/Ccl5/Aif1/H2-T23/Cdkn1a/Cd74/Cd274/Rps3	13
iD6	up	GO:2001242	regulation of intrinsic apoptotic signaling pathway	14/325	167/23328	9.94545e+06	2.11891e+08	1.52239e+08	Cd44/Ptpn1/Mcl1/Rpl11/Pycard/Mif/Tpt1/Rack1/Cd74/Rps3/Gpx1/Hif1a/Rps7/Sod2	14
iD6	up	GO:0002690	positive regulation of leukocyte chemotaxis	11/325	96/23328	9.96983e+06	2.11891e+08	1.52239e+08	Sell/Cxcl10/Ccr2/Ccl2/Ccl5/Ccl4/Lgmn/Rac2/Aif1/Cd74/Calr	11
iD6	up	GO:0032680	regulation of tumor necrosis factor production	12/325	120/23328	1.20063e+07	2.52239e+08	1.81228e+08	Fcer1g/Ptprc/Trim30a/Pycard/Mif/Cyba/Ccr5/Lgals9/Ccl2/Ccl4/Tspo/H2-T23	12
iD6	up	GO:0002708	positive regulation of lymphocyte mediated immunity	13/325	144/23328	1.20224e+07	2.52239e+08	1.81228e+08	Fcer1g/Ptprc/B2m/Fcgr1/Pnp/Rsad2/Cyrib/H2-D1/H2-Q6/H2-Q7/H2-T23/H2-T22/H2-K1	13
iD6	up	GO:0042771	intrinsic apoptotic signaling pathway in response to DNA damage by p53 class mediator	8/325	43/23328	1.2355e+07	2.57566e+08	1.85055e+08	Ifi204/Cd44/Pycard/Mif/Shisa5/Cdkn1a/Cd74/Rps27l	8
iD6	up	GO:0072332	intrinsic apoptotic signaling pathway by p53 class mediator	10/325	78/23328	1.30582e+06	2.70503e+08	1.94351e+08	Ifi204/Cd44/Rpl11/Pycard/Mif/Shisa5/Cdkn1a/Cd74/Rps27l/Rps7	10
iD6	up	GO:0032271	regulation of protein polymerization	16/325	227/23328	1.36387e+06	2.80751e+08	2.01714e+08	Arpc5/Actr3/Arpc2/Tmsb4x/Arpc3/Arpc1b/Capg/Tmsb10/Coro1a/Pycard/Cotl1/Pfn1/Cyrib/Hcls1/Cfl1/Rps3	16
iD6	up	GO:0072678	T cell migration	9/325	60/23328	1.40211e+07	2.85038e+08	2.04793e+08	Msn/Cxcl10/Pycard/Ccr2/Lgals9/Ccl2/Cxcl16/Ccl5/Aif1	9
iD6	up	GO:2000401	regulation of lymphocyte migration	9/325	60/23328	1.40211e+07	2.85038e+08	2.04793e+08	Msn/Cxcl10/Pycard/Ccr2/Lgals9/Ccl12/Ccl5/Ccl4/Aif1	9
iD6	up	GO:0022618	ribonucleoprotein complex assembly	14/325	172/23328	1.436e+07	2.90125e+08	2.08449e+07	Rpl12/Rpl10/Rps27/Rpl11/Rplp0/Rps19/Rps5/Rps15/Rpsa/Rps2/Rps28/Rps14/Rpl6/Rps27l	14
iD6	up	GO:0045824	negative regulation of innate immune response	9/325	61/23328	1.62482e+07	3.26259e+08	2.3441e+08	Samhd1/Trafd1/Rps19/Acod1/Lgals9/Grn/Parp14/Tap1/H2-T23	9
iD6	up	GO:0045582	positive regulation of T cell differentiation	11/325	102/23328	1.87007e+07	3.73216e+08	2.68148e+07	Ptprc/Il2rg/Runx3/Pnp/Ccr2/Lgals9/Irf1/Socs1/H2-DMa/H2-Aa/Cd74	11
iD6	up	GO:0032640	tumor necrosis factor production	12/325	126/23328	2.05816e+07	4.08264e+08	2.93328e+08	Fcer1g/Ptprc/Trim30a/Pycard/Mif/Cyba/Ccr5/Lgals9/Ccl2/Ccl4/Tspo/H2-T23	12
iD6	up	GO:0070665	positive regulation of leukocyte proliferation	13/325	152/23328	2.26526e+07	4.46638e+08	3.209e+08	Ptprc/Coro1a/Pycard/Mif/Pnp/Ccr2/Ccl5/Aif1/H2-T23/Cdkn1a/Cd74/Cd274/Rps3	13
iD6	up	GO:0048245	eosinophil chemotaxis	6/325	20/23328	2.2958e+07	4.4995e+08	3.23279e+08	Lgals3/Ccl2/Ccl7/Ccl12/Ccl5/Ccl4	6
iD6	up	GO:0071826	ribonucleoprotein complex subunit organization	14/325	179/23328	2.3509e+07	4.58005e+08	3.29067e+08	Rpl12/Rpl10/Rps27/Rpl11/Rplp0/Rps19/Rps5/Rps15/Rpsa/Rps2/Rps28/Rps14/Rpl6/Rps27l	14
iD6	up	GO:1902107	positive regulation of leukocyte differentiation	14/325	180/23328	2.51755e+06	4.87571e+08	3.50309e+08	Ptprc/Il2rg/Runx3/Tyrobp/Pnp/Ccr2/Lgals9/Irf1/Ccl5/Socs1/Hcls1/H2-DMa/H2-Aa/Cd74	14
iD6	up	GO:0050766	positive regulation of phagocytosis	10/325	84/23328	2.66151e+07	5.12419e+08	3.68162e+08	Fcgr2b/Fcer1g/Ptprc/Il2rg/Fcgr1/Pycard/Cyba/Ccl2/Cd300lf/Calr	10
iD6	up	GO:0090026	positive regulation of monocyte chemotaxis	6/325	21/23328	3.17655e+07	6.08003e+07	4.36837e+08	Cxcl10/Ccr2/Ccl2/Ccl5/Lgmn/Aif1	6
iD6	up	GO:0110053	regulation of actin filament organization	17/325	273/23328	3.25931e+07	6.20216e+07	4.45611e+08	Arpc5/Actr3/Arpc2/Tmsb4x/S100a10/Arpc3/Arpc1b/Capg/Tmsb10/Coro1a/Pycard/Cotl1/Actg1/Pfn1/Cyrib/Hcls1/Cfl1	17
iD6	up	GO:0001959	regulation of cytokine-mediated signaling pathway	11/325	109/23328	3.69407e+07	6.98883e+08	5.02132e+08	Ptprc/Samhd1/Il1rn/Zbp1/Pycard/Irf7/Irgm1/Cd300lf/Socs1/Parp14/Cd74	11
iD6	up	GO:0045580	regulation of T cell differentiation	13/325	159/23328	3.81813e+07	7.18203e+07	5.16013e+08	Ptprc/Cd44/Il2rg/Runx3/Fgl2/Pnp/Ccr2/Lgals9/Irf1/Socs1/H2-DMa/H2-Aa/Cd74	13
iD6	up	GO:0046635	positive regulation of alpha-beta T cell activation	9/325	68/23328	4.23906e+07	7.92825e+08	5.69628e+08	Ptprc/Il2rg/Runx3/Pnp/Ccr2/Irf1/Socs1/H2-Ab1/H2-T23	9
iD6	up	GO:0010499	proteasomal ubiquitin-independent protein catabolic process	6/325	22/23328	4.31672e+07	8.02762e+08	5.76767e+08	Psma7/Psmb10/Psmb3/Psma2/Psmb9/Psmb8	6
iD6	up	GO:0002428	antigen processing and presentation of peptide antigen via MHC class Ib	7/325	35/23328	4.59403e+07	8.49507e+08	6.10352e+08	B2m/H2-D1/H2-Q6/H2-Q7/H2-T23/H2-T22/H2-K1	7
iD6	up	GO:0022408	negative regulation of cell-cell adhesion	14/325	192/23328	5.53082e+07	1.01401e+09	7.28544e+08	Il1rn/Cd44/Cebpb/Runx3/Fgl2/Lgals3/Lgals9/Irf1/Slfn1/Socs1/H2-Ab1/H2-Aa/Cd74/Cd274	14
iD6	up	GO:0071887	leukocyte apoptotic process	12/325	138/23328	5.54561e+07	1.01401e+09	7.28544e+08	Fcgr2b/Fcer1g/Cd44/Mif/Lgals3/Pnp/Ccr5/Ccl5/Hcls1/Cd74/Cd274/Hif1a	12
iD6	up	GO:0019730	antimicrobial humoral response	13/325	165/23328	5.84424e+07	1.06268e+09	7.63511e+08	B2m/Rpl39/Cxcl9/Cxcl10/Cxcl11/Gapdh/Rps19/Lgals3/Acod1/Ccl2/Wfdc17/H2-T23/Fau	13
iD6	up	GO:0002832	negative regulation of response to biotic stimulus	10/325	92/23328	6.30005e+07	1.13923e+09	8.18511e+08	Samhd1/Fgl2/Trafd1/Rps19/Acod1/Lgals9/Grn/Parp14/Tap1/H2-T23	10
iD6	up	GO:0048247	lymphocyte chemotaxis	8/325	53/23328	6.69111e+07	1.2033e+08	8.64542e+08	Cxcl10/Ccr2/Ccl2/Ccl7/Ccl12/Cxcl16/Ccl5/Ccl4	8
iD6	up	GO:0002675	positive regulation of acute inflammatory response	7/325	37/23328	6.86754e+07	1.22828e+09	8.8249e+08	Fcer1g/Fcgr1/Alox5ap/Mif/Ccr5/Ccl5/H2-T23	7
iD6	up	GO:0045621	positive regulation of lymphocyte differentiation	11/325	117/23328	7.56718e+07	1.33843e+09	9.61636e+08	Ptprc/Il2rg/Runx3/Pnp/Ccr2/Lgals9/Irf1/Socs1/H2-DMa/H2-Aa/Cd74	11
iD6	up	GO:0007162	negative regulation of cell adhesion	17/325	290/23328	7.58197e+07	1.33843e+09	9.61636e+08	Ptprc/Il1rn/Cd44/Cebpb/Runx3/Fgl2/Lgals3/Lgals9/Irf1/Slfn1/Lgals1/Socs1/H2-Ab1/H2-Aa/Cd74/Cfl1/Cd274	17
iD6	up	GO:0072677	eosinophil migration	6/325	24/23328	7.60613e+07	1.33843e+09	9.61636e+08	Lgals3/Ccl2/Ccl7/Ccl12/Ccl5/Ccl4	6
iD6	up	GO:0006909	phagocytosis	19/325	358/23328	7.67215e+06	1.34189e+09	9.64119e+08	Fcgr2b/Fcer1g/Ptprc/Hck/Tgm2/Il2rg/Fcgr1/Coro1a/Pycard/Tyrobp/Irf8/Cyba/Ccr2/Rack1/Ccl2/Cd300lf/Rac2/Aif1/Calr	19
iD6	up	GO:0070664	negative regulation of leukocyte proliferation	10/325	94/23328	7.70778e+07	1.34189e+09	9.64119e+08	Fcgr2b/Cd44/Cebpb/Tyrobp/Lgals9/Ccl12/Slfn1/H2-Ab1/H2-Aa/Cd274	10
iD6	up	GO:0031348	negative regulation of defense response	15/325	228/23328	8.1123e+07	1.40485e+09	1.00935e+09	Fcgr2b/Samhd1/Cd44/Fgl2/Trafd1/Pycard/Rps19/Acod1/Socs3/Lgals9/Grn/Parp14/Tap1/H2-T23/Gpx1	15
iD6	up	GO:0046640	regulation of alpha-beta T cell proliferation	7/325	38/23328	8.31831e+07	1.43294e+09	1.02954e+08	Ptprc/Cd44/Ccr2/Lgals9/Irf1/H2-T23/Cd274	7
iD6	up	GO:0042273	ribosomal large subunit biogenesis	9/325	74/23328	8.8362e+07	1.51418e+09	1.08791e+06	Rpl12/Rpl7a/Rpl35/Rpl10/Rpl11/Rplp0/Rpl10a/Rpl6/Rpl14	9
iD6	up	GO:0060759	regulation of response to cytokine stimulus	11/325	119/23328	8.97082e+07	1.52155e+09	1.0932e+09	Ptprc/Samhd1/Il1rn/Zbp1/Pycard/Irf7/Irgm1/Cd300lf/Socs1/Parp14/Cd74	11
iD6	up	GO:0002673	regulation of acute inflammatory response	8/325	55/23328	8.97219e+07	1.52155e+09	1.0932e+09	Fcgr2b/Fcer1g/Fcgr1/Alox5ap/Mif/Ccr5/Ccl5/H2-T23	8
iD6	up	GO:0002274	myeloid leukocyte activation	15/325	231/23328	9.56606e+06	1.6139e+09	1.15955e+09	Fcgr4/Fcer1g/Spi1/Ctsc/Pirb/Pycard/Tyrobp/Ccr2/Lgals9/Grn/Cd300lf/Ccl5/Rac2/Aif1/C1qa	15
iD6	up	GO:0002475	antigen processing and presentation via MHC class Ib	7/325	39/23328	1.00176e+08	1.67284e+09	1.2019e+09	B2m/H2-D1/H2-Q6/H2-Q7/H2-T23/H2-T22/H2-K1	7
iD6	up	GO:2000403	positive regulation of lymphocyte migration	7/325	39/23328	1.00176e+08	1.67284e+09	1.2019e+09	Cxcl10/Pycard/Ccr2/Lgals9/Ccl5/Ccl4/Aif1	7
iD6	up	GO:0006364	rRNA processing	14/325	206/23328	1.28692e+08	2.13812e+09	1.53619e+09	Rpl7a/Rpl35/Rpl11/Rps16/Isg20/Rps19/Rps15/Rps24/Rpl27/Rpl10a/Rps28/Rps14/Rpl14/Rps7	14
iD6	up	GO:0042102	positive regulation of T cell proliferation	10/325	100/23328	1.37092e+08	2.26617e+09	1.62819e+09	Ptprc/Coro1a/Pycard/Pnp/Ccr2/Ccl5/Aif1/H2-T23/Cd274/Rps3	10
iD6	up	GO:0050830	defense response to Gram-positive bacterium	12/325	151/23328	1.45222e+08	2.3885e+09	1.71608e+09	Hck/B2m/Rpl39/Gbp7/Gbp3/Gbp2/Gbp4/Hmgb2/H2-T23/Mpeg1/Fau/Lyz2	12
iD6	up	GO:2001233	regulation of apoptotic signaling pathway	20/325	413/23328	1.62541e+08	2.65998e+09	1.91114e+09	Ptprc/Cd44/Ptpn1/Mcl1/Runx3/Rpl11/Ctsc/Pycard/Mif/Hmgb2/Lgals3/Tpt1/Rack1/Daxx/Cd74/Rps3/Gpx1/Hif1a/Rps7/Sod2	20
iD6	up	GO:0030099	myeloid cell differentiation	20/325	414/23328	1.6866e+08	2.74639e+09	1.97322e+09	Stat1/Fcer1g/Spi1/B2m/Cebpb/Isg15/Pirb/Rps19/Tyrobp/Hmgb2/Irf8/Anxa2/Cd300lf/Ccl5/Hcls1/Rps14/Cd74/Mafb/Hif1a/C1qc	20
iD6	up	GO:0046633	alpha-beta T cell proliferation	7/325	42/23328	1.69528e+08	2.74685e+09	1.97355e+09	Ptprc/Cd44/Ccr2/Lgals9/Irf1/H2-T23/Cd274	7
iD6	up	GO:0070098	chemokine-mediated signaling pathway	8/325	60/23328	1.7749e+08	2.86169e+09	2.05606e+09	Cxcl9/Cxcl10/Cxcl11/Ccl2/Ccl7/Ccl12/Ccl5/Ccl4	8
iD6	up	GO:0032732	positive regulation of interleukin-1 production	8/325	61/23328	2.01828e+08	3.23815e+09	2.32654e+09	Ifi204/Mndal/Ifi211/Ifi205/Pycard/Tyrobp/Ccr5/Lgals9	8
iD6	up	GO:0090025	regulation of monocyte chemotaxis	6/325	28/23328	2.03129e+08	3.24314e+09	2.33012e+09	Cxcl10/Ccr2/Ccl2/Ccl5/Lgmn/Aif1	6
iD6	up	GO:0016072	rRNA metabolic process	14/325	215/23328	2.13413e+08	3.39078e+09	2.4362e+09	Rpl7a/Rpl35/Rpl11/Rps16/Isg20/Rps19/Rps15/Rps24/Rpl27/Rpl10a/Rps28/Rps14/Rpl14/Rps7	14
iD6	up	GO:0032102	negative regulation of response to external stimulus	19/325	384/23328	2.16877e+08	3.42918e+09	2.46379e+09	Fcgr2b/Samhd1/Cd44/Fgl2/Trafd1/Pycard/Rps19/Mif/Acod1/Anxa2/Socs3/Lgals9/Grn/Ccl12/Parp14/Tap1/Aif1/H2-T23/Gpx1	19
iD6	up	GO:0035710	CD4-positive, alpha-beta T cell activation	10/325	106/23328	2.34362e+08	3.68782e+09	2.64962e+09	Cd44/Cebpb/Il2rg/Runx3/Ccr2/Lgals9/Irf1/Rsad2/Socs1/Cd274	10
iD6	up	GO:0034612	response to tumor necrosis factor	13/325	188/23328	2.54486e+07	3.98532e+09	2.86337e+09	Stat1/Actr3/Pycard/Acod1/Irf1/Ccl2/Ccl7/Ccl12/Cxcl16/Ccl5/Ccl4/Cfl1/Rps3	13
iD6	up	GO:0002698	negative regulation of immune effector process	11/325	134/23328	2.90665e+08	4.53021e+09	3.25486e+09	Fcgr2b/Ptprc/Fgl2/Rps19/Lgals3/Ccr2/Lgals9/Irf1/Grn/Tap1/H2-T23	11
iD6	up	GO:0051701	interaction with host	11/325	135/23328	3.12571e+08	4.82568e+08	3.46715e+09	Chmp4b/Gapdh/Trim30a/Ifitm1/Ifitm3/Ctsb/Ccr5/Irgm1/Lgals1/Cd74/Ifitm2	11
iD6	up	GO:0072331	signal transduction by p53 class mediator	11/325	135/23328	3.12571e+08	4.82568e+08	3.46715e+09	Ifi204/Cd44/Rpl11/Pycard/Mif/Shisa5/Rpl23/Cdkn1a/Cd74/Rps27l/Rps7	11
iD6	up	GO:0045619	regulation of lymphocyte differentiation	13/325	192/23328	3.21268e+08	4.93667e+09	3.54689e+08	Ptprc/Cd44/Il2rg/Runx3/Fgl2/Pnp/Ccr2/Lgals9/Irf1/Socs1/H2-DMa/H2-Aa/Cd74	13
iD6	up	GO:2000514	regulation of CD4-positive, alpha-beta T cell activation	8/325	65/23328	3.29619e+07	5.04133e+09	3.62208e+09	Cd44/Il2rg/Runx3/Ccr2/Lgals9/Irf1/Socs1/Cd274	8
iD6	up	GO:0050920	regulation of chemotaxis	14/325	224/23328	3.44789e+08	5.24882e+08	3.77116e+09	Sell/Cxcl10/Mif/Ccr2/Ccl2/Ccl12/Ccl5/Ccl4/Lgmn/Cyrib/Rac2/Aif1/Cd74/Calr	14
iD6	up	GO:2001185	regulation of CD8-positive, alpha-beta T cell activation	5/325	18/23328	3.75718e+08	5.69317e+09	4.09042e+09	Runx3/Irf1/Socs1/H2-T23/Cd274	5
iD6	up	GO:0050672	negative regulation of lymphocyte proliferation	9/325	88/23328	3.85134e+08	5.80896e+09	4.17361e+09	Fcgr2b/Cd44/Cebpb/Tyrobp/Lgals9/Slfn1/H2-Ab1/H2-Aa/Cd274	9
iD6	up	GO:0032945	negative regulation of mononuclear cell proliferation	9/325	89/23328	4.23276e+08	6.35497e+09	4.5659e+09	Fcgr2b/Cd44/Cebpb/Tyrobp/Lgals9/Slfn1/H2-Ab1/H2-Aa/Cd274	9
iD6	up	GO:0071356	cellular response to tumor necrosis factor	12/325	169/23328	4.71385e+08	7.04495e+09	5.06164e+09	Stat1/Actr3/Pycard/Acod1/Irf1/Ccl2/Ccl7/Ccl12/Ccl5/Ccl4/Cfl1/Rps3	12
iD6	up	GO:0001776	leukocyte homeostasis	10/325	115/23328	4.91119e+08	7.30651e+09	5.24957e+09	Fcgr2b/Fcer1g/Cd44/Coro1a/Pirb/Mif/Ccr2/Ccl2/Cd74/Hif1a	10
iD6	up	GO:1902903	regulation of supramolecular fiber organization	18/325	370/23328	5.08526e+07	7.53124e+09	5.41103e+09	Arpc5/Actr3/Arpc2/Tmsb4x/S100a10/Arpc3/Arpc1b/Capg/Tmsb10/Coro1a/Pycard/Cotl1/Actg1/Pfn1/Cyrib/Hcls1/Cfl1/Rps3	18
iD6	up	GO:0002486	antigen processing and presentation of endogenous peptide antigen via MHC class I via ER pathway, TAP-independent	6/325	33/23328	5.63153e+08	8.30271e+09	5.96531e+09	H2-D1/H2-Q6/H2-Q7/H2-T23/H2-T22/H2-K1	6
iD6	up	GO:0045646	regulation of erythrocyte differentiation	7/325	50/23328	5.70534e+07	8.3738e+09	6.0164e+09	Stat1/Spi1/B2m/Isg15/Hmgb2/Mafb/Hif1a	7
iD6	up	GO:1990868	response to chemokine	8/325	70/23328	5.80405e+07	8.44296e+09	6.06608e+09	Cxcl9/Cxcl10/Cxcl11/Ccl2/Ccl7/Ccl12/Ccl5/Ccl4	8
iD6	up	GO:1990869	cellular response to chemokine	8/325	70/23328	5.80405e+07	8.44296e+09	6.06608e+09	Cxcl9/Cxcl10/Cxcl11/Ccl2/Ccl7/Ccl12/Ccl5/Ccl4	8
iD6	up	GO:0031334	positive regulation of protein-containing complex assembly	14/325	235/23328	5.99965e+08	8.68888e+09	6.24277e+08	Arpc5/Actr3/Arpc2/Msn/Gbp5/Arpc3/Arpc1b/Coro1a/Pycard/Lgals3/Lcp1/Rack1/Pfn1/Rps3	14
iD6	up	GO:0019724	B cell mediated immunity	15/325	269/23328	6.2484e+08	9.00925e+09	6.47295e+09	Fcgr2b/Fcer1g/Ptprc/Fcgr1/Fgl2/Pirb/Irf7/H2-DMa/H2-Ab1/C4b/H2-T23/Cd74/C1qb/C1qc/C1qa	15
iD6	up	GO:0002437	inflammatory response to antigenic stimulus	8/325	71/23328	6.46265e+08	9.2773e+08	6.66554e+09	Fcgr2b/Fcer1g/Il1rn/Fcgr1/Hmgb2/Cd68/H2-T23/Gpx1	8
iD6	up	GO:0031663	lipopolysaccharide-mediated signaling pathway	7/325	51/23328	6.53466e+08	9.33971e+09	6.71038e+09	Stat1/Mif/Acod1/Ccl12/Scimp/Ccl5/Ly86	7
iD6	up	GO:0002577	regulation of antigen processing and presentation	5/325	20/23328	6.64475e+08	9.41313e+09	6.76313e+09	Fgl2/Pycard/Cd68/H2-Ab1/Cd74	5
iD6	up	GO:0033033	negative regulation of myeloid cell apoptotic process	5/325	20/23328	6.64475e+08	9.41313e+09	6.76313e+09	Fcgr2b/Fcer1g/Mif/Ccr5/Ccl5	5
iD6	up	GO:0002476	antigen processing and presentation of endogenous peptide antigen via MHC class Ib	6/325	34/23328	6.75859e+08	9.41313e+09	6.76313e+09	H2-D1/H2-Q6/H2-Q7/H2-T23/H2-T22/H2-K1	6
iD6	up	GO:0002484	antigen processing and presentation of endogenous peptide antigen via MHC class I via ER pathway	6/325	34/23328	6.75859e+08	9.41313e+09	6.76313e+09	H2-D1/H2-Q6/H2-Q7/H2-T23/H2-T22/H2-K1	6
iD6	up	GO:0033032	regulation of myeloid cell apoptotic process	6/325	34/23328	6.75859e+08	9.41313e+09	6.76313e+09	Fcgr2b/Fcer1g/Cd44/Mif/Ccr5/Ccl5	6
iD6	up	GO:2000406	positive regulation of T cell migration	6/325	34/23328	6.75859e+08	9.41313e+09	6.76313e+09	Cxcl10/Pycard/Ccr2/Lgals9/Ccl5/Aif1	6
iD6	up	GO:0070997	neuron death	19/325	416/23328	6.88082e+08	9.54276e+09	6.85626e+09	Fcgr2b/Chmp4b/Cebpb/Ctsz/Mcl1/Gapdh/Coro1a/Tyrobp/Ccr5/Rack1/Grn/Ccl12/Ccl5/Lgmn/Daxx/Gpx1/Hif1a/Sod2/C1qa	19
iD6	up	GO:2001243	negative regulation of intrinsic apoptotic signaling pathway	9/325	95/23328	7.2734e+08	0.000100446548349024	7.21686e+09	Cd44/Ptpn1/Mcl1/Mif/Tpt1/Cd74/Gpx1/Hif1a/Sod2	9
iD6	up	GO:0032731	positive regulation of interleukin-1 beta production	7/325	52/23328	7.46172e+08	0.000102614271609678	7.37261e+08	Ifi204/Mndal/Ifi211/Ifi205/Pycard/Tyrobp/Ccr5	7
iD6	up	GO:0050821	protein stabilization	12/325	178/23328	8.02378e+08	0.000109882199199824	7.8948e+09	Rpl11/Gapdh/Tyrobp/Ifi30/Rpl23/Grn/Pfn1/Pim1/Cd74/Lamp2/Rps7/Calr	12
iD6	up	GO:0034101	erythrocyte homeostasis	11/325	149/23328	8.10746e+07	0.000110106755127217	7.91093e+09	Stat1/Spi1/B2m/Isg15/Rps19/Hmgb2/Rps24/Hcls1/Rps14/Mafb/Hif1a	11
iD6	up	GO:0050921	positive regulation of chemotaxis	11/325	149/23328	8.10746e+07	0.000110106755127217	7.91093e+09	Sell/Cxcl10/Ccr2/Ccl2/Ccl5/Ccl4/Lgmn/Rac2/Aif1/Cd74/Calr	11
iD6	up	GO:0060333	interferon-gamma-mediated signaling pathway	5/325	21/23328	8.62196e+08	0.000116130404646398	8.34372e+09	Stat1/Irgm1/Irf1/Socs1/Parp14	5
iD6	up	GO:1901623	regulation of lymphocyte chemotaxis	5/325	21/23328	8.62196e+08	0.000116130404646398	8.34372e+09	Cxcl10/Ccr2/Ccl12/Ccl5/Ccl4	5
iD6	up	GO:0042832	defense response to protozoan	6/325	36/23328	9.56154e+08	0.000128257829031872	9.21504e+09	Gbp7/Gbp3/Gbp2/Gbp4/Irf8/Iigp1	6
iD6	up	GO:0002720	positive regulation of cytokine production involved in immune response	7/325	55/23328	1.09208e+09	0.000145892819489104	0.00010482080136963	Fcer1g/B2m/Mif/Scimp/Rsad2/H2-T23/Cd74	7
iD6	up	GO:0031397	negative regulation of protein ubiquitination	8/325	77/23328	1.18899e+09	0.000158193416565119	0.000113658511459462	Rpl11/Isg15/Gbp4/Rpl23/Tspo/Dtx3l/Rps3/Rps7	8
iD6	up	GO:0032755	positive regulation of interleukin-6 production	9/325	101/23328	1.20172e+09	0.000159239440461769	0.000114410056761571	Fcer1g/Pycard/Tyrobp/Cyba/Ccr5/Lgals9/Scimp/Aif1/Cd74	9
iD6	up	GO:0071675	regulation of mononuclear cell migration	7/325	56/23328	1.23332e+09	0.000162767888467481	0.000116945169516572	Cxcl10/Lgals3/Ccr2/Ccl2/Ccl5/Lgmn/Aif1	7
iD6	up	GO:0002366	leukocyte activation involved in immune response	15/325	285/23328	1.24544e+09	0.000163707381731913	0.000117620174888351	Fcer1g/Ptprc/Fgl2/Coro1a/Pycard/Tyrobp/Lgals3/Lcp1/Ccr2/Lgals9/Irf1/Grn/Lgals1/Rac2/Cd74	15
iD6	up	GO:0032675	regulation of interleukin-6 production	11/325	156/23328	1.25403e+09	0.000164178160354258	0.000117958419036587	Fcer1g/Cebpb/Trim30a/Pycard/Tyrobp/Cyba/Ccr5/Lgals9/Scimp/Aif1/Cd74	11
iD6	up	GO:0070228	regulation of lymphocyte apoptotic process	8/325	78/23328	1.309e+09	0.000170691921308668	0.000122638413881861	Cd44/Mif/Lgals3/Pnp/Ccl5/Cd74/Cd274/Hif1a	8
iD6	up	GO:0061844	antimicrobial humoral immune response mediated by antimicrobial peptide	10/325	129/23328	1.36484e+09	0.000177266395408185	0.000127362029794615	B2m/Rpl39/Cxcl9/Cxcl10/Cxcl11/Gapdh/Rps19/Lgals3/Ccl2/Fau	10
iD6	up	GO:0002263	cell activation involved in immune response	15/325	289/23328	1.46805e+09	0.000189918316188561	0.000136452158285573	Fcer1g/Ptprc/Fgl2/Coro1a/Pycard/Tyrobp/Lgals3/Lcp1/Ccr2/Lgals9/Irf1/Grn/Lgals1/Rac2/Cd74	15
iD6	up	GO:0033028	myeloid cell apoptotic process	6/325	39/23328	1.54629e+09	0.00019847111645531	0.00014259715830034	Fcgr2b/Fcer1g/Cd44/Mif/Ccr5/Ccl5	6
iD6	up	GO:0036230	granulocyte activation	6/325	39/23328	1.54629e+09	0.00019847111645531	0.00014259715830034	Fcgr4/Fcer1g/Tyrobp/Ccr2/Grn/Ccl5	6
iD6	up	GO:0072593	reactive oxygen species metabolic process	15/325	292/23328	1.65747e+09	0.000211909983799984	0.000152252690693928	Cybb/Cycs/Trim30a/Tyrobp/Cyba/Acod1/Eef1a1/Eif5a/Tspo/Aif1/Cdkn1a/Prdx5/Gpx1/Hif1a/Sod2	15
iD6	up	GO:0035457	cellular response to interferon-alpha	4/325	12/23328	1.67605e+09	0.000213451694321963	0.000153360375999892	Ifi204/Ifit2/Ifit3/Ifit1	4
iD6	up	GO:0045637	regulation of myeloid cell differentiation	13/325	224/23328	1.70178e+09	0.000215888865787897	0.000155111430417985	Stat1/Spi1/B2m/Cebpb/Isg15/Tyrobp/Hmgb2/Ccl5/Hcls1/Cd74/Mafb/Hif1a/C1qc	13
iD6	up	GO:0001562	response to protozoan	6/325	40/23328	1.79799e+09	0.000227213596597431	0.000163248001929233	Gbp7/Gbp3/Gbp2/Gbp4/Irf8/Iigp1	6
iD6	up	GO:0002224	toll-like receptor signaling pathway	9/325	108/23328	2.0672e+09	0.00026022889626957	0.000186968772980275	Trim30a/Irf7/Cyba/Acod1/Lgals9/Irf1/Scimp/Cd300lf/Rsad2	9
iD6	up	GO:0016064	immunoglobulin mediated immune response	14/325	265/23328	2.32397e+09	0.000291431442849846	0.000209387120564284	Fcgr2b/Fcer1g/Ptprc/Fcgr1/Fgl2/Irf7/H2-DMa/H2-Ab1/C4b/H2-T23/Cd74/C1qb/C1qc/C1qa	14
iD6	up	GO:0032635	interleukin-6 production	11/325	167/23328	2.37451e+09	0.000296631884313773	0.000213123524066756	Fcer1g/Cebpb/Trim30a/Pycard/Tyrobp/Cyba/Ccr5/Lgals9/Scimp/Aif1/Cd74	11
iD6	up	GO:0002526	acute inflammatory response	9/325	110/23328	2.39512e+09	0.000296940919325565	0.000213345558966765	Fcgr2b/Fcer1g/Il1rn/Fcgr1/Alox5ap/Mif/Ccr5/Ccl5/H2-T23	9
iD6	up	GO:0032612	interleukin-1 production	9/325	110/23328	2.39512e+09	0.000296940919325565	0.000213345558966765	Ifi204/Mndal/Ifi211/Ifi205/Gbp5/Pycard/Tyrobp/Ccr5/Lgals9	9
iD6	up	GO:0032613	interleukin-10 production	7/325	62/23328	2.4351e+08	0.000300757538484256	0.000216087716395333	Fcgr2b/Fcer1g/Isg15/Pycard/Tyrobp/Lgals9/Cd274	7
iD6	up	GO:0030218	erythrocyte differentiation	10/325	138/23328	2.45763e+09	0.000302399031709529	0.000217267093392217	Stat1/Spi1/B2m/Isg15/Rps19/Hmgb2/Hcls1/Rps14/Mafb/Hif1a	10
iD6	up	GO:0002718	regulation of cytokine production involved in immune response	8/325	85/23328	2.4695e+09	0.00030272181036282	0.000217499002798186	Fcer1g/B2m/Mif/Ccr2/Scimp/Rsad2/H2-T23/Cd74	8
iD6	up	GO:0046636	negative regulation of alpha-beta T cell activation	6/325	43/23328	2.75722e+09	0.000336730361147366	0.000241933403059551	Cd44/Runx3/Lgals9/Irf1/Socs1/Cd274	6
iD6	up	GO:1903321	negative regulation of protein modification by small protein conjugation or removal	8/325	88/23328	3.1814e+09	0.0003857249037519	0.000277134910827583	Rpl11/Isg15/Gbp4/Rpl23/Tspo/Dtx3l/Rps3/Rps7	8
iD6	up	GO:0032069	regulation of nuclease activity	5/325	27/23328	3.19375e+09	0.0003857249037519	0.000277134910827583	Oasl2/Oasl1/Oas1a/Hmgb2/Rps3	5
iD6	up	GO:0045730	respiratory burst	5/325	27/23328	3.19375e+09	0.0003857249037519	0.000277134910827583	Cybb/Rps19/Cyba/Grn/Rac2	5
iD6	up	GO:0042532	negative regulation of tyrosine phosphorylation of STAT protein	4/325	14/23328	3.31539e+09	0.000398795684133474	0.00028652598078511	Socs3/Irf1/Socs1/Parp14	4
iD6	up	GO:0034121	regulation of toll-like receptor signaling pathway	7/325	65/23328	3.32634e+09	0.000398795684133474	0.00028652598078511	Trim30a/Irf7/Cyba/Acod1/Irf1/Cd300lf/Rsad2	7
iD6	up	GO:0001961	positive regulation of cytokine-mediated signaling pathway	6/325	45/23328	3.59857e+09	0.000429858212983343	0.000308843728690816	Zbp1/Irf7/Irgm1/Cd300lf/Parp14/Cd74	6
iD6	up	GO:0032611	interleukin-1 beta production	8/325	91/23328	4.05734e+09	0.000482897160474693	0.000346951052953339	Ifi204/Mndal/Ifi211/Ifi205/Gbp5/Pycard/Tyrobp/Ccr5	8
iD6	up	GO:2000404	regulation of T cell migration	6/325	46/23328	4.09025e+09	0.000485050790331514	0.000348498388923924	Cxcl10/Pycard/Ccr2/Lgals9/Ccl5/Aif1	6
iD6	up	GO:0046632	alpha-beta T cell differentiation	9/325	118/23328	4.18495e+09	0.000494488337207278	0.000355279060035396	Il2rg/Runx3/Psap/Pnp/Ccr2/Irf1/Rsad2/Socs1/Rpl22	9
iD6	up	GO:0031333	negative regulation of protein-containing complex assembly	10/325	147/23328	4.22845e+09	0.000497831451437705	0.000357681014524526	Arpc2/Tmsb4x/Capg/Tmsb10/Trim30a/Pfn1/Xaf1/Cyrib/Cfl1/Lamp2	10
iD6	up	GO:0030837	negative regulation of actin filament polymerization	7/325	68/23328	4.46969e+08	0.000522678003557337	0.000375532719040021	Arpc2/Tmsb4x/Capg/Tmsb10/Pfn1/Cyrib/Cfl1	7
iD6	up	GO:0090594	inflammatory response to wounding	4/325	15/23328	4.47143e+09	0.000522678003557337	0.000375532719040021	Cd44/Ccr2/Grn/Hif1a	4
iD6	up	GO:0045589	regulation of regulatory T cell differentiation	5/325	29/23328	4.59196e+08	0.000532960358151836	0.000382920366028656	Cd44/Il2rg/Lgals9/Irf1/Socs1	5
iD6	up	GO:0071353	cellular response to interleukin-4	5/325	29/23328	4.59196e+08	0.000532960358151836	0.000382920366028656	Rplp0/Coro1a/Cd300lf/Parp14/Rps2	5
iD6	up	GO:0043277	apoptotic cell clearance	6/325	47/23328	4.63434e+08	0.000534091701476942	0.000383733211474903	Tgm2/Tyrobp/Ccr2/Ccl2/Cd300lf/Rac2	6
iD6	up	GO:0045581	negative regulation of T cell differentiation	6/325	47/23328	4.63434e+08	0.000534091701476942	0.000383733211474903	Cd44/Runx3/Fgl2/Irf1/Socs1/Cd74	6
iD6	up	GO:0051651	maintenance of location in cell	12/325	213/23328	4.7819e+09	0.000549163308352297	0.000394561831527178	Ptprc/Tmsb4x/Txn1/Cxcl10/Tmsb10/Coro1a/Ftl1/Srgn/Cyba/Ccr5/Pfn1/Tspo	12
iD6	up	GO:0046596	regulation of viral entry into host cell	6/325	48/23328	5.23486e+09	0.000599080469418673	0.000430426220490237	Trim30a/Ifitm1/Ifitm3/Lgals1/Cd74/Ifitm2	6
iD6	up	GO:0000027	ribosomal large subunit assembly	5/325	30/23328	5.44781e+09	0.000621277704963426	0.000446374448964669	Rpl12/Rpl10/Rpl11/Rplp0/Rpl6	5
iD6	up	GO:0070374	positive regulation of ERK1 and ERK2 cascade	12/325	216/23328	5.47454e+09	0.000622158458112063	0.000447007250847396	Ptprc/Cd44/Pycard/Mif/Ccl2/Ccl7/Ccl12/Scimp/Ccl5/Ccl4/Atp6v0c/Cd74	12
iD6	up	GO:0031647	regulation of protein stability	14/325	287/23328	5.54865e+09	0.000628399549070684	0.000451491338261665	Serf2/Rpl11/Gapdh/Pycard/Tyrobp/Ifi30/Rpl23/Grn/Pfn1/Pim1/Cd74/Lamp2/Rps7/Calr	14
iD6	up	GO:0046638	positive regulation of alpha-beta T cell differentiation	6/325	49/23328	5.89602e+09	0.000665437250999112	0.000478102117398176	Il2rg/Runx3/Pnp/Ccr2/Irf1/Socs1	6
iD6	up	GO:0030838	positive regulation of actin filament polymerization	8/325	96/23328	5.96114e+09	0.00067047485675297	0.000481721527002793	Arpc5/Actr3/Arpc2/Arpc3/Arpc1b/Coro1a/Pycard/Pfn1	8
iD6	up	GO:0008360	regulation of cell shape	10/325	154/23328	6.27164e+09	0.000702981859202388	0.000505077097611442	Hck/Msn/Coro1a/Ccl2/Ccl12/Rac2/Lst1/Cfl1/Gna13/Aldoa	10
iD6	up	GO:0036037	CD8-positive, alpha-beta T cell activation	5/325	31/23328	6.42176e+09	0.000712488693332692	0.000511907550100579	Runx3/Irf1/Socs1/H2-T23/Cd274	5
iD6	up	GO:0070670	response to interleukin-4	5/325	31/23328	6.42176e+09	0.000712488693332692	0.000511907550100579	Rplp0/Coro1a/Cd300lf/Parp14/Rps2	5
iD6	up	GO:1902253	regulation of intrinsic apoptotic signaling pathway by p53 class mediator	5/325	31/23328	6.42176e+09	0.000712488693332692	0.000511907550100579	Cd44/Rpl11/Mif/Cd74/Rps7	5
iD6	up	GO:0002573	myeloid leukocyte differentiation	12/325	220/23328	6.53189e+09	0.000722259854149884	0.000518927915535672	Fcer1g/Spi1/Cebpb/Pirb/Tyrobp/Anxa2/Cd300lf/Ccl5/Hcls1/Cd74/Mafb/C1qc	12
iD6	up	GO:0070229	negative regulation of lymphocyte apoptotic process	6/325	50/23328	6.62222e+09	0.000729782570535887	0.000524332822801283	Cd44/Mif/Pnp/Ccl5/Cd74/Hif1a	6
iD6	up	GO:0032652	regulation of interleukin-1 production	8/325	98/23328	6.90649e+09	0.000758555258630714	0.000545005370183805	Ifi204/Mndal/Ifi211/Ifi205/Pycard/Tyrobp/Ccr5/Lgals9	8
iD6	up	GO:0042130	negative regulation of T cell proliferation	7/325	73/23328	7.07916e+09	0.000774919692894174	0.000556762858451312	Cd44/Cebpb/Lgals9/Slfn1/H2-Ab1/H2-Aa/Cd274	7
iD6	up	GO:0045010	actin nucleation	6/325	51/23328	7.41806e+09	0.00080662155162135	0.000579539950897163	Arpc5/Actr3/Arpc2/Arpc3/Arpc1b/Coro1a	6
iD6	up	GO:0060760	positive regulation of response to cytokine stimulus	6/325	51/23328	7.41806e+09	0.00080662155162135	0.000579539950897163	Zbp1/Irf7/Irgm1/Cd300lf/Parp14/Cd74	6
iD6	up	GO:2000515	negative regulation of CD4-positive, alpha-beta T cell activation	5/325	32/23328	7.52464e+09	0.000815501617613817	0.000585920084181345	Cd44/Runx3/Lgals9/Irf1/Cd274	5
iD6	up	GO:0051495	positive regulation of cytoskeleton organization	12/325	225/23328	8.09784e+09	0.000874726635019612	0.000628471964440739	Arpc5/Actr3/Arpc2/Hck/S100a10/Arpc3/Arpc1b/Coro1a/Pycard/Pfn1/Cfl1/Rps3	12
iD6	up	GO:0002700	regulation of production of molecular mediator of immune response	10/325	159/23328	8.19953e+08	0.000882798521461319	0.000634271438385703	Fcgr2b/Fcer1g/Ptprc/B2m/Mif/Ccr2/Scimp/Rsad2/H2-T23/Cd74	10
iD6	up	GO:1903202	negative regulation of oxidative stress-induced cell death	6/325	52/23328	8.28831e+09	0.00088943031690084	0.00063903623842812	Txn1/Psap/Rack1/Gpx1/Hif1a/Sod2	6
iD6	up	GO:0002253	activation of immune response	17/325	416/23328	8.36438e+09	0.000894660973210907	0.000642794350637003	Fcgr2b/Fcer1g/Ptprc/Ifi209/Ifi204/Mndal/Ifi211/Ifi203/Ifi205/Zbp1/Pycard/Lgals3/C4b/Rps3/C1qb/C1qc/C1qa	17
iD6	up	GO:0032273	positive regulation of protein polymerization	9/325	129/23328	8.39391e+09	0.000894895171806071	0.0006429626172077	Arpc5/Actr3/Arpc2/Arpc3/Arpc1b/Coro1a/Pycard/Pfn1/Rps3	9
iD6	up	GO:1901214	regulation of neuron death	16/325	377/23328	8.71361e+08	0.000925706116417442	0.00066509960733805	Fcgr2b/Chmp4b/Cebpb/Ctsz/Mcl1/Coro1a/Tyrobp/Rack1/Grn/Ccl12/Ccl5/Lgmn/Daxx/Hif1a/Sod2/C1qa	16
iD6	up	GO:0042119	neutrophil activation	5/325	33/23328	8.76776e+09	0.000925706116417442	0.00066509960733805	Fcgr4/Fcer1g/Tyrobp/Grn/Ccl5	5
iD6	up	GO:0045066	regulatory T cell differentiation	5/325	33/23328	8.76776e+09	0.000925706116417442	0.00066509960733805	Cd44/Il2rg/Lgals9/Irf1/Socs1	5
iD6	up	GO:0070227	lymphocyte apoptotic process	8/325	102/23328	9.17295e+09	0.000965371763667244	0.000693598507737187	Cd44/Mif/Lgals3/Pnp/Ccl5/Cd74/Cd274/Hif1a	8
iD6	up	GO:0052372	modulation by symbiont of entry into host	6/325	53/23328	9.23794e+09	0.000965998839665479	0.000694049048133108	Trim30a/Ifitm1/Ifitm3/Lgals1/Cd74/Ifitm2	6
iD6	up	GO:1900408	negative regulation of cellular response to oxidative stress	6/325	53/23328	9.23794e+09	0.000965998839665479	0.000694049048133108	Txn1/Psap/Rack1/Gpx1/Hif1a/Sod2	6
iD6	up	GO:0002883	regulation of hypersensitivity	4/325	18/23328	9.69809e+09	0.00100448897071717	0.00072170336584243	Fcgr2b/Fcer1g/Fcgr1/H2-T23	4
iD6	up	GO:0051444	negative regulation of ubiquitin-protein transferase activity	4/325	18/23328	9.69809e+09	0.00100448897071717	0.00072170336584243	Rpl11/Rpl23/Dtx3l/Rps7	4
iD6	up	GO:0071801	regulation of podosome assembly	4/325	18/23328	9.69809e+09	0.00100448897071717	0.00072170336584243	Arpc2/Hck/Msn/Lcp1	4
iD6	up	GO:1903201	regulation of oxidative stress-induced cell death	7/325	77/23328	9.96405e+09	0.00102878019577894	0.000739156080007126	Mcl1/Txn1/Psap/Rack1/Gpx1/Hif1a/Sod2	7
iD6	up	GO:0042743	hydrogen peroxide metabolic process	6/325	54/23328	0.000102721144403797	0.00105725253343908	0.000759612832168431	Cybb/Cycs/Cyba/Prdx5/Gpx1/Sod2	6
iD6	up	GO:0052126	movement in host environment	8/325	104/23328	0.000105185724364144	0.00107585273701201	0.000772976671807559	Chmp4b/Trim30a/Ifitm1/Ifitm3/Ctsb/Lgals1/Cd74/Ifitm2	8
iD6	up	GO:1902106	negative regulation of leukocyte differentiation	8/325	104/23328	0.000105185724364144	0.00107585273701201	0.000772976671807559	Cd44/Runx3/Fgl2/Irf1/Socs1/Cd74/Mafb/C1qc	8
iD6	up	GO:0046718	viral entry into host cell	7/325	78/23328	0.000108173633248089	0.0011029666717165	0.000792457441141931	Trim30a/Ifitm1/Ifitm3/Ctsb/Lgals1/Cd74/Ifitm2	7
iD6	up	GO:0060142	regulation of syncytium formation by plasma membrane fusion	5/325	35/23328	0.000117223748065815	0.00119153207273109	0.00085608974559997	Stat1/Cd53/Cxcl9/Cxcl10/Tyrobp	5
iD6	up	GO:0002524	hypersensitivity	4/325	19/23328	0.000121498229700976	0.00122999663941622	0.000883725695870788	Fcgr2b/Fcer1g/Fcgr1/H2-T23	4
iD6	up	GO:1902905	positive regulation of supramolecular fiber organization	11/325	200/23328	0.000121759520675483	0.00122999663941622	0.000883725695870788	Arpc5/Actr3/Arpc2/S100a10/Arpc3/Arpc1b/Coro1a/Pycard/Pfn1/Cfl1/Rps3	11
iD6	up	GO:0002704	negative regulation of leukocyte mediated immunity	6/325	56/23328	0.000126157465492844	0.00126273206286874	0.000907245381976543	Fcgr2b/Ptprc/Ccr2/Lgals9/Tap1/H2-T23	6
iD6	up	GO:0045620	negative regulation of lymphocyte differentiation	6/325	56/23328	0.000126157465492844	0.00126273206286874	0.000907245381976543	Cd44/Runx3/Fgl2/Irf1/Socs1/Cd74	6
iD6	up	GO:1902883	negative regulation of response to oxidative stress	6/325	56/23328	0.000126157465492844	0.00126273206286874	0.000907245381976543	Txn1/Psap/Rack1/Gpx1/Hif1a/Sod2	6
iD6	up	GO:0032651	regulation of interleukin-1 beta production	7/325	80/23328	0.000127023681334704	0.00126367327966105	0.000907921625665426	Ifi204/Mndal/Ifi211/Ifi205/Pycard/Tyrobp/Ccr5	7
iD6	up	GO:0050688	regulation of defense response to virus	7/325	80/23328	0.000127023681334704	0.00126367327966105	0.000907921625665426	Stat1/Gbp4/Fgl2/Pycard/Ccl5/Apobec3/Dtx3l	7
iD6	up	GO:0002367	cytokine production involved in immune response	8/325	107/23328	0.000128400534163688	0.00127349984338713	0.000914981796879362	Fcer1g/B2m/Mif/Ccr2/Scimp/Rsad2/H2-T23/Cd74	8
iD6	up	GO:0045639	positive regulation of myeloid cell differentiation	8/325	108/23328	0.000137018815502831	0.00135487185238902	0.000973445806434484	Stat1/Isg15/Tyrobp/Hmgb2/Ccl5/Hcls1/Cd74/Hif1a	8
iD6	up	GO:0002285	lymphocyte activation involved in immune response	11/325	203/23328	0.000138827694095156	0.00136862362281158	0.000983326152849014	Fcer1g/Ptprc/Fgl2/Coro1a/Lgals3/Lcp1/Ccr2/Lgals9/Irf1/Lgals1/Cd74	11
iD6	up	GO:0002702	positive regulation of production of molecular mediator of immune response	8/325	109/23328	0.000146108592040265	0.00143607634158494	0.00103178945667125	Fcer1g/Ptprc/B2m/Mif/Scimp/Rsad2/H2-T23/Cd74	8
iD6	up	GO:0032479	regulation of type I interferon production	7/325	82/23328	0.000148455424844252	0.00145043165825444	0.00104210343786978	Stat1/Gbp4/Pycard/Irf7/Hmgb2/Acod1/Irf1	7
iD6	up	GO:0044409	entry into host	7/325	82/23328	0.000148455424844252	0.00145043165825444	0.00104210343786978	Trim30a/Ifitm1/Ifitm3/Ctsb/Lgals1/Cd74/Ifitm2	7
iD6	up	GO:0010952	positive regulation of peptidase activity	10/325	171/23328	0.000149681481203587	0.00145456380915624	0.00104507229795779	Stat1/Cycs/Pycard/Psme1/Psme2/Rack1/Grn/Lgmn/Rps3/Rps27l	10
iD6	up	GO:0010818	T cell chemotaxis	4/325	20/23328	0.000150211600212285	0.00145456380915624	0.00104507229795779	Cxcl10/Ccr2/Cxcl16/Ccl5	4
iD6	up	GO:0031664	regulation of lipopolysaccharide-mediated signaling pathway	4/325	20/23328	0.000150211600212285	0.00145456380915624	0.00104507229795779	Mif/Acod1/Scimp/Ly86	4
iD6	up	GO:0032653	regulation of interleukin-10 production	6/325	58/23328	0.000153644036268689	0.00147242615686976	0.00105790600429255	Fcgr2b/Fcer1g/Pycard/Tyrobp/Lgals9/Cd274	6
iD6	up	GO:0001782	B cell homeostasis	5/325	37/23328	0.000153855712083549	0.00147242615686976	0.00105790600429255	Cd44/Pirb/Mif/Cd74/Hif1a	5
iD6	up	GO:0034314	Arp2/3 complex-mediated actin nucleation	5/325	37/23328	0.000153855712083549	0.00147242615686976	0.00105790600429255	Arpc5/Actr3/Arpc2/Arpc3/Arpc1b	5
iD6	up	GO:1902229	regulation of intrinsic apoptotic signaling pathway in response to DNA damage	5/325	37/23328	0.000153855712083549	0.00147242615686976	0.00105790600429255	Cd44/Mif/Tpt1/Cd74/Rps3	5
iD6	up	GO:0032272	negative regulation of protein polymerization	7/325	83/23328	0.000160219288217336	0.0015288563566628	0.00109844986919603	Arpc2/Tmsb4x/Capg/Tmsb10/Pfn1/Cyrib/Cfl1	7
iD6	up	GO:2000377	regulation of reactive oxygen species metabolic process	11/325	207/23328	0.000164719499680205	0.00156722942573637	0.00112602008043322	Trim30a/Tyrobp/Cyba/Acod1/Eef1a1/Eif5a/Tspo/Aif1/Cdkn1a/Hif1a/Sod2	11
iD6	up	GO:0051817	modulation of process of other organism involved in symbiotic interaction	7/325	84/23328	0.000172726342062759	0.00163864729730844	0.00117733225985722	Gapdh/Anxa2/Ccr5/Irgm1/Ccl5/Ccl4/Cfl1	7
iD6	up	GO:0051235	maintenance of location	14/325	320/23328	0.000174850587943004	0.00165217085088845	0.00118704863745953	Ptprc/Tmsb4x/Plin2/Txn1/Cxcl10/Tmsb10/Coro1a/Ftl1/Srgn/Cyba/Ccr5/Lgals9/Pfn1/Tspo	14
iD6	up	GO:0002861	regulation of inflammatory response to antigenic stimulus	5/325	38/23328	0.000175161407045002	0.00165217085088845	0.00118704863745953	Fcgr2b/Fcer1g/Fcgr1/H2-T23/Gpx1	5
iD6	up	GO:1905517	macrophage migration	6/325	60/23328	0.000185664015357578	0.00174620207547515	0.00125460801666312	Mif/Lgals3/Ccr2/Ccl2/Ccl12/Ccl5	6
iD6	up	GO:2000379	positive regulation of reactive oxygen species metabolic process	8/325	114/23328	0.000199338426350406	0.00186944031359565	0.00134315199658214	Tyrobp/Cyba/Acod1/Eif5a/Tspo/Aif1/Cdkn1a/Sod2	8
iD6	up	GO:0032606	type I interferon production	7/325	86/23328	0.000200109486060832	0.00187130956536315	0.00134449501311247	Stat1/Gbp4/Pycard/Irf7/Hmgb2/Acod1/Irf1	7
iD6	up	GO:0071800	podosome assembly	4/325	22/23328	0.000221859238746521	0.00206878999549106	0.00148638038494445	Arpc2/Hck/Msn/Lcp1	4
iD6	up	GO:0031640	killing of cells of other organism	6/325	62/23328	0.000222731657008827	0.00207102475394855	0.00148798601004103	Cxcl10/Gapdh/Rps19/Lgals3/Ccr5/Ccl2	6
iD6	up	GO:2000045	regulation of G1/S transition of mitotic cell cycle	8/325	116/23328	0.000224662544250956	0.00208306092729003	0.00149663373745828	Psme1/Psme2/Ccl12/Slfn1/Aif1/Cdkn1a/Rpl17/Rps27l	8
iD6	up	GO:0062207	regulation of pattern recognition receptor signaling pathway	7/325	88/23328	0.000230893661098291	0.00213478800218844	0.00153379850994226	Trim30a/Irf7/Cyba/Acod1/Irf1/Cd300lf/Rsad2	7
iD6	up	GO:0032535	regulation of cellular component size	16/325	413/23328	0.000246270937460098	0.00227054867128704	0.00163133958276014	Arpc5/Actr3/Arpc2/Tmsb4x/Arpc3/Arpc1b/Capg/Tmsb10/Coro1a/Pycard/Cotl1/Ccr5/Pfn1/Cyrib/Hcls1/Cfl1	16
iD6	up	GO:0002221	pattern recognition receptor signaling pathway	9/325	149/23328	0.000250700741303954	0.00230489754575237	0.00165601849814617	Trim30a/Irf7/Cyba/Acod1/Lgals9/Irf1/Scimp/Cd300lf/Rsad2	9
iD6	up	GO:0001911	negative regulation of leukocyte mediated cytotoxicity	4/325	23/23328	0.000265632831927263	0.00243533966077852	0.00174973830613447	Ptprc/Lgals9/Tap1/H2-T23	4
iD6	up	GO:2001235	positive regulation of apoptotic signaling pathway	10/325	184/23328	0.000270999676907908	0.00247760319139549	0.00178010372893933	Ptprc/Mcl1/Runx3/Rpl11/Ctsc/Pycard/Rack1/Daxx/Rps3/Rps7	10
iD6	up	GO:1900407	regulation of cellular response to oxidative stress	7/325	91/23328	0.000284117739678169	0.00259029905840291	0.00186107324568547	Mcl1/Txn1/Psap/Rack1/Gpx1/Hif1a/Sod2	7
iD6	up	GO:0046598	positive regulation of viral entry into host cell	3/325	10/23328	0.000298991662767793	0.00270331412220714	0.00194227209835199	Trim30a/Lgals1/Cd74	3
iD6	up	GO:0075294	positive regulation by symbiont of entry into host	3/325	10/23328	0.000298991662767793	0.00270331412220714	0.00194227209835199	Trim30a/Lgals1/Cd74	3
iD6	up	GO:1904667	negative regulation of ubiquitin protein ligase activity	3/325	10/23328	0.000298991662767793	0.00270331412220714	0.00194227209835199	Rpl11/Rpl23/Rps7	3
iD6	up	GO:0052547	regulation of peptidase activity	16/325	421/23328	0.000304727142496076	0.00274758109473735	0.00197407695037331	Stat1/Cd44/Gapdh/Cycs/Pycard/Cstb/Psme1/Psme2/Rack1/Grn/Lgmn/Psmb9/Psmb8/Rps3/Gpx1/Rps27l	16
iD6	up	GO:0002864	regulation of acute inflammatory response to antigenic stimulus	4/325	24/23328	0.000315279092623083	0.00283491337954767	0.00203682328779632	Fcgr2b/Fcer1g/Fcgr1/H2-T23	4
iD6	up	GO:0070232	regulation of T cell apoptotic process	5/325	43/23328	0.000317343665161461	0.00284565977006428	0.00204454433445048	Lgals3/Pnp/Ccl5/Cd274/Hif1a	5
iD6	up	GO:0000768	syncytium formation by plasma membrane fusion	6/325	67/23328	0.000341137286022249	0.00303439579469975	0.0021801470421018	Stat1/Cd44/Cd53/Cxcl9/Cxcl10/Tyrobp	6
iD6	up	GO:0140253	cell-cell fusion	6/325	67/23328	0.000341137286022249	0.00303439579469975	0.0021801470421018	Stat1/Cd44/Cd53/Cxcl9/Cxcl10/Tyrobp	6
iD6	up	GO:0022411	cellular component disassembly	15/325	383/23328	0.000341172518316378	0.00303439579469975	0.0021801470421018	Arpc2/Ctss/Capg/Lcp1/Rpl23/Irgm1/Eif5a/Gabarap/Tspo/Cfl1/C1qb/Hif1a/Lamp2/C1qc/C1qa	15
iD6	up	GO:0050730	regulation of peptidyl-tyrosine phosphorylation	12/325	263/23328	0.000344660518059492	0.00305711077400737	0.00219646725815121	Ptprc/Cd44/Ptpn1/Fcgr1/Mif/Socs3/Irf1/Ccl5/Socs1/Parp14/Hcls1/Cd74	12
iD6	up	GO:0050728	negative regulation of inflammatory response	9/325	156/23328	0.000352171671680188	0.00311529157137637	0.00223826888914236	Fcgr2b/Cd44/Pycard/Rps19/Acod1/Socs3/Lgals9/Grn/Gpx1	9
iD6	up	GO:0007566	embryo implantation	6/325	68/23328	0.000369825061009081	0.0032401489685014	0.00232797619940892	Arhgdib/Acod1/H3f3b/Grn/H2-Q7/Calr	6
iD6	up	GO:0032507	maintenance of protein location in cell	6/325	68/23328	0.000369825061009081	0.0032401489685014	0.00232797619940892	Tmsb4x/Txn1/Tmsb10/Srgn/Pfn1/Tspo	6
iD6	up	GO:0046637	regulation of alpha-beta T cell differentiation	6/325	68/23328	0.000369825061009081	0.0032401489685014	0.00232797619940892	Il2rg/Runx3/Pnp/Ccr2/Irf1/Socs1	6
iD6	up	GO:0046426	negative regulation of receptor signaling pathway via JAK-STAT	4/325	25/23328	0.000371236132963039	0.0032401489685014	0.00232797619940892	Socs3/Irf1/Socs1/Parp14	4
iD6	up	GO:1902230	negative regulation of intrinsic apoptotic signaling pathway in response to DNA damage	4/325	25/23328	0.000371236132963039	0.0032401489685014	0.00232797619940892	Cd44/Mif/Tpt1/Cd74	4
iD6	up	GO:0052548	regulation of endopeptidase activity	14/325	346/23328	0.0003865625163042	0.00336494445708416	0.00241763902974127	Stat1/Cd44/Gapdh/Cycs/Pycard/Psme1/Psme2/Rack1/Lgmn/Psmb9/Psmb8/Rps3/Gpx1/Rps27l	14
iD6	up	GO:1902743	regulation of lamellipodium organization	5/325	45/23328	0.000393733013002097	0.00341827095903412	0.00245595295559594	Actr3/Arpc2/Cd44/Rac2/Cfl1	5
iD6	up	GO:0006949	syncytium formation	6/325	69/23328	0.000400364978795701	0.0034666523163977	0.00249071390317348	Stat1/Cd44/Cd53/Cxcl9/Cxcl10/Tyrobp	6
iD6	up	GO:0002468	dendritic cell antigen processing and presentation	3/325	11/23328	0.00040687690889921	0.00348614691839558	0.00250472034852806	Fgl2/Cd68/Cd74	3
iD6	up	GO:0002579	positive regulation of antigen processing and presentation	3/325	11/23328	0.00040687690889921	0.00348614691839558	0.00250472034852806	Pycard/H2-Ab1/Cd74	3
iD6	up	GO:1902166	negative regulation of intrinsic apoptotic signaling pathway in response to DNA damage by p53 class mediator	3/325	11/23328	0.00040687690889921	0.00348614691839558	0.00250472034852806	Cd44/Mif/Cd74	3
iD6	up	GO:2000644	regulation of receptor catabolic process	3/325	11/23328	0.00040687690889921	0.00348614691839558	0.00250472034852806	Ptpn1/Anxa2/Dtx3l	3
iD6	up	GO:0051098	regulation of binding	15/325	390/23328	0.000412473160133843	0.00352486854600018	0.00253254099144979	Actr3/B2m/Ctsz/S100a10/Rpl11/Txn1/Actb/Cycs/Hmgb2/Anxa2/Rack1/Lgals9/Dtx3l/Cdkn1a/Ifit2	15
iD6	up	GO:0070372	regulation of ERK1 and ERK2 cascade	13/325	308/23328	0.000416873313673237	0.00355319363451173	0.00255289194831692	Ptprc/Cd44/Ptpn1/Pycard/Mif/Ccl2/Ccl7/Ccl12/Scimp/Ccl5/Ccl4/Atp6v0c/Cd74	13
iD6	up	GO:0043393	regulation of protein binding	11/325	231/23328	0.000422214235197341	0.00358007044508005	0.00257220234914333	Actr3/B2m/Ctsz/Rpl11/Actb/Cycs/Anxa2/Rack1/Dtx3l/Cdkn1a/Ifit2	11
iD6	up	GO:2001234	negative regulation of apoptotic signaling pathway	11/325	231/23328	0.000422214235197341	0.00358007044508005	0.00257220234914333	Cd44/Ptpn1/Mcl1/Mif/Hmgb2/Lgals3/Tpt1/Cd74/Gpx1/Hif1a/Sod2	11
iD6	up	GO:0010950	positive regulation of endopeptidase activity	9/325	160/23328	0.0004239694485242	0.00358566409565815	0.00257622126479821	Stat1/Cycs/Pycard/Psme1/Psme2/Rack1/Lgmn/Rps3/Rps27l	9
iD6	up	GO:0030888	regulation of B cell proliferation	6/325	70/23328	0.000432839245657273	0.003632508974844	0.00260987828639475	Fcgr2b/Ptprc/Tyrobp/Mif/Cdkn1a/Cd74	6
iD6	up	GO:0010592	positive regulation of lamellipodium assembly	4/325	26/23328	0.000433947757153683	0.003632508974844	0.00260987828639475	Actr3/Arpc2/Rac2/Cfl1	4
iD6	up	GO:1902175	regulation of oxidative stress-induced intrinsic apoptotic signaling pathway	4/325	26/23328	0.000433947757153683	0.003632508974844	0.00260987828639475	Mcl1/Gpx1/Hif1a/Sod2	4
iD6	up	GO:1904893	negative regulation of receptor signaling pathway via STAT	4/325	26/23328	0.000433947757153683	0.003632508974844	0.00260987828639475	Socs3/Irf1/Socs1/Parp14	4
iD6	up	GO:0002707	negative regulation of lymphocyte mediated immunity	5/325	46/23328	0.000436761119290218	0.00364673250876756	0.00262009758457129	Fcgr2b/Ptprc/Lgals9/Tap1/H2-T23	5
iD6	up	GO:0032609	interferon-gamma production	8/325	128/23328	0.000437940389777673	0.00364727454387359	0.00262048702494528	Runx3/Isg15/Pycard/Irf8/Ccr2/Lgals9/Cyrib/Cd274	8
iD6	up	GO:0036473	cell death in response to oxidative stress	7/325	98/23328	0.000447054573562843	0.00371372999815022	0.0026682338160283	Mcl1/Txn1/Psap/Rack1/Gpx1/Hif1a/Sod2	7
iD6	up	GO:0042509	regulation of tyrosine phosphorylation of STAT protein	6/325	71/23328	0.000467331863269497	0.00386256865778046	0.0027751711391389	Socs3/Irf1/Ccl5/Socs1/Parp14/Hcls1	6
iD6	up	GO:1901796	regulation of signal transduction by p53 class mediator	6/325	71/23328	0.000467331863269497	0.00386256865778046	0.0027751711391389	Cd44/Rpl11/Mif/Rpl23/Cd74/Rps7	6
iD6	up	GO:0030101	natural killer cell activation	7/325	99/23328	0.00047542095389252	0.00390968035701059	0.00280901986510418	Ptprc/Slamf7/Coro1a/Tyrobp/Lgals9/Irf1/H2-T23	7
iD6	up	GO:0045185	maintenance of protein location	7/325	99/23328	0.00047542095389252	0.00390968035701059	0.00280901986510418	Tmsb4x/Txn1/Tmsb10/Srgn/Lgals9/Pfn1/Tspo	7
iD6	up	GO:0032814	regulation of natural killer cell activation	5/325	47/23328	0.000483239415749613	0.00395410651937121	0.00284093909153851	Slamf7/Tyrobp/Lgals9/Irf1/H2-T23	5
iD6	up	GO:0048246	macrophage chemotaxis	5/325	47/23328	0.000483239415749613	0.00395410651937121	0.00284093909153851	Mif/Lgals3/Ccl2/Ccl12/Ccl5	5
iD6	up	GO:0034470	ncRNA processing	14/325	355/23328	0.000498800449160168	0.00407125653391828	0.00292510881591762	Rpl7a/Rpl35/Rpl11/Rps16/Isg20/Rps19/Rps15/Rps24/Rpl27/Rpl10a/Rps28/Rps14/Rpl14/Rps7	14
iD6	up	GO:0006925	inflammatory cell apoptotic process	4/325	27/23328	0.000503862583878121	0.0040921643598836	0.00294013063179763	Fcgr2b/Cd44/Ccr5/Ccl5	4
iD6	up	GO:0031342	negative regulation of cell killing	4/325	27/23328	0.000503862583878121	0.0040921643598836	0.00294013063179763	Ptprc/Lgals9/Tap1/H2-T23	4
iD6	up	GO:1902882	regulation of response to oxidative stress	7/325	100/23328	0.000505204040122602	0.00409290302802296	0.00294066134870738	Mcl1/Txn1/Psap/Rack1/Gpx1/Hif1a/Sod2	7
iD6	up	GO:0001774	microglial cell activation	5/325	48/23328	0.000533342997325961	0.00428615886655912	0.00307951144383652	Ctsc/Tyrobp/Grn/Aif1/C1qa	5
iD6	up	GO:0002269	leukocyte activation involved in inflammatory response	5/325	48/23328	0.000533342997325961	0.00428615886655912	0.00307951144383652	Ctsc/Tyrobp/Grn/Aif1/C1qa	5
iD6	up	GO:0042989	sequestering of actin monomers	3/325	12/23328	0.000536915715028792	0.00428615886655912	0.00307951144383652	Tmsb4x/Tmsb10/Pfn1	3
iD6	up	GO:1900426	positive regulation of defense response to bacterium	3/325	12/23328	0.000536915715028792	0.00428615886655912	0.00307951144383652	Cyba/Lgals9/Grn	3
iD6	up	GO:2000343	positive regulation of chemokine (C-X-C motif) ligand 2 production	3/325	12/23328	0.000536915715028792	0.00428615886655912	0.00307951144383652	Mif/Ccl5/Cd74	3
iD6	up	GO:2000561	regulation of CD4-positive, alpha-beta T cell proliferation	3/325	12/23328	0.000536915715028792	0.00428615886655912	0.00307951144383652	Cd44/Lgals9/Cd274	3
iD6	up	GO:0002886	regulation of myeloid leukocyte mediated immunity	6/325	73/23328	0.000542716991407233	0.00432192874179045	0.00310521131720773	Fcer1g/Fcgr1/Tyrobp/Ccr2/Rac2/H2-T23	6
iD6	up	GO:0032801	receptor catabolic process	4/325	28/23328	0.000581433205649441	0.00460782295905719	0.00331062006224252	Ptpn1/Anxa2/Lgmn/Dtx3l	4
iD6	up	GO:0045648	positive regulation of erythrocyte differentiation	4/325	28/23328	0.000581433205649441	0.00460782295905719	0.00331062006224252	Stat1/Isg15/Hmgb2/Hif1a	4
iD6	up	GO:0006414	translational elongation	6/325	74/23328	0.000583786262558537	0.00461529574240119	0.00331598909370905	Rplp2/Eef1a1/Rplp1/Rack1/Eif5a/Eef1b2	6
iD6	up	GO:0010332	response to gamma radiation	5/325	49/23328	0.000587250131018228	0.00463149320198231	0.00332762661431762	Ptprc/Pnp/Cdkn1a/Gpx1/Sod2	5
iD6	up	GO:1902806	regulation of cell cycle G1/S phase transition	8/325	134/23328	0.000594088596240421	0.00467416340263197	0.00335828422065056	Psme1/Psme2/Ccl12/Slfn1/Aif1/Cdkn1a/Rpl17/Rps27l	8
iD6	up	GO:0007260	tyrosine phosphorylation of STAT protein	6/325	75/23328	0.000627227351269648	0.0049230578434186	0.00353710943515435	Socs3/Irf1/Ccl5/Socs1/Parp14/Hcls1	6
iD6	up	GO:0018108	peptidyl-tyrosine phosphorylation	13/325	322/23328	0.000632231207105944	0.00495046110253051	0.00355679807775039	Ptprc/Hck/Cd44/Ptpn1/Fcgr1/Mif/Socs3/Irf1/Ccl5/Socs1/Parp14/Hcls1/Cd74	13
iD6	up	GO:0043370	regulation of CD4-positive, alpha-beta T cell differentiation	5/325	50/23328	0.000645142117825218	0.00502750036105223	0.00361214910080586	Il2rg/Runx3/Ccr2/Irf1/Socs1	5
iD6	up	GO:0051438	regulation of ubiquitin-protein transferase activity	5/325	50/23328	0.000645142117825218	0.00502750036105223	0.00361214910080586	Rpl11/Rpl23/Dtx3l/Rps2/Rps7	5
iD6	up	GO:0031396	regulation of protein ubiquitination	10/325	206/23328	0.000659166439787356	0.00512458849744422	0.00368190480431293	Rpl11/Isg15/Gbp4/Rpl23/Tspo/Dtx3l/Rps2/Daxx/Rps3/Rps7	10
iD6	up	GO:0035821	modulation of process of other organism	8/325	137/23328	0.000687510969114097	0.00529511028760227	0.00380442098268238	Gapdh/Anxa2/Ccr5/Irgm1/Ccl5/Ccl4/Cfl1/Mpeg1	8
iD6	up	GO:0018212	peptidyl-tyrosine modification	13/325	325/23328	0.000688916694201136	0.00529511028760227	0.00380442098268238	Ptprc/Hck/Cd44/Ptpn1/Fcgr1/Mif/Socs3/Irf1/Ccl5/Socs1/Parp14/Hcls1/Cd74	13
iD6	up	GO:0070371	ERK1 and ERK2 cascade	13/325	325/23328	0.000688916694201136	0.00529511028760227	0.00380442098268238	Ptprc/Cd44/Ptpn1/Pycard/Mif/Ccl2/Ccl7/Ccl12/Scimp/Ccl5/Ccl4/Atp6v0c/Cd74	13
iD6	up	GO:0001660	fever generation	3/325	13/23328	0.000690807238865313	0.00529511028760227	0.00380442098268238	Il1rn/Ccr5/Ccl5	3
iD6	up	GO:0035739	CD4-positive, alpha-beta T cell proliferation	3/325	13/23328	0.000690807238865313	0.00529511028760227	0.00380442098268238	Cd44/Lgals9/Cd274	3
iD6	up	GO:0038094	Fc-gamma receptor signaling pathway	3/325	13/23328	0.000690807238865313	0.00529511028760227	0.00380442098268238	Fcgr2b/Fcer1g/Ptprc	3
iD6	up	GO:0043372	positive regulation of CD4-positive, alpha-beta T cell differentiation	4/325	30/23328	0.0007613672794973	0.00580875316036052	0.00417346215776462	Il2rg/Ccr2/Irf1/Socs1	4
iD6	up	GO:0051085	chaperone cofactor-dependent protein refolding	4/325	30/23328	0.0007613672794973	0.00580875316036052	0.00417346215776462	H2-DMa/H2-DMb1/Cd74/Hspe1	4
iD6	up	GO:0002260	lymphocyte homeostasis	6/325	79/23328	0.000826586090453378	0.00629166575361374	0.00452042429883194	Cd44/Coro1a/Pirb/Mif/Cd74/Hif1a	6
iD6	up	GO:0002230	positive regulation of defense response to virus by host	4/325	31/23328	0.000864648715319528	0.00650241406689641	0.00467184235465502	Stat1/Pycard/Ccl5/Dtx3l	4
iD6	up	GO:0002828	regulation of type 2 immune response	4/325	31/23328	0.000864648715319528	0.00650241406689641	0.00467184235465502	Ccr2/Irf1/Rsad2/Cd74	4
iD6	up	GO:0095500	acetylcholine receptor signaling pathway	4/325	31/23328	0.000864648715319528	0.00650241406689641	0.00467184235465502	Ly6e/Ly6i/Ly6a/Ly6c2	4
iD6	up	GO:0002885	positive regulation of hypersensitivity	3/325	14/23328	0.000870167235350023	0.00650241406689641	0.00467184235465502	Fcer1g/Fcgr1/H2-T23	3
iD6	up	GO:0046642	negative regulation of alpha-beta T cell proliferation	3/325	14/23328	0.000870167235350023	0.00650241406689641	0.00467184235465502	Cd44/Lgals9/Cd274	3
iD6	up	GO:0060263	regulation of respiratory burst	3/325	14/23328	0.000870167235350023	0.00650241406689641	0.00467184235465502	Rps19/Grn/Rac2	3
iD6	up	GO:0071803	positive regulation of podosome assembly	3/325	14/23328	0.000870167235350023	0.00650241406689641	0.00467184235465502	Arpc2/Msn/Lcp1	3
iD6	up	GO:0072683	T cell extravasation	3/325	14/23328	0.000870167235350023	0.00650241406689641	0.00467184235465502	Ccr2/Ccl2/Ccl5	3
iD6	up	GO:1903362	regulation of cellular protein catabolic process	11/325	254/23328	0.000925862923848972	0.00690284589922024	0.00495954387214627	Msn/Rpl11/Sdcbp/Ctsc/Psme1/Psme2/Anxa2/Rpl23/Rack1/Gpx1/Rps7	11
iD6	up	GO:0030316	osteoclast differentiation	7/325	111/23328	0.000941479716547574	0.00700332525513684	0.00503173609274469	Fcer1g/Cebpb/Tyrobp/Anxa2/Cd300lf/Ccl5/Mafb	7
iD6	up	GO:0002438	acute inflammatory response to antigenic stimulus	4/325	32/23328	0.000977420473720359	0.00725418868591096	0.00521197598350944	Fcgr2b/Fcer1g/Fcgr1/H2-T23	4
iD6	up	GO:0001659	temperature homeostasis	9/325	181/23328	0.00102599902894764	0.00759749959670954	0.00545863736763282	Il1rn/Cebpb/Plac8/Ucp2/Ccr2/Ccr5/Ccl5/Gpx1/Fabp5	9
iD6	up	GO:0051402	neuron apoptotic process	12/325	298/23328	0.00103513452509144	0.00764784492240245	0.00549480938351973	Cebpb/Ctsz/Mcl1/Gapdh/Coro1a/Tyrobp/Grn/Ccl12/Lgmn/Gpx1/Hif1a/Sod2	12
iD6	up	GO:1901653	cellular response to peptide	12/325	299/23328	0.0010652715675459	0.00781260363941635	0.00561318491982444	Stat1/Fcgr2b/Ptpn1/H2az1/Pkm/Rpl23/Socs3/Irf1/Lgmn/Socs1/Cfl1/Vim	12
iD6	up	GO:0002532	production of molecular mediator involved in inflammatory response	6/325	83/23328	0.00107158752218874	0.00781260363941635	0.00561318491982444	Fcer1g/Gbp5/Alox5ap/Pycard/Rps19/Grn	6
iD6	up	GO:0010819	regulation of T cell chemotaxis	3/325	15/23328	0.00107653047399229	0.00781260363941635	0.00561318491982444	Cxcl10/Ccr2/Ccl5	3
iD6	up	GO:0045591	positive regulation of regulatory T cell differentiation	3/325	15/23328	0.00107653047399229	0.00781260363941635	0.00561318491982444	Il2rg/Lgals9/Socs1	3
iD6	up	GO:0060330	regulation of response to interferon-gamma	3/325	15/23328	0.00107653047399229	0.00781260363941635	0.00561318491982444	Irgm1/Socs1/Parp14	3
iD6	up	GO:0060334	regulation of interferon-gamma-mediated signaling pathway	3/325	15/23328	0.00107653047399229	0.00781260363941635	0.00561318491982444	Irgm1/Socs1/Parp14	3
iD6	up	GO:0060700	regulation of ribonuclease activity	3/325	15/23328	0.00107653047399229	0.00781260363941635	0.00561318491982444	Oasl2/Oasl1/Oas1a	3
iD6	up	GO:1902165	regulation of intrinsic apoptotic signaling pathway in response to DNA damage by p53 class mediator	3/325	15/23328	0.00107653047399229	0.00781260363941635	0.00561318491982444	Cd44/Mif/Cd74	3
iD6	up	GO:0050732	negative regulation of peptidyl-tyrosine phosphorylation	5/325	56/23328	0.00108667557516591	0.0078514109437484	0.00564106711960182	Ptprc/Socs3/Irf1/Socs1/Parp14	5
iD6	up	GO:0061900	glial cell activation	5/325	56/23328	0.00108667557516591	0.0078514109437484	0.00564106711960182	Ctsc/Tyrobp/Grn/Aif1/C1qa	5
iD6	up	GO:1902745	positive regulation of lamellipodium organization	4/325	33/23328	0.0011001436240263	0.00788530708256087	0.00566542075431874	Actr3/Arpc2/Rac2/Cfl1	4
iD6	up	GO:1905144	response to acetylcholine	4/325	33/23328	0.0011001436240263	0.00788530708256087	0.00566542075431874	Ly6e/Ly6i/Ly6a/Ly6c2	4
iD6	up	GO:1905145	cellular response to acetylcholine	4/325	33/23328	0.0011001436240263	0.00788530708256087	0.00566542075431874	Ly6e/Ly6i/Ly6a/Ly6c2	4
iD6	up	GO:0032649	regulation of interferon-gamma production	7/325	114/23328	0.00110100376924238	0.00788530708256087	0.00566542075431874	Isg15/Pycard/Irf8/Ccr2/Lgals9/Cyrib/Cd274	7
iD6	up	GO:0001818	negative regulation of cytokine production	11/325	260/23328	0.00111818948744837	0.00799090435025877	0.00574129008264689	Fcgr2b/Ptprc/Gbp4/Trim30a/Pycard/Tyrobp/Srgn/Acod1/Lgals9/Tspo/Cd274	11
iD6	up	GO:0071622	regulation of granulocyte chemotaxis	5/325	57/23328	0.00117776313025529	0.00839829787652627	0.00603399342504372	Sell/Ccl2/Ccl5/Rac2/Cd74	5
iD6	up	GO:0043367	CD4-positive, alpha-beta T cell differentiation	6/325	85/23328	0.00121324103040803	0.00861374813996853	0.00618878972926486	Il2rg/Runx3/Ccr2/Irf1/Rsad2/Socs1	6
iD6	up	GO:0048524	positive regulation of viral process	6/325	85/23328	0.00121324103040803	0.00861374813996853	0.00618878972926486	Chmp4b/Trim30a/Pfn1/Lgals1/Cd74/Cfl1	6
iD6	up	GO:0002286	T cell activation involved in immune response	7/325	117/23328	0.00128101057879049	0.00907521130818457	0.0065203409273592	Fcer1g/Fgl2/Lgals3/Lcp1/Ccr2/Irf1/Cd74	7
iD6	up	GO:0097581	lamellipodium organization	6/325	86/23328	0.00128922589623407	0.00911368543925296	0.0065479837494303	Arpc5/Actr3/Arpc2/Cd44/Rac2/Cfl1	6
iD6	up	GO:0002866	positive regulation of acute inflammatory response to antigenic stimulus	3/325	16/23328	0.00131135309951442	0.00915151107614219	0.00657516064261073	Fcer1g/Fcgr1/H2-T23	3
iD6	up	GO:0043518	negative regulation of DNA damage response, signal transduction by p53 class mediator	3/325	16/23328	0.00131135309951442	0.00915151107614219	0.00657516064261073	Cd44/Mif/Cd74	3
iD6	up	GO:0044068	modulation by symbiont of host cellular process	3/325	16/23328	0.00131135309951442	0.00915151107614219	0.00657516064261073	Gapdh/Ccr5/Irgm1	3
iD6	up	GO:0070486	leukocyte aggregation	3/325	16/23328	0.00131135309951442	0.00915151107614219	0.00657516064261073	Cd44/Msn/Rac2	3
iD6	up	GO:0072567	chemokine (C-X-C motif) ligand 2 production	3/325	16/23328	0.00131135309951442	0.00915151107614219	0.00657516064261073	Mif/Ccl5/Cd74	3
iD6	up	GO:2000341	regulation of chemokine (C-X-C motif) ligand 2 production	3/325	16/23328	0.00131135309951442	0.00915151107614219	0.00657516064261073	Mif/Ccl5/Cd74	3
iD6	up	GO:0006458	'de novo' protein folding	4/325	35/23328	0.00137728599538449	0.0095505446247742	0.00686185752383796	H2-DMa/H2-DMb1/Cd74/Hspe1	4
iD6	up	GO:0010591	regulation of lamellipodium assembly	4/325	35/23328	0.00137728599538449	0.0095505446247742	0.00686185752383796	Actr3/Arpc2/Rac2/Cfl1	4
iD6	up	GO:0051084	'de novo' posttranslational protein folding	4/325	35/23328	0.00137728599538449	0.0095505446247742	0.00686185752383796	H2-DMa/H2-DMb1/Cd74/Hspe1	4
iD8	up	GO:0002181	cytoplasmic translation	33/326	91/23328	3.88593e-24	1.19648e-20	9.01944e-21	Rpl31/Rps21/Rpl39/Rpl22l1/Rpl22/Rpl11/Rplp0/Rpl9/Rpl6/Rpl13a/Rpl18/Rps26/Rpl18a/Rpl15/Rpl29/Pkm/Tma7/Rplp1/Rpsa/Rpl19/Rpl26/Rpl38/Rps23/Rps29/Rpl30/Rpl8/Rpl24/Rpl35a/Rpl36/Rps2/Rpl10a/Rps28/Rpl17	33
iD8	up	GO:0042254	ribosome biogenesis	38/326	296/23328	2.04081e-11	3.14183e-08	2.36842e-08	Rpl7/Rps21/Rpl12/Rpl7a/Rpl35/Rpl10/Rps27/Rps6/Rpl11/Rps8/Rpl5/Rplp0/Rpl6/Rps16/Rps19/Rps17/Rps5/Rps15/Rps24/Rps25/Rps27l/Rpsa/Rpl14/Rpl27/Rpl23a/Rpl26/Rpl38/Npm1/Nsa2/Rps7/Rpl3/Rpl24/Rpl35a/Rps2/Rps10/Rpl10a/Rps28/Rps14	38
iD8	up	GO:0042255	ribosome assembly	21/326	66/23328	2.98001e-09	2.76641e-06	2.08541e-06	Rpl12/Rpl10/Rps27/Rpl11/Rpl5/Rplp0/Rpl6/Rps19/Rps5/Rps15/Rps25/Rps27l/Rpsa/Rpl23a/Rpl38/Rpl3/Rpl24/Rps2/Rps10/Rps28/Rps14	21
iD8	up	GO:0022613	ribonucleoprotein complex biogenesis	41/326	409/23328	3.5939e-09	2.76641e-06	2.08541e-06	Rpl7/Snrpe/Rps21/Rpl12/Rpl7a/Rpl35/Rpl10/Rps27/Rps6/Rpl11/Rps8/Rpl5/Rplp0/Rpl6/Snrpg/Rps16/Rpl13a/Rps19/Rps17/Rps5/Rps15/Rps24/Rps25/Rps27l/Rpsa/Rpl14/Rpl27/Rpl23a/Rpl26/Rpl38/Npm1/Nsa2/Rps7/Rpl3/Rpl24/Rpl35a/Rps2/Rps10/Rpl10a/Rps28/Rps14	41
iD8	up	GO:0019882	antigen processing and presentation	25/326	116/23328	8.78181e-09	5.40784e-06	4.07661e-06	Fcer1g/B2m/Ctss/Fgl2/Pycard/Psap/Ifi30/Psme1/Psme2/Cd68/H2-DMa/H2-DMb1/Psmb9/Tap1/Psmb8/H2-Ab1/H2-Aa/H2-Eb1/H2-D1/H2-Q6/H2-Q7/H2-T23/Tapbp/H2-K1/Cd74	25
iD8	up	GO:0019884	antigen processing and presentation of exogenous antigen	16/326	34/23328	2.57021e-07	0.000131895	9.94266e-05	Fcer1g/B2m/Ctss/Ifi30/Psme1/Psme2/H2-DMa/H2-DMb1/Tap1/H2-Ab1/H2-Aa/H2-Eb1/H2-T23/Tapbp/H2-K1/Cd74	16
iD8	up	GO:0042274	ribosomal small subunit biogenesis	20/326	73/23328	9.89898e-07	0.000435414	0.000328229	Rps21/Rps27/Rps6/Rps8/Rps16/Rps19/Rps17/Rps5/Rps15/Rps24/Rps25/Rps27l/Rpsa/Rpl38/Npm1/Rps7/Rps2/Rps10/Rps28/Rps14	20
iD8	up	GO:0034341	response to interferon-gamma	24/326	137/23328	1.14876e-05	0.000442127	0.0033329	Stat1/Actr3/Gbp2/Capg/Gapdh/Vamp8/Rpl13a/Ifitm3/Bst2/Irf8/Irgm1/Actg1/Ccl2/Ccl12/Ccl8/Cxcl16/Ccl5/Ccl4/H2-Ab1/H2-Aa/H2-Eb1/H2-Q7/Vim/Ifitm1	24
iD8	up	GO:0002478	antigen processing and presentation of exogenous peptide antigen	14/326	27/23328	1.39591e-05	0.00477555	0.00359997	Fcer1g/B2m/Ctss/Ifi30/H2-DMa/H2-DMb1/Tap1/H2-Ab1/H2-Aa/H2-Eb1/H2-T23/Tapbp/H2-K1/Cd74	14
iD8	up	GO:0042273	ribosomal large subunit biogenesis	19/326	74/23328	3.65052e-05	0.01124	0.00847305	Rpl7/Rpl12/Rpl7a/Rpl35/Rpl10/Rpl11/Rpl5/Rplp0/Rpl6/Rpl14/Rpl23a/Rpl26/Rpl38/Npm1/Nsa2/Rpl3/Rpl24/Rpl35a/Rpl10a	19
iD8	up	GO:0048002	antigen processing and presentation of peptide antigen	18/326	72/23328	0.000541101	0.0151459	0.114175	Fcer1g/B2m/Ctss/Pycard/Ifi30/H2-DMa/H2-DMb1/Tap1/H2-Ab1/H2-Aa/H2-Eb1/H2-D1/H2-Q6/H2-Q7/H2-T23/Tapbp/H2-K1/Cd74	18
iD8	up	GO:0000028	ribosomal small subunit assembly	12/326	21/23328	0.00119039	0.305435	0.230247	Rps27/Rps19/Rps5/Rps15/Rps25/Rps27l/Rpsa/Rpl38/Rps2/Rps10/Rps28/Rps14	12
iD8	up	GO:0022618	ribonucleoprotein complex assembly	24/326	172/23328	0.00275161	0.651709	0.49128	Snrpe/Rpl12/Rpl10/Rps27/Rpl11/Rpl5/Rplp0/Rpl6/Snrpg/Rpl13a/Rps19/Rps5/Rps15/Rps25/Rps27l/Rpsa/Rpl23a/Rpl38/Rpl3/Rpl24/Rps2/Rps10/Rps28/Rps14	24
iD8	up	GO:0071826	ribonucleoprotein complex subunit organization	24/326	179/23328	0.00703343	0.154685	1.16607	Snrpe/Rpl12/Rpl10/Rps27/Rpl11/Rpl5/Rplp0/Rpl6/Snrpg/Rpl13a/Rps19/Rps5/Rps15/Rps25/Rps27l/Rpsa/Rpl23a/Rpl38/Rpl3/Rpl24/Rps2/Rps10/Rps28/Rps14	24
iD8	up	GO:0006364	rRNA processing	23/326	206/23328	1.80666	370.848	279.557	Rpl7/Rps21/Rpl7a/Rpl35/Rps6/Rpl11/Rps8/Rpl5/Rps16/Rps19/Rps17/Rps15/Rps24/Rpl14/Rpl27/Rpl26/Npm1/Nsa2/Rps7/Rpl35a/Rpl10a/Rps28/Rps14	23
iD8	up	GO:0071346	cellular response to interferon-gamma	18/326	114/23328	3.08203	593.099	447.098	Stat1/Actr3/Gbp2/Capg/Gapdh/Vamp8/Rpl13a/Irf8/Irgm1/Actg1/Ccl2/Ccl12/Ccl8/Ccl5/Ccl4/H2-Ab1/H2-Q7/Vim	18
iD8	up	GO:0016072	rRNA metabolic process	23/326	215/23328	4.55944	825.795	62.2512	Rpl7/Rps21/Rpl7a/Rpl35/Rps6/Rpl11/Rps8/Rpl5/Rps16/Rps19/Rps17/Rps15/Rps24/Rpl14/Rpl27/Rpl26/Npm1/Nsa2/Rps7/Rpl35a/Rpl10a/Rps28/Rps14	23
iD8	up	GO:0002495	antigen processing and presentation of peptide antigen via MHC class II	10/326	21/23328	7.61945	130.335	982.508	Fcer1g/Ctss/Pycard/Ifi30/H2-DMa/H2-DMb1/H2-Ab1/H2-Aa/H2-Eb1/Cd74	10
iD8	up	GO:0002504	antigen processing and presentation of peptide or polysaccharide antigen via MHC class II	10/326	22/23328	13.797	2235.84	168.545	Fcer1g/Ctss/Pycard/Ifi30/H2-DMa/H2-DMb1/H2-Ab1/H2-Aa/H2-Eb1/Cd74	10
iD8	up	GO:0019886	antigen processing and presentation of exogenous peptide antigen via MHC class II	9/326	16/23328	19.1145	294.267	2218.28	Fcer1g/Ctss/Ifi30/H2-DMa/H2-DMb1/H2-Ab1/H2-Aa/H2-Eb1/Cd74	9
iD8	up	GO:0007159	leukocyte cell-cell adhesion	26/326	345/23328	366.273	53702.5	40482.8	Ptprc/Cebpb/Msn/Il2rg/Runx3/Fgl2/Gpnmb/Coro1a/Pycard/Rps3/Itgb2/Lgals3/Cd3e/Ccr2/Ccl2/Slfn1/Ccl5/Il7r/Lgals1/Rac2/H2-DMa/H2-Ab1/H2-Aa/Aif1/H2-T23/Cd74	26
iD8	up	GO:0050863	regulation of T cell activation	25/326	321/23328	470.79	65889.2	49669.5	Ptprc/Cebpb/Il2rg/Runx3/Fgl2/Gpnmb/Coro1a/Pycard/Rps3/Lgals3/Cd3e/Ccr2/Ccl2/Slfn1/Ccl5/Il7r/Lgals1/Rac2/H2-DMa/H2-Ab1/H2-Aa/Aif1/H2-T23/Cd74/Ctla2a	25
iD8	up	GO:0030595	leukocyte chemotaxis	21/326	219/23328	499.88	66918.7	50445.5	Fcer1g/Spp1/Cxcl9/C3ar1/Coro1a/Rpl13a/Rps19/Mif/Itgb2/Lgals3/Ccr2/Ccl2/Ccl12/Ccl8/Cxcl16/Ccl5/Ccl4/Lgmn/Rac2/Aif1/Cd74	21
iD8	up	GO:0000027	ribosomal large subunit assembly	10/326	30/23328	580.586	744.843	56148.8	Rpl12/Rpl10/Rpl11/Rpl5/Rplp0/Rpl6/Rpl23a/Rpl38/Rpl3/Rpl24	10
iD8	up	GO:0032103	positive regulation of response to external stimulus	28/326	418/23328	892.409	10583.9	79784.8	Fcer1g/Ifi204/Ifi203/Cebpb/Zbp1/Ctss/Alox5ap/C3ar1/Vamp8/Ctsc/Pycard/Rps19/Irf7/Mif/Hmgb2/Cyba/Ccr2/Irgm1/Grn/Ccl2/Ccl5/Ccl4/Ly86/Lgmn/Rac2/Aif1/H2-T23/Cd74	28
iD8	up	GO:0060326	cell chemotaxis	24/326	303/23328	893.735	10583.9	79784.8	Fcer1g/Spp1/Cxcl9/C3ar1/Coro1a/Rpl13a/Rps19/Saa3/Mif/Itgb2/Hmgb2/Lgals3/Ccr2/Cxcr6/Ccl2/Ccl12/Ccl8/Cxcl16/Ccl5/Ccl4/Lgmn/Rac2/Aif1/Cd74	24
iD8	up	GO:1903037	regulation of leukocyte cell-cell adhesion	24/326	309/23328	1351.77	154152	1162.05	Ptprc/Cebpb/Il2rg/Runx3/Fgl2/Gpnmb/Coro1a/Pycard/Rps3/Itgb2/Lgals3/Cd3e/Ccr2/Ccl2/Slfn1/Ccl5/Il7r/Lgals1/H2-DMa/H2-Ab1/H2-Aa/Aif1/H2-T23/Cd74	24
iD8	up	GO:0070661	leukocyte proliferation	25/326	344/23328	2123.84	23354.6	17605.5	Ptprc/Cebpb/Msn/Rps6/Gpnmb/Coro1a/Pycard/Tyrobp/Rps3/Mif/Itgb2/Psmb10/Lgals3/Cd3e/Ccr2/Ccl12/Slfn1/Ccl5/Il7r/Rac2/H2-Ab1/H2-Aa/Aif1/H2-T23/Cd74	25
iD8	up	GO:0035456	response to interferon-beta	12/326	58/23328	2274.6	237201	178810	Stat1/Ifi204/Ifi203/Gbp2/Ifitm3/Bst2/Irgm1/Ifi47/Igtp/Iigp1/Ifit3/Ifitm1	12
iD8	up	GO:0046651	lymphocyte proliferation	24/326	317/23328	2311.59	237201	178810	Ptprc/Cebpb/Msn/Rps6/Gpnmb/Coro1a/Pycard/Tyrobp/Rps3/Mif/Itgb2/Psmb10/Lgals3/Cd3e/Ccr2/Slfn1/Ccl5/Il7r/Rac2/H2-Ab1/H2-Aa/Aif1/H2-T23/Cd74	24
iD8	up	GO:0042098	T cell proliferation	20/326	213/23328	2388.18	237201	178810	Ptprc/Cebpb/Msn/Rps6/Gpnmb/Coro1a/Pycard/Rps3/Itgb2/Psmb10/Lgals3/Cd3e/Ccr2/Slfn1/Ccl5/Rac2/H2-Ab1/H2-Aa/Aif1/H2-T23	20
iD8	up	GO:0032943	mononuclear cell proliferation	24/326	320/23328	2814.63	27082	204153	Ptprc/Cebpb/Msn/Rps6/Gpnmb/Coro1a/Pycard/Tyrobp/Rps3/Mif/Itgb2/Psmb10/Lgals3/Cd3e/Ccr2/Slfn1/Ccl5/Il7r/Rac2/H2-Ab1/H2-Aa/Aif1/H2-T23/Cd74	24
iD8	up	GO:0001906	cell killing	19/326	200/23328	6211.48	579549	436884	Ptprc/B2m/Gapdh/Coro1a/Ctsc/Rps19/Tyrobp/Lgals3/Gzmb/Ctsh/Ccl2/Il7r/Rpl30/Tap1/H2-D1/H2-Q6/H2-Q7/H2-T23/H2-K1	19
iD8	up	GO:0001819	positive regulation of cytokine production	27/326	449/23328	24213.4	2.19274e+06	1.65296e+06	Stat1/Fcer1g/Ptprc/Ifi204/B2m/Cebpb/Cd2/C3ar1/Gapdh/Pycard/Tyrobp/Rps3/Irf7/Mif/Hmgb2/Irf8/Cyba/Cd3e/Ccr2/Ccl2/Cd300c2/Ccl5/Ccl4/Aif1/Ltb/H2-T23/Cd74	27
iD8	up	GO:0097529	myeloid leukocyte migration	19/326	219/23328	29670	2.61011e+06	1.96759e+06	Fcer1g/Spp1/Cxcl9/C3ar1/Rpl13a/Rps19/Mif/Itgb2/Lgals3/Ccr2/Ccl2/Ccl12/Ccl8/Ccl5/Ccl4/Lgmn/Rac2/Aif1/Cd74	19
iD8	up	GO:1903039	positive regulation of leukocyte cell-cell adhesion	19/326	221/23328	34644.8	2.96309e+06	2.23368e+06	Ptprc/Il2rg/Runx3/Coro1a/Pycard/Rps3/Itgb2/Cd3e/Ccr2/Ccl2/Ccl5/Il7r/Lgals1/H2-DMa/H2-Ab1/H2-Aa/Aif1/H2-T23/Cd74	19
iD8	up	GO:0031349	positive regulation of defense response	21/326	278/23328	44180	3.59313e+06	2.70862e+06	Fcer1g/Ifi204/Ifi203/Cebpb/Zbp1/Ctss/Alox5ap/Vamp8/Ctsc/Pycard/Rps19/Irf7/Mif/Hmgb2/Cyba/Ccr2/Irgm1/Grn/Ccl5/H2-T23/Cd74	21
iD8	up	GO:0002683	negative regulation of immune system process	27/326	462/23328	45469.8	3.59313e+06	2.70862e+06	Fcer1g/Ptprc/Samhd1/Mafb/Cebpb/Cst7/Runx3/C1qc/Fgl2/Gpnmb/Rps19/Tyrobp/Mif/Lgals3/Gpx1/Ccr2/Grn/Ccl12/Slfn1/Cd68/Id2/Il7r/Tap1/H2-Ab1/H2-Aa/H2-T23/Cd74	27
iD8	up	GO:0070663	regulation of leukocyte proliferation	20/326	251/23328	45512.3	3.59313e+06	2.70862e+06	Ptprc/Cebpb/Gpnmb/Coro1a/Pycard/Tyrobp/Rps3/Mif/Lgals3/Cd3e/Ccr2/Ccl12/Slfn1/Ccl5/Rac2/H2-Ab1/H2-Aa/Aif1/H2-T23/Cd74	20
iD8	up	GO:0050870	positive regulation of T cell activation	18/326	200/23328	48452.8	3.72966e+06	2.81154e+06	Ptprc/Il2rg/Runx3/Coro1a/Pycard/Rps3/Cd3e/Ccr2/Ccl2/Ccl5/Il7r/Lgals1/H2-DMa/H2-Ab1/H2-Aa/Aif1/H2-T23/Cd74	18
iD8	up	GO:0002449	lymphocyte mediated immunity	26/326	432/23328	51808.5	3.89069e+06	2.93293e+06	Fcer1g/Ptprc/B2m/C1qb/C1qc/C1qa/Fgl2/Trbc2/Klrd1/Coro1a/Ctsc/Irf7/Gzmb/Ctsh/Ccr2/Il7r/H2-DMa/Tap1/H2-Ab1/C4b/H2-D1/H2-Q6/H2-Q7/H2-T23/H2-K1/Cd74	26
iD8	up	GO:0050670	regulation of lymphocyte proliferation	19/326	231/23328	73362	5.37813e+06	4.05421e+06	Ptprc/Cebpb/Gpnmb/Coro1a/Pycard/Tyrobp/Rps3/Mif/Lgals3/Cd3e/Ccr2/Slfn1/Ccl5/Rac2/H2-Ab1/H2-Aa/Aif1/H2-T23/Cd74	19
iD8	up	GO:0032944	regulation of mononuclear cell proliferation	19/326	234/23328	91175.5	6.52859e+06	4.92147e+06	Ptprc/Cebpb/Gpnmb/Coro1a/Pycard/Tyrobp/Rps3/Mif/Lgals3/Cd3e/Ccr2/Slfn1/Ccl5/Rac2/H2-Ab1/H2-Aa/Aif1/H2-T23/Cd74	19
iD8	up	GO:0030593	neutrophil chemotaxis	13/326	99/23328	128549	8.94118e+06	674016	Fcer1g/Spp1/Cxcl9/C3ar1/Itgb2/Lgals3/Ccl2/Ccl12/Ccl8/Ccl5/Ccl4/Rac2/Cd74	13
iD8	up	GO:0034470	ncRNA processing	23/326	355/23328	130677	8.94118e+06	674016	Rpl7/Rps21/Rpl7a/Rpl35/Rps6/Rpl11/Rps8/Rpl5/Rps16/Rps19/Rps17/Rps15/Rps24/Rpl14/Rpl27/Rpl26/Npm1/Nsa2/Rps7/Rpl35a/Rpl10a/Rps28/Rps14	23
iD8	up	GO:0001909	leukocyte mediated cytotoxicity	15/326	141/23328	137594	9.20985e+06	6.94269e+06	Ptprc/B2m/Coro1a/Ctsc/Tyrobp/Gzmb/Ctsh/Ccl2/Il7r/Tap1/H2-D1/H2-Q6/H2-Q7/H2-T23/H2-K1	15
iD8	up	GO:0050900	leukocyte migration	23/326	360/23328	171013	1.12032e+07	8.44534e+06	Fcer1g/Msn/Spp1/Cxcl9/C3ar1/Coro1a/Pycard/Rpl13a/Rps19/Mif/Itgb2/Lgals3/Ccr2/Ccl2/Ccl12/Ccl8/Cxcl16/Ccl5/Ccl4/Lgmn/Rac2/Aif1/Cd74	23
iD8	up	GO:0002474	antigen processing and presentation of peptide antigen via MHC class I	10/326	51/23328	190424	1.22149e+07	9.20801e+06	Fcer1g/B2m/Ifi30/Tap1/H2-D1/H2-Q6/H2-Q7/H2-T23/Tapbp/H2-K1	10
iD8	up	GO:0001913	T cell mediated cytotoxicity	11/326	69/23328	297341	1.86839e+07	1.40846e+07	Ptprc/B2m/Ctsc/Gzmb/Ctsh/Il7r/H2-D1/H2-Q6/H2-Q7/H2-T23/H2-K1	11
iD8	up	GO:0030217	T cell differentiation	20/326	282/23328	345098	2.12511e+07	1.60198e+07	Fcer1g/Ptprc/B2m/Mafb/Il2rg/Rpl22/Runx3/Rps6/Fgl2/Psap/Bcl2a1d/Cd3g/Cd3d/Cd3e/Ccr2/Il7r/H2-DMa/H2-Aa/Cd74/Ctla2a	20
iD8	up	GO:0042129	regulation of T cell proliferation	16/326	175/23328	360572	2.15535e+07	1.62477e+07	Ptprc/Cebpb/Gpnmb/Coro1a/Pycard/Rps3/Lgals3/Cd3e/Ccr2/Slfn1/Ccl5/Rac2/H2-Ab1/H2-Aa/Aif1/H2-T23	16
iD8	up	GO:0002697	regulation of immune effector process	25/326	440/23328	364008	2.15535e+07	1.62477e+07	Stat1/Fcer1g/Ptprc/B2m/Fgl2/Vamp8/Pycard/Rps19/Tyrobp/Mif/Itgb2/Lgals3/Ccr2/Grn/Ccl2/Ccl5/Il7r/Rac2/Tap1/H2-D1/H2-Q6/H2-Q7/H2-T23/H2-K1/Cd74	25
iD8	up	GO:0002460	adaptive immune response based on somatic recombination of immune receptors built from immunoglobulin superfamily domains	25/326	445/23328	45698.8	2.65484e+07	2.00131e+07	Fcer1g/Ptprc/B2m/C1qb/C1qc/C1qa/Fgl2/Trbc2/C3ar1/Ctsc/Il18bp/Irf7/Gzmb/Ctsh/Ccr2/Il7r/H2-DMa/H2-Ab1/C4b/H2-D1/H2-Q6/H2-Q7/H2-T23/H2-K1/Cd74	25
iD8	up	GO:0002831	regulation of response to biotic stimulus	20/326	291/23328	590244	3.34522e+07	2.52174e+06	Stat1/Ifi204/Ifi203/Samhd1/Zbp1/Fgl2/Pycard/Rps19/Irf7/Mif/Hmgb2/Cyba/Irgm1/Grn/Ccl5/Ly86/Tap1/H2-T23/Cd74/Apoe	20
iD8	up	GO:0002548	monocyte chemotaxis	10/326	57/23328	597555	3.34522e+07	2.52174e+06	Rps19/Lgals3/Ccr2/Ccl2/Ccl12/Ccl8/Ccl5/Ccl4/Lgmn/Aif1	10
iD8	up	GO:0022409	positive regulation of cell-cell adhesion	19/326	265/23328	717552	3.94525e+06	2.97406e+07	Ptprc/Il2rg/Runx3/Coro1a/Pycard/Rps3/Itgb2/Cd3e/Ccr2/Ccl2/Ccl5/Il7r/Lgals1/H2-DMa/H2-Ab1/H2-Aa/Aif1/H2-T23/Cd74	19
iD8	up	GO:0002819	regulation of adaptive immune response	17/326	213/23328	919413	4.89945e+07	3.69337e+07	Fcer1g/Ptprc/Cd48/B2m/Pycard/Irf7/Mif/Ccr2/Il7r/H2-DMa/H2-Ab1/H2-D1/H2-Q6/H2-Q7/H2-T23/H2-K1/Cd74	17
iD8	up	GO:0022407	regulation of cell-cell adhesion	24/326	427/23328	931083	4.89945e+07	3.69337e+07	Ptprc/Cebpb/Il2rg/Runx3/Fgl2/Gpnmb/Coro1a/Pycard/Rps3/Itgb2/Lgals3/Cd3e/Ccr2/Ccl2/Slfn1/Ccl5/Il7r/Lgals1/H2-DMa/H2-Ab1/H2-Aa/Aif1/H2-T23/Cd74	24
iD8	up	GO:0030041	actin filament polymerization	16/326	187/23328	938835	4.89945e+07	3.69337e+07	Arpc5/Actr3/Arpc2/Tmsb4x/Arpc3/Arpc1b/Capg/Tmsb10/Coro1a/Gmfg/Pycard/Cotl1/Pfn1/Msrb1/Aif1/Cfl1	16
iD8	up	GO:0045785	positive regulation of cell adhesion	24/326	435/23328	1.33057e+06	6.82807e+07	5.14722e+07	Ptprc/Arpc2/Il2rg/S100a10/Runx3/Spp1/Coro1a/Pycard/Rps3/Itgb2/Cd3e/Ccr2/Ccl2/Ccl5/Il7r/Lgals1/H2-DMa/H2-Ab1/H2-Aa/Aif1/H2-T23/Cd74/Cfl1/Cd63	24
iD8	up	GO:0035458	cellular response to interferon-beta	9/326	47/23328	1.55566e+06	7.85227e+07	5.9193e+07	Stat1/Ifi204/Ifi203/Gbp2/Irgm1/Ifi47/Igtp/Iigp1/Ifit3	9
iD8	up	GO:0030098	lymphocyte differentiation	23/326	409/23328	1.89484e+06	9.41001e+07	7.09358e+07	Fcer1g/Ptprc/B2m/Mafb/Il2rg/Rpl22/Runx3/Rps6/Fgl2/Psap/Bcl2a1d/Cd3g/Cd3d/Cd3e/Ccr2/Id2/Il7r/Lgals1/H2-DMa/H2-Ab1/H2-Aa/Cd74/Ctla2a	23
iD8	up	GO:0002696	positive regulation of leukocyte activation	25/326	479/23328	1.97173e+06	9.63644e+07	7.26427e+07	Fcer1g/Ptprc/Il2rg/Runx3/Trbc2/Vamp8/Coro1a/Ctsc/Pycard/Tyrobp/Rps3/Mif/Itgb2/Cd3e/Ccr2/Ccl2/Ccl5/Il7r/Lgals1/H2-DMa/H2-Ab1/H2-Aa/Aif1/H2-T23/Cd74	25
iD8	up	GO:1990266	neutrophil migration	13/326	124/23328	2.08545e+06	1.0033e+08	7.56319e+06	Fcer1g/Spp1/Cxcl9/C3ar1/Itgb2/Lgals3/Ccl2/Ccl12/Ccl8/Ccl5/Ccl4/Rac2/Cd74	13
iD8	up	GO:0071621	granulocyte chemotaxis	13/326	126/23328	2.5312e+06	1.19901e+08	9.03853e+07	Fcer1g/Spp1/Cxcl9/C3ar1/Itgb2/Lgals3/Ccl2/Ccl12/Ccl8/Ccl5/Ccl4/Rac2/Cd74	13
iD8	up	GO:0002821	positive regulation of adaptive immune response	14/326	154/23328	3.72234e+06	1.71061e+08	1.28951e+08	Fcer1g/Ptprc/B2m/Pycard/Mif/Ccr2/H2-DMa/H2-Ab1/H2-D1/H2-Q6/H2-Q7/H2-T23/H2-K1/Cd74	14
iD8	up	GO:0002833	positive regulation of response to biotic stimulus	14/326	154/23328	3.72234e+06	1.71061e+08	1.28951e+08	Ifi204/Ifi203/Zbp1/Pycard/Rps19/Irf7/Mif/Hmgb2/Cyba/Irgm1/Grn/Ly86/H2-T23/Cd74	14
iD8	up	GO:0050867	positive regulation of cell activation	25/326	496/23328	3.89158e+06	1.76208e+08	1.32832e+08	Fcer1g/Ptprc/Il2rg/Runx3/Trbc2/Vamp8/Coro1a/Ctsc/Pycard/Tyrobp/Rps3/Mif/Itgb2/Cd3e/Ccr2/Ccl2/Ccl5/Il7r/Lgals1/H2-DMa/H2-Ab1/H2-Aa/Aif1/H2-T23/Cd74	25
iD8	up	GO:0071674	mononuclear cell migration	11/326	89/23328	4.64475e+06	2.07264e+08	1.56242e+08	C3ar1/Rps19/Lgals3/Ccr2/Ccl2/Ccl12/Ccl8/Ccl5/Ccl4/Lgmn/Aif1	11
iD8	up	GO:0072331	signal transduction by p53 class mediator	13/326	135/23328	5.79637e+06	2.54958e+08	1.92196e+08	Ifi204/Rpl11/Rpl5/Pycard/Mif/Shisa5/Rps27l/Rpl23/Rpl26/Npm1/Rps7/Cd74/Hint1	13
iD8	up	GO:0008154	actin polymerization or depolymerization	16/326	215/23328	6.72286e+06	2.91545e+08	2.19776e+06	Arpc5/Actr3/Arpc2/Tmsb4x/Arpc3/Arpc1b/Capg/Tmsb10/Coro1a/Gmfg/Pycard/Cotl1/Pfn1/Msrb1/Aif1/Cfl1	16
iD8	up	GO:0033077	T cell differentiation in thymus	11/326	93/23328	7.37817e+06	3.15519e+08	2.37849e+08	Ptprc/B2m/Mafb/Il2rg/Rps6/Cd3g/Cd3d/Cd3e/Il7r/H2-DMa/Cd74	11
iD8	up	GO:0045059	positive thymic T cell selection	6/326	17/23328	7.73298e+06	3.26162e+08	2.45872e+08	Ptprc/Cd3g/Cd3d/Cd3e/H2-DMa/Cd74	6
iD8	up	GO:0044403	symbiotic process	21/326	374/23328	8.18456e+06	3.40544e+08	2.56713e+08	Stat1/Zbp1/Gbp2/Isg15/Gapdh/Vamp8/Eif3f/Ifitm3/Bst2/Ctsb/Gpx1/Irgm1/Pfn1/Ppia/Ccl5/Ccl4/Lgals1/Cd74/Cfl1/Apoe/Ifitm1	21
iD8	up	GO:0034660	ncRNA metabolic process	23/326	444/23328	8.47356e+06	3.41465e+08	2.57408e+08	Rpl7/Rps21/Rpl7a/Rpl35/Rps6/Rpl11/Rps8/Rpl5/Rps16/Rps19/Rps17/Rps15/Rps24/Rpl14/Rpl27/Rpl26/Npm1/Nsa2/Rps7/Rpl35a/Rpl10a/Rps28/Rps14	23
iD8	up	GO:0002483	antigen processing and presentation of endogenous peptide antigen	8/326	41/23328	8.53941e+06	3.41465e+08	2.57408e+08	B2m/Tap1/H2-D1/H2-Q6/H2-Q7/H2-T23/Tapbp/H2-K1	8
iD8	up	GO:0019885	antigen processing and presentation of endogenous peptide antigen via MHC class I	8/326	41/23328	8.53941e+06	3.41465e+08	2.57408e+08	B2m/Tap1/H2-D1/H2-Q6/H2-Q7/H2-T23/Tapbp/H2-K1	8
iD8	up	GO:0072332	intrinsic apoptotic signaling pathway by p53 class mediator	10/326	78/23328	1.34355e+06	5.3036e+08	3.99803e+08	Ifi204/Rpl11/Pycard/Mif/Shisa5/Rps27l/Rpl26/Rps7/Cd74/Hint1	10
iD8	up	GO:0030833	regulation of actin filament polymerization	14/326	171/23328	1.38683e+07	5.40511e+08	4.07455e+08	Arpc5/Actr3/Arpc2/Tmsb4x/Arpc3/Arpc1b/Capg/Tmsb10/Coro1a/Gmfg/Pycard/Cotl1/Pfn1/Cfl1	14
iD8	up	GO:0019883	antigen processing and presentation of endogenous antigen	8/326	44/23328	1.5273e+07	5.87821e+08	4.43119e+08	B2m/Tap1/H2-D1/H2-Q6/H2-Q7/H2-T23/Tapbp/H2-K1	8
iD8	up	GO:0042742	defense response to bacterium	23/326	464/23328	1.86072e+07	7.07305e+08	5.3319e+08	Fcer1g/B2m/Cebpb/Rpl39/Gbp2/Isg15/Plac8/Trbc2/Pycard/Rps19/Lyz2/Hmgb2/Irf8/Cyba/Grn/Wfdc17/Il7r/Rpl30/H2-T23/H2-K1/Iigp1/Mpeg1/Fau	23
iD8	up	GO:0071347	cellular response to interleukin-1	10/326	81/23328	1.93278e+07	7.25734e+08	5.47082e+08	Cebpb/Zbp1/Pycard/Saa3/Ccl2/Ccl12/Ccl8/Ccl5/Ccl4/Cfl1	10
iD8	up	GO:0031341	regulation of cell killing	12/326	126/23328	2.12714e+07	7.89092e+08	5.94844e+08	Ptprc/B2m/Gapdh/Tyrobp/Ccl2/Il7r/Tap1/H2-D1/H2-Q6/H2-Q7/H2-T23/H2-K1	12
iD8	up	GO:0032760	positive regulation of tumor necrosis factor production	9/326	63/23328	2.22079e+07	8.14027e+08	6.1364e+08	Fcer1g/Ptprc/Cd2/Pycard/Mif/Cyba/Ccl2/Ccl4/H2-T23	9
iD8	up	GO:0048872	homeostasis of number of cells	19/326	330/23328	2.33276e+06	8.30357e+08	6.25951e+08	Stat1/Fcer1g/B2m/Mafb/Rps6/Isg15/Coro1a/Rps19/Rps17/Mif/Hmgb2/Rps24/Ccr2/Ccl2/Id2/Il7r/Rps14/Cd74/Prdx5	19
iD8	up	GO:0048245	eosinophil chemotaxis	6/326	20/23328	2.33763e+07	8.30357e+08	6.25951e+08	Lgals3/Ccl2/Ccl12/Ccl8/Ccl5/Ccl4	6
iD8	up	GO:0050729	positive regulation of inflammatory response	13/326	152/23328	2.34625e+07	8.30357e+08	6.25951e+08	Fcer1g/Cebpb/Zbp1/Ctss/Alox5ap/Vamp8/Ctsc/Rps19/Mif/Ccr2/Grn/Ccl5/H2-T23	13
iD8	up	GO:1903557	positive regulation of tumor necrosis factor superfamily cytokine production	9/326	64/23328	2.55274e+07	8.93169e+08	6.733e+07	Fcer1g/Ptprc/Cd2/Pycard/Mif/Cyba/Ccl2/Ccl4/H2-T23	9
iD8	up	GO:0001910	regulation of leukocyte mediated cytotoxicity	11/326	105/23328	2.59844e+07	8.98944e+08	6.77654e+08	Ptprc/B2m/Tyrobp/Ccl2/Il7r/Tap1/H2-D1/H2-Q6/H2-Q7/H2-T23/H2-K1	11
iD8	up	GO:0043254	regulation of protein-containing complex assembly	22/326	438/23328	2.76298e+07	9.45247e+08	7.12559e+08	Arpc5/Actr3/Arpc2/Tmsb4x/Msn/Arpc3/Arpc1b/Capg/Tmsb10/Coro1a/Gmfg/Pycard/Rpl13a/Rps3/Cotl1/Lgals3/Lcp1/Dnajc15/Rack1/Pfn1/Cfl1/Apoe	22
iD8	up	GO:0045088	regulation of innate immune response	14/326	181/23328	2.79683e+07	9.46313e+08	7.13362e+08	Ifi204/Ifi203/Samhd1/Zbp1/Pycard/Rps19/Irf7/Hmgb2/Irgm1/Grn/Tap1/H2-T23/Cd74/Apoe	14
iD8	up	GO:0097530	granulocyte migration	13/326	155/23328	2.94452e+07	9.67156e+08	7.29074e+08	Fcer1g/Spp1/Cxcl9/C3ar1/Itgb2/Lgals3/Ccl2/Ccl12/Ccl8/Ccl5/Ccl4/Rac2/Cd74	13
iD8	up	GO:0019221	cytokine-mediated signaling pathway	20/326	369/23328	2.94541e+07	9.67156e+08	7.29074e+08	Stat1/Fcer1g/Ptprc/Samhd1/Zbp1/Il2rg/Cxcl9/Pycard/Ifitm3/Irf7/Ccr2/Irgm1/Ccl2/Ccl12/Ccl8/Ccl5/Ccl4/Iigp1/Cd74/Ifitm1	20
iD8	up	GO:0050866	negative regulation of cell activation	15/326	210/23328	2.95267e+07	9.67156e+08	7.29074e+08	Cebpb/Cst7/Runx3/Fgl2/Gpnmb/Tyrobp/Lgals3/Ccr2/Grn/Slfn1/Id2/H2-Ab1/H2-Aa/Cd74/Apoe	15
iD8	up	GO:0002699	positive regulation of immune effector process	17/326	273/23328	340294	1.10291e+09	8.31411e+08	Fcer1g/Ptprc/B2m/Vamp8/Rps19/Tyrobp/Mif/Itgb2/Ccr2/Ccl2/Rac2/H2-D1/H2-Q6/H2-Q7/H2-T23/H2-K1/Cd74	17
iD8	up	GO:0002456	T cell mediated immunity	12/326	132/23328	3.53839e+07	1.13486e+09	8.55498e+08	Ptprc/B2m/Ctsc/Gzmb/Ctsh/Ccr2/Il7r/H2-D1/H2-Q6/H2-Q7/H2-T23/H2-K1	12
iD8	up	GO:0002262	myeloid cell homeostasis	14/326	187/23328	4.16584e+07	1.32233e+09	9.96819e+08	Stat1/Fcer1g/B2m/Mafb/Rps6/Isg15/Rps19/Rps17/Hmgb2/Rps24/Ccr2/Ccl2/Id2/Rps14	14
iD8	up	GO:0008064	regulation of actin polymerization or depolymerization	14/326	188/23328	4.44505e+07	1.39656e+09	1.05277e+09	Arpc5/Actr3/Arpc2/Tmsb4x/Arpc3/Arpc1b/Capg/Tmsb10/Coro1a/Gmfg/Pycard/Cotl1/Pfn1/Cfl1	14
iD8	up	GO:0008630	intrinsic apoptotic signaling pathway in response to DNA damage	11/326	111/23328	4.58192e+07	1.42502e+09	1.07423e+09	Ifi204/Pycard/Rps3/Mif/Tpt1/Bcl2a1d/Bcl2a1b/Shisa5/Rps27l/Rpl26/Cd74	11
iD8	up	GO:0002695	negative regulation of leukocyte activation	14/326	189/23328	4.74095e+07	1.45638e+09	1.09787e+09	Cebpb/Cst7/Runx3/Fgl2/Gpnmb/Tyrobp/Lgals3/Ccr2/Grn/Slfn1/Id2/H2-Ab1/H2-Aa/Cd74	14
iD8	up	GO:0051251	positive regulation of lymphocyte activation	21/326	416/23328	4.77733e+07	1.45638e+09	1.09787e+09	Ptprc/Il2rg/Runx3/Trbc2/Coro1a/Pycard/Tyrobp/Rps3/Mif/Cd3e/Ccr2/Ccl2/Ccl5/Il7r/Lgals1/H2-DMa/H2-Ab1/H2-Aa/Aif1/H2-T23/Cd74	21
iD8	up	GO:0030832	regulation of actin filament length	14/326	191/23328	5.38638e+07	1.62595e+09	1.22569e+09	Arpc5/Actr3/Arpc2/Tmsb4x/Arpc3/Arpc1b/Capg/Tmsb10/Coro1a/Gmfg/Pycard/Cotl1/Pfn1/Cfl1	14
iD8	up	GO:1903706	regulation of hemopoiesis	21/326	424/23328	6.507e+07	1.94515e+09	1.46632e+09	Stat1/Ptprc/B2m/Mafb/Cebpb/Il2rg/Runx3/C1qc/Isg15/Fgl2/Tyrobp/Hmgb2/Ccr2/Ccl5/Id2/Il7r/H2-DMa/H2-Aa/Pim1/Cd74/Ctla2a	21
iD8	up	GO:0072677	eosinophil migration	6/326	24/23328	7.74358e+07	2.29255e+09	1.7282e+09	Lgals3/Ccl2/Ccl12/Ccl8/Ccl5/Ccl4	6
iD8	up	GO:0032271	regulation of protein polymerization	15/326	227/23328	7.97544e+07	2.3387e+09	1.76299e+08	Arpc5/Actr3/Arpc2/Tmsb4x/Arpc3/Arpc1b/Capg/Tmsb10/Coro1a/Gmfg/Pycard/Rps3/Cotl1/Pfn1/Cfl1	15
iD8	up	GO:0031343	positive regulation of cell killing	10/326	95/23328	8.74954e+07	2.54149e+09	1.91586e+09	Ptprc/B2m/Gapdh/Tyrobp/Ccl2/H2-D1/H2-Q6/H2-Q7/H2-T23/H2-K1	10
iD8	up	GO:0032956	regulation of actin cytoskeleton organization	19/326	361/23328	9.1032e+06	2.59998e+09	1.95995e+09	Arpc5/Actr3/Arpc2/Tmsb4x/S100a10/Arpc3/Arpc1b/Capg/Tmsb10/Arhgdib/Coro1a/Gmfg/Pycard/Bst2/Cotl1/Actg1/Pfn1/Rac2/Cfl1	19
iD8	up	GO:0051258	protein polymerization	17/326	293/23328	9.11976e+07	2.59998e+09	1.95995e+09	Arpc5/Actr3/Arpc2/Tmsb4x/Arpc3/Arpc1b/Capg/Tmsb10/Coro1a/Gmfg/Pycard/Rps3/Cotl1/Pfn1/Msrb1/Aif1/Cfl1	17
iD8	up	GO:0002703	regulation of leukocyte mediated immunity	16/326	261/23328	9.30059e+07	2.6272e+09	1.98047e+09	Fcer1g/Ptprc/B2m/Vamp8/Tyrobp/Itgb2/Ccr2/Ccl2/Il7r/Rac2/Tap1/H2-D1/H2-Q6/H2-Q7/H2-T23/H2-K1	16
iD8	up	GO:0070555	response to interleukin-1	10/326	96/23328	9.64736e+07	2.70038e+09	2.03564e+09	Cebpb/Zbp1/Pycard/Saa3/Ccl2/Ccl12/Ccl8/Ccl5/Ccl4/Cfl1	10
iD8	up	GO:0002274	myeloid leukocyte activation	15/326	231/23328	9.94036e+07	2.73902e+09	2.06477e+09	Fcgr4/Fcer1g/Cd48/Cst7/C1qa/Vamp8/Ctsc/Pycard/Tyrobp/Itgb2/Ccr2/Grn/Ccl5/Rac2/Aif1	15
iD8	up	GO:0097193	intrinsic apoptotic signaling pathway	17/326	295/23328	1.00163e+08	2.73902e+09	2.06477e+09	Ifi204/Cebpb/Rpl11/Pycard/Rps3/Mif/Tpt1/Bcl2a1d/Bcl2a1b/Gpx1/Shisa5/Rps27l/Rack1/Rpl26/Rps7/Cd74/Hint1	17
iD8	up	GO:0032680	regulation of tumor necrosis factor production	11/326	120/23328	1.00523e+08	2.73902e+09	2.06477e+09	Fcer1g/Ptprc/Cd2/Gpnmb/Pycard/Mif/Cyba/Ccl2/Ccl4/Tspo/H2-T23	11
iD8	up	GO:0036230	granulocyte activation	7/326	39/23328	1.0225e+08	2.76166e+09	2.08183e+09	Fcgr4/Fcer1g/Tyrobp/Itgb2/Ccr2/Grn/Ccl5	7
iD8	up	GO:0001914	regulation of T cell mediated cytotoxicity	8/326	56/23328	1.05825e+08	2.83335e+09	2.13587e+09	Ptprc/B2m/Il7r/H2-D1/H2-Q6/H2-Q7/H2-T23/H2-K1	8
iD8	up	GO:0002688	regulation of leukocyte chemotaxis	11/326	121/23328	1.09214e+08	2.89889e+09	2.18528e+08	C3ar1/Mif/Ccr2/Ccl2/Ccl12/Ccl5/Ccl4/Lgmn/Rac2/Aif1/Cd74	11
iD8	up	GO:1903555	regulation of tumor necrosis factor superfamily cytokine production	11/326	122/23328	1.1856e+07	3.12006e+09	2.35201e+09	Fcer1g/Ptprc/Cd2/Gpnmb/Pycard/Mif/Cyba/Ccl2/Ccl4/Tspo/H2-T23	11
iD8	up	GO:0006959	humoral immune response	20/326	406/23328	1.31134e+08	3.4217e+09	2.57939e+09	Ptprc/B2m/Rpl39/C1qb/C1qc/C1qa/Cxcl9/Trbc2/Gapdh/Rps19/Lgals3/Ccr2/Ccl2/Wfdc17/Rpl30/H2-DMa/H2-Ab1/C4b/H2-T23/Fau	20
iD8	up	GO:0032970	regulation of actin filament-based process	20/326	410/23328	1.52415e+08	3.94358e+09	2.9728e+08	Arpc5/Actr3/Arpc2/Tmsb4x/S100a10/Arpc3/Arpc1b/Capg/Tmsb10/Arhgdib/Coro1a/Gmfg/Pycard/Abracl/Bst2/Cotl1/Actg1/Pfn1/Rac2/Cfl1	20
iD8	up	GO:0032640	tumor necrosis factor production	11/326	126/23328	1.63359e+08	4.18302e+09	3.1533e+09	Fcer1g/Ptprc/Cd2/Gpnmb/Pycard/Mif/Cyba/Ccl2/Ccl4/Tspo/H2-T23	11
iD8	up	GO:0071677	positive regulation of mononuclear cell migration	6/326	27/23328	1.64386e+08	4.18302e+09	3.1533e+09	Lgals3/Ccr2/Ccl2/Ccl5/Lgmn/Aif1	6
iD8	up	GO:0110053	regulation of actin filament organization	16/326	273/23328	1.67714e+08	4.23271e+09	3.19076e+07	Arpc5/Actr3/Arpc2/Tmsb4x/S100a10/Arpc3/Arpc1b/Capg/Tmsb10/Coro1a/Gmfg/Pycard/Cotl1/Actg1/Pfn1/Cfl1	16
iD8	up	GO:1905517	macrophage migration	8/326	60/23328	1.81593e+08	4.54573e+09	3.42672e+09	C3ar1/Rpl13a/Mif/Lgals3/Ccr2/Ccl2/Ccl12/Ccl5	8
iD8	up	GO:0072676	lymphocyte migration	10/326	103/23328	1.85105e+08	4.59627e+09	3.46482e+09	Msn/Pycard/Ccr2/Ccl2/Ccl12/Ccl8/Cxcl16/Ccl5/Ccl4/Aif1	10
iD8	up	GO:0016032	viral process	17/326	309/23328	1.88804e+08	4.65063e+09	3.5058e+09	Stat1/Zbp1/Isg15/Vamp8/Eif3f/Ifitm3/Bst2/Ctsb/Pfn1/Ppia/Ccl5/Ccl4/Lgals1/Cd74/Cfl1/Apoe/Ifitm1	17
iD8	up	GO:0071706	tumor necrosis factor superfamily cytokine production	11/326	128/23328	1.9088e+08	4.66445e+09	3.51622e+08	Fcer1g/Ptprc/Cd2/Gpnmb/Pycard/Mif/Cyba/Ccl2/Ccl4/Tspo/H2-T23	11
iD8	up	GO:0042771	intrinsic apoptotic signaling pathway in response to DNA damage by p53 class mediator	7/326	43/23328	2.04202e+08	4.95069e+09	3.732e+08	Ifi204/Pycard/Mif/Shisa5/Rps27l/Rpl26/Cd74	7
iD8	up	GO:0045061	thymic T cell selection	6/326	28/23328	2.0677e+08	4.97378e+09	3.7494e+09	Ptprc/Cd3g/Cd3d/Cd3e/H2-DMa/Cd74	6
iD8	up	GO:0002687	positive regulation of leukocyte migration	12/326	156/23328	2.11402e+08	5.0458e+09	3.80369e+09	C3ar1/Pycard/Lgals3/Ccr2/Ccl2/Ccl12/Ccl5/Ccl4/Lgmn/Rac2/Aif1/Cd74	12
iD8	up	GO:0001912	positive regulation of leukocyte mediated cytotoxicity	9/326	82/23328	2.17935e+08	5.16171e+09	3.89107e+09	Ptprc/B2m/Tyrobp/Ccl2/H2-D1/H2-Q6/H2-Q7/H2-T23/H2-K1	9
iD8	up	GO:0002685	regulation of leukocyte migration	14/326	217/23328	2.46595e+08	5.79593e+09	4.36916e+09	Msn/C3ar1/Pycard/Mif/Lgals3/Ccr2/Ccl2/Ccl12/Ccl5/Ccl4/Lgmn/Rac2/Aif1/Cd74	14
iD8	up	GO:0043903	regulation of symbiotic process	14/326	218/23328	2.60245e+07	6.0704e+09	4.57607e+09	Stat1/Isg15/Gapdh/Ifitm3/Bst2/Pfn1/Ppia/Ccl5/Ccl4/Lgals1/Cd74/Cfl1/Apoe/Ifitm1	14
iD8	up	GO:0034340	response to type I interferon	7/326	45/23328	2.80765e+07	6.49982e+09	4.89978e+09	Stat1/Samhd1/Zbp1/Isg15/Ifitm3/Irf7/Ifitm1	7
iD8	up	GO:0002366	leukocyte activation involved in immune response	16/326	285/23328	2.927e+07	6.67574e+08	5.03239e+09	Fcer1g/Ptprc/Rps6/Fgl2/Vamp8/Coro1a/Pycard/Tyrobp/Itgb2/Lgals3/Lcp1/Ccr2/Grn/Lgals1/Rac2/Cd74	16
iD8	up	GO:0071222	cellular response to lipopolysaccharide	16/326	285/23328	2.927e+07	6.67574e+08	5.03239e+09	Stat1/Fcgr4/B2m/Cebpb/Gbp2/Cxcl9/Pycard/Mif/Irf8/Ccl2/Ccl12/Cd68/Cxcl16/Ccl5/Ly86/Vim	16
iD8	up	GO:0006417	regulation of translation	18/326	355/23328	2.98762e+08	6.76387e+09	5.09883e+09	Rpl10/Rbm3/Rps3a1/Rpl22/Rpl5/Gapdh/Rps9/Eif3k/Rpl13a/Rps3/Pkm/Rplp1/Rps27l/Rack1/Rpl26/Rpl38/Npm1/Vim	18
iD8	up	GO:0009615	response to virus	16/326	286/23328	3.06179e+07	6.88121e+09	5.18728e+09	Stat1/Ptprc/Samhd1/Zbp1/Isg15/Fgl2/Cxcl9/Pycard/Rps15a/Ifitm3/Irf7/Bst2/Ccl5/Ifi27l2a/Ifit3/Ifitm1	16
iD8	up	GO:0000470	maturation of LSU-rRNA	6/326	30/23328	3.18304e+08	7.10186e+09	5.35362e+09	Rpl7/Rpl7a/Rpl35/Npm1/Nsa2/Rpl10a	6
iD8	up	GO:0045089	positive regulation of innate immune response	10/326	110/23328	3.37601e+08	7.47824e+09	5.63734e+09	Ifi204/Ifi203/Zbp1/Pycard/Rps19/Irf7/Hmgb2/Irgm1/H2-T23/Cd74	10
iD8	up	GO:0002263	cell activation involved in immune response	16/326	289/23328	3.50024e+08	7.69803e+09	5.80303e+09	Fcer1g/Ptprc/Rps6/Fgl2/Vamp8/Coro1a/Pycard/Tyrobp/Itgb2/Lgals3/Lcp1/Ccr2/Grn/Lgals1/Rac2/Cd74	16
iD8	up	GO:1903708	positive regulation of hemopoiesis	14/326	224/23328	3.57237e+08	7.80093e+09	5.8806e+09	Stat1/Ptprc/Il2rg/Runx3/Isg15/Tyrobp/Hmgb2/Ccr2/Ccl5/Id2/Il7r/H2-DMa/H2-Aa/Cd74	14
iD8	up	GO:0048246	macrophage chemotaxis	7/326	47/23328	3.79911e+07	8.23764e+09	6.20981e+09	C3ar1/Rpl13a/Mif/Lgals3/Ccl2/Ccl12/Ccl5	7
iD8	up	GO:0050671	positive regulation of lymphocyte proliferation	11/326	138/23328	3.98724e+08	8.55279e+09	6.44738e+09	Ptprc/Coro1a/Pycard/Rps3/Mif/Cd3e/Ccr2/Ccl5/Aif1/H2-T23/Cd74	11
iD8	up	GO:0007015	actin filament organization	20/326	437/23328	4.00001e+08	8.55279e+09	6.44738e+09	Arpc5/Actr3/Arpc2/Tmsb4x/S100a10/Arpc3/Arpc1b/Capg/Tmsb10/Coro1a/Gmfg/Pycard/Cotl1/Lcp1/Actg1/Pfn1/Rac2/Msrb1/Aif1/Cfl1	20
iD8	up	GO:0071219	cellular response to molecule of bacterial origin	16/326	295/23328	4.54982e+08	9.6613e+09	7.28301e+08	Stat1/Fcgr4/B2m/Cebpb/Gbp2/Cxcl9/Pycard/Mif/Irf8/Ccl2/Ccl12/Cd68/Cxcl16/Ccl5/Ly86/Vim	16
iD8	up	GO:0032946	positive regulation of mononuclear cell proliferation	11/326	140/23328	4.58431e+08	9.66788e+08	7.28797e+09	Ptprc/Coro1a/Pycard/Rps3/Mif/Cd3e/Ccr2/Ccl5/Aif1/H2-T23/Cd74	11
iD8	up	GO:0032496	response to lipopolysaccharide	18/326	368/23328	4.92367e+08	0.000103129179224965	7.77422e+09	Stat1/Fcgr4/B2m/Cebpb/Gbp2/Cxcl9/Pycard/Rpl13a/Mif/Hmgb2/Irf8/Ccl2/Ccl12/Cd68/Cxcl16/Ccl5/Ly86/Vim	18
iD8	up	GO:1902903	regulation of supramolecular fiber organization	18/326	370/23328	5.3057e+08	0.000110380085862257	8.32082e+09	Arpc5/Actr3/Arpc2/Tmsb4x/S100a10/Arpc3/Arpc1b/Capg/Tmsb10/Coro1a/Gmfg/Pycard/Rps3/Cotl1/Actg1/Pfn1/Cfl1/Apoe	18
iD8	up	GO:2000045	regulation of G1/S transition of mitotic cell cycle	10/326	116/23328	5.4544e+08	0.000112701865437585	8.49584e+09	Gpnmb/Psme1/Psme2/Rps27l/Rpl26/Ccl12/Slfn1/Id2/Aif1/Rpl17	10
iD8	up	GO:0050792	regulation of viral process	13/326	201/23328	5.49051e+08	0.000112701865437585	8.49584e+09	Stat1/Isg15/Ifitm3/Bst2/Pfn1/Ppia/Ccl5/Ccl4/Lgals1/Cd74/Cfl1/Apoe/Ifitm1	13
iD8	up	GO:0050727	regulation of inflammatory response	18/326	372/23328	5.71422e+08	0.00011609859226753	8.7519e+07	Fcer1g/Cebpb/Zbp1/Cst7/Ctss/Alox5ap/Vamp8/Ctsc/Pycard/Rps19/Mif/Gpx1/Ccr2/Grn/Ccl5/H2-T23/Apoe/Ctla2a	18
iD8	up	GO:0042119	neutrophil activation	6/326	33/23328	5.7314e+08	0.00011609859226753	8.7519e+07	Fcgr4/Fcer1g/Tyrobp/Itgb2/Grn/Ccl5	6
iD8	up	GO:0034248	regulation of cellular amide metabolic process	19/326	410/23328	5.84643e+08	0.000117654700409956	8.8692e+09	Rpl10/Rbm3/Rps3a1/Rpl22/Rpl5/Gapdh/Rps9/Eif3k/Rpl13a/Rps3/Pkm/Rplp1/Rps27l/Rack1/Rpl26/Rpl38/Npm1/Vim/Apoe	19
iD8	up	GO:0031334	positive regulation of protein-containing complex assembly	14/326	235/23328	6.21354e+08	0.000124230459485701	9.36491e+09	Arpc5/Actr3/Arpc2/Msn/Arpc3/Arpc1b/Coro1a/Gmfg/Pycard/Rps3/Lgals3/Lcp1/Rack1/Pfn1	14
iD8	up	GO:1901796	regulation of signal transduction by p53 class mediator	8/326	71/23328	6.60929e+08	0.000130749535130277	9.85633e+09	Rpl11/Rpl5/Mif/Rpl23/Rpl26/Npm1/Rps7/Cd74	8
iD8	up	GO:0001916	positive regulation of T cell mediated cytotoxicity	7/326	51/23328	6.66699e+08	0.000130749535130277	9.85633e+09	Ptprc/B2m/H2-D1/H2-Q6/H2-Q7/H2-T23/H2-K1	7
iD8	up	GO:0045010	actin nucleation	7/326	51/23328	6.66699e+08	0.000130749535130277	9.85633e+09	Arpc5/Actr3/Arpc2/Arpc3/Arpc1b/Coro1a/Gmfg	7
iD8	up	GO:0002577	regulation of antigen processing and presentation	5/326	20/23328	6.74461e+08	0.000131434466086369	9.90797e+09	Fgl2/Pycard/Cd68/H2-Ab1/Cd74	5
iD8	up	GO:0002824	positive regulation of adaptive immune response based on somatic recombination of immune receptors built from immunoglobulin superfamily domains	11/326	147/23328	7.33362e+08	0.000141596092415249	0.000106739845054144	Fcer1g/Ptprc/B2m/Ccr2/H2-DMa/H2-Ab1/H2-D1/H2-Q6/H2-Q7/H2-T23/H2-K1	11
iD8	up	GO:1904667	negative regulation of ubiquitin protein ligase activity	4/326	10/23328	7.35803e+08	0.000141596092415249	0.000106739845054144	Rpl11/Rpl5/Rpl23/Rps7	4
iD8	up	GO:0051607	defense response to virus	14/326	239/23328	7.53679e+08	0.000144135214558342	0.000108653919796634	Stat1/Ptprc/Samhd1/Zbp1/Isg15/Fgl2/Cxcl9/Pycard/Ifitm3/Irf7/Bst2/Ccl5/Ifit3/Ifitm1	14
iD8	up	GO:0002690	positive regulation of leukocyte chemotaxis	9/326	96/23328	8.12647e+08	0.000153095976628182	0.000115408840349786	C3ar1/Ccr2/Ccl2/Ccl5/Ccl4/Lgmn/Rac2/Aif1/Cd74	9
iD8	up	GO:0030838	positive regulation of actin filament polymerization	9/326	96/23328	8.12647e+08	0.000153095976628182	0.000115408840349786	Arpc5/Actr3/Arpc2/Arpc3/Arpc1b/Coro1a/Gmfg/Pycard/Pfn1	9
iD8	up	GO:1902105	regulation of leukocyte differentiation	16/326	309/23328	8.16961e+08	0.000153095976628182	0.000115408840349786	Ptprc/Mafb/Cebpb/Il2rg/Runx3/C1qc/Fgl2/Tyrobp/Ccr2/Ccl5/Id2/Il7r/H2-DMa/H2-Aa/Cd74/Ctla2a	16
iD8	up	GO:0002428	antigen processing and presentation of peptide antigen via MHC class Ib	6/326	35/23328	8.20423e+08	0.000153095976628182	0.000115408840349786	B2m/H2-D1/H2-Q6/H2-Q7/H2-T23/H2-K1	6
iD8	up	GO:0050821	protein stabilization	12/326	178/23328	8.27579e+08	0.000153500873981316	0.000115714065444626	Rpl11/Rpl5/Gapdh/Tyrobp/Ifi30/Rpl23/Grn/Pfn1/Npm1/Rps7/Pim1/Cd74	12
iD8	up	GO:0034101	erythrocyte homeostasis	11/326	149/23328	8.34512e+08	0.000153860054778812	0.000115984827878936	Stat1/B2m/Mafb/Rps6/Isg15/Rps19/Rps17/Hmgb2/Rps24/Id2/Rps14	11
iD8	up	GO:0048247	lymphocyte chemotaxis	7/326	53/23328	8.66677e+06	0.000158839124297778	0.000119738216125058	Ccr2/Ccl2/Ccl12/Ccl8/Cxcl16/Ccl5/Ccl4	7
iD8	up	GO:0090026	positive regulation of monocyte chemotaxis	5/326	21/23328	8.75122e+08	0.00015943799287133	0.000120189663178845	Ccr2/Ccl2/Ccl5/Lgmn/Aif1	5
iD8	up	GO:0002709	regulation of T cell mediated immunity	9/326	97/23328	8.84893e+08	0.00016026966262055	0.000120816603503637	Ptprc/B2m/Ccr2/Il7r/H2-D1/H2-Q6/H2-Q7/H2-T23/H2-K1	9
iD8	up	GO:0070665	positive regulation of leukocyte proliferation	11/326	152/23328	1.00898e+09	0.000181676093155433	0.00013695348298584	Ptprc/Coro1a/Pycard/Rps3/Mif/Cd3e/Ccr2/Ccl5/Aif1/H2-T23/Cd74	11
iD8	up	GO:0002237	response to molecule of bacterial origin	18/326	389/23328	1.05073e+09	0.000188092042489474	0.000141790039038406	Stat1/Fcgr4/B2m/Cebpb/Gbp2/Cxcl9/Pycard/Rpl13a/Mif/Hmgb2/Irf8/Ccl2/Ccl12/Cd68/Cxcl16/Ccl5/Ly86/Vim	18
iD8	up	GO:0042102	positive regulation of T cell proliferation	9/326	100/23328	1.13548e+09	0.00020208949965904	0.000152341787917534	Ptprc/Coro1a/Pycard/Rps3/Cd3e/Ccr2/Ccl5/Aif1/H2-T23	9
iD8	up	GO:0034314	Arp2/3 complex-mediated actin nucleation	6/326	37/23328	1.14776e+09	0.000203100364305425	0.000153103811317229	Arpc5/Actr3/Arpc2/Arpc3/Arpc1b/Gmfg	6
iD8	up	GO:0002705	positive regulation of leukocyte mediated immunity	12/326	185/23328	1.22313e+09	0.000215200260345247	0.000162225115489058	Fcer1g/Ptprc/B2m/Vamp8/Tyrobp/Itgb2/Ccl2/H2-D1/H2-Q6/H2-Q7/H2-T23/H2-K1	12
iD8	up	GO:0071675	regulation of mononuclear cell migration	7/326	56/23328	1.25806e+09	0.000219682397094688	0.000165603899281649	C3ar1/Lgals3/Ccr2/Ccl2/Ccl5/Lgmn/Aif1	7
iD8	up	GO:0071216	cellular response to biotic stimulus	16/326	320/23328	1.26287e+09	0.000219682397094688	0.000165603899281649	Stat1/Fcgr4/B2m/Cebpb/Gbp2/Cxcl9/Pycard/Mif/Irf8/Ccl2/Ccl12/Cd68/Cxcl16/Ccl5/Ly86/Vim	16
iD8	up	GO:0032273	positive regulation of protein polymerization	10/326	129/23328	1.40151e+09	0.000241243106873066	0.00018185707959013	Arpc5/Actr3/Arpc2/Arpc3/Arpc1b/Coro1a/Gmfg/Pycard/Rps3/Pfn1	10
iD8	up	GO:0031647	regulation of protein stability	15/326	287/23328	1.40249e+09	0.000241243106873066	0.00018185707959013	Serf2/Rpl11/Rpl5/Gapdh/Pycard/Tyrobp/Ifi30/Ctsh/Rpl23/Grn/Pfn1/Npm1/Rps7/Pim1/Cd74	15
iD8	up	GO:0050777	negative regulation of immune response	11/326	158/23328	1.45512e+09	0.000247531091276704	0.000186597171421047	Ptprc/Samhd1/Fgl2/Rps19/Lgals3/Gpx1/Ccr2/Grn/Il7r/Tap1/H2-T23	11
iD8	up	GO:0051250	negative regulation of lymphocyte activation	11/326	158/23328	1.45512e+09	0.000247531091276704	0.000186597171421047	Cebpb/Runx3/Fgl2/Gpnmb/Tyrobp/Lgals3/Slfn1/Id2/H2-Ab1/H2-Aa/Cd74	11
iD8	up	GO:0002475	antigen processing and presentation via MHC class Ib	6/326	39/23328	1.57337e+09	0.000266175777700208	0.000200652156314921	B2m/H2-D1/H2-Q6/H2-Q7/H2-T23/H2-K1	6
iD8	up	GO:0035455	response to interferon-alpha	5/326	24/23328	1.76605e+09	0.000297140638684523	0.000223994498657928	Ifi204/Ifitm3/Bst2/Ifit3/Ifitm1	5
iD8	up	GO:0043368	positive T cell selection	6/326	40/23328	1.82941e+09	0.000302836120293846	0.000228287942171221	Ptprc/Cd3g/Cd3d/Cd3e/H2-DMa/Cd74	6
iD8	up	GO:0060337	type I interferon signaling pathway	6/326	40/23328	1.82941e+09	0.000302836120293846	0.000228287942171221	Stat1/Samhd1/Zbp1/Ifitm3/Irf7/Ifitm1	6
iD8	up	GO:0071357	cellular response to type I interferon	6/326	40/23328	1.82941e+09	0.000302836120293846	0.000228287942171221	Stat1/Samhd1/Zbp1/Ifitm3/Irf7/Ifitm1	6
iD8	up	GO:0051495	positive regulation of cytoskeleton organization	13/326	225/23328	1.84234e+09	0.000303344953013005	0.000228671517202672	Arpc5/Actr3/Arpc2/S100a10/Arpc3/Arpc1b/Coro1a/Gmfg/Pycard/Rps3/Pfn1/Npm1/Cfl1	13
iD8	up	GO:1902806	regulation of cell cycle G1/S phase transition	10/326	134/23328	1.95444e+09	0.000320092307668866	0.000241296230290029	Gpnmb/Psme1/Psme2/Rps27l/Rpl26/Ccl12/Slfn1/Id2/Aif1/Rpl17	10
iD8	up	GO:0072678	T cell migration	7/326	60/23328	1.99731e+09	0.000323669380328272	0.000243992746662054	Msn/Pycard/Ccr2/Ccl2/Cxcl16/Ccl5/Aif1	7
iD8	up	GO:2000401	regulation of lymphocyte migration	7/326	60/23328	1.99731e+09	0.000323669380328272	0.000243992746662054	Msn/Pycard/Ccr2/Ccl12/Ccl5/Ccl4/Aif1	7
iD8	up	GO:0019730	antimicrobial humoral response	11/326	165/23328	2.18358e+09	0.000352002036858729	0.000265350845720072	B2m/Rpl39/Cxcl9/Gapdh/Rps19/Lgals3/Ccl2/Wfdc17/Rpl30/H2-T23/Fau	11
iD8	up	GO:0002822	regulation of adaptive immune response based on somatic recombination of immune receptors built from immunoglobulin superfamily domains	12/326	197/23328	2.29199e+09	0.000367553618092054	0.000277074145020761	Fcer1g/Ptprc/B2m/Ccr2/Il7r/H2-DMa/H2-Ab1/H2-D1/H2-Q6/H2-Q7/H2-T23/H2-K1	12
iD8	up	GO:0032535	regulation of cellular component size	18/326	413/23328	2.33723e+09	0.000372866827680739	0.000281079419167545	Arpc5/Actr3/Arpc2/Tmsb4x/Arpc3/Arpc1b/Capg/Tmsb10/Coro1a/Gmfg/Pycard/Cotl1/Rpl4/Pfn1/Npm1/Il7r/Cfl1/Apoe	18
iD8	up	GO:1902905	positive regulation of supramolecular fiber organization	12/326	200/23328	2.66133e+09	0.000422383464073396	0.000318406706990253	Arpc5/Actr3/Arpc2/S100a10/Arpc3/Arpc1b/Coro1a/Gmfg/Pycard/Rps3/Pfn1/Cfl1	12
iD8	up	GO:0052547	regulation of peptidase activity	18/326	421/23328	3.00721e+09	0.000474831162058811	0.000357943526551573	Stat1/Cst7/Gapdh/Pycard/Rps3/Ctsd/Cstb/Psme1/Psme2/Bcl2a1d/Ctsh/Gpx1/Rps27l/Rack1/Grn/Lgmn/Psmb9/Psmb8	18
iD8	up	GO:0010952	positive regulation of peptidase activity	11/326	171/23328	3.04054e+07	0.000477644295460055	0.000360064160096211	Stat1/Pycard/Rps3/Ctsd/Psme1/Psme2/Ctsh/Rps27l/Rack1/Grn/Lgmn	11
iD8	up	GO:0045730	respiratory burst	5/326	27/23328	3.24094e+09	0.000506540309939508	0.000381846937117866	Cybb/Rps19/Cyba/Grn/Rac2	5
iD8	up	GO:0090025	regulation of monocyte chemotaxis	5/326	28/23328	3.90054e+09	0.000606553392239085	0.000457240125771246	Ccr2/Ccl2/Ccl5/Lgmn/Aif1	5
iD8	up	GO:0002275	myeloid cell activation involved in immune response	8/326	92/23328	4.4867e+09	0.000694199018493876	0.00052331031461992	Fcer1g/Vamp8/Pycard/Tyrobp/Itgb2/Ccr2/Grn/Rac2	8
iD8	up	GO:0046635	positive regulation of alpha-beta T cell activation	7/326	68/23328	4.55733e+09	0.000701600376239721	0.000528889704315682	Ptprc/Il2rg/Runx3/Cd3e/Ccr2/H2-Ab1/H2-T23	7
iD8	up	GO:1902107	positive regulation of leukocyte differentiation	11/326	180/23328	4.86482e+09	0.000745212273766157	0.000561765803543316	Ptprc/Il2rg/Runx3/Tyrobp/Ccr2/Ccl5/Id2/Il7r/H2-DMa/H2-Aa/Cd74	11
iD8	up	GO:0051651	maintenance of location in cell	12/326	213/23328	4.92536e+09	0.000750751759242024	0.000565941651981561	Ptprc/Tmsb4x/Txn1/Tmsb10/Coro1a/Ftl1/Srgn/Cyba/Pfn1/Tspo/Fth1/Apoe	12
iD8	up	GO:0001774	microglial cell activation	6/326	48/23328	5.32477e+09	0.000803675558260466	0.000605837372340414	Cst7/C1qa/Ctsc/Tyrobp/Grn/Aif1	6
iD8	up	GO:0002269	leukocyte activation involved in inflammatory response	6/326	48/23328	5.32477e+09	0.000803675558260466	0.000605837372340414	Cst7/C1qa/Ctsc/Tyrobp/Grn/Aif1	6
iD8	up	GO:0050868	negative regulation of T cell activation	9/326	122/23328	5.56852e+09	0.000836364821029247	0.000630479626115618	Cebpb/Runx3/Fgl2/Gpnmb/Lgals3/Slfn1/H2-Ab1/H2-Aa/Cd74	9
iD8	up	GO:0070374	positive regulation of ERK1 and ERK2 cascade	12/326	216/23328	5.63812e+08	0.000840763955285889	0.000633795839867826	Ptprc/Gpnmb/Pycard/Mif/Ccl2/Ccl12/Ccl8/Ccl5/Ccl4/Atp6v0c/Cd74/Apoe	12
iD8	up	GO:0000082	G1/S transition of mitotic cell cycle	11/326	183/23328	5.65242e+09	0.000840763955285889	0.000633795839867826	Rps6/Gpnmb/Psme1/Psme2/Rps27l/Rpl26/Ccl12/Slfn1/Id2/Aif1/Rpl17	11
iD8	up	GO:0030490	maturation of SSU-rRNA	6/326	49/23328	5.99707e+09	0.000887739805308556	0.000669207798398443	Rps21/Rps8/Rps16/Rps19/Rps28/Rps14	6
iD8	up	GO:0095500	acetylcholine receptor signaling pathway	5/326	31/23328	6.51571e+09	0.000955327219585708	0.00072015743976564	Rgs10/Ly6e/Ly6i/Ly6a/Ly6c2	5
iD8	up	GO:1902253	regulation of intrinsic apoptotic signaling pathway by p53 class mediator	5/326	31/23328	6.51571e+09	0.000955327219585708	0.00072015743976564	Rpl11/Mif/Rpl26/Rps7/Cd74	5
iD8	up	GO:0045646	regulation of erythrocyte differentiation	6/326	50/23328	6.73548e+09	0.000982868914514924	0.000740919285655085	Stat1/B2m/Mafb/Isg15/Hmgb2/Id2	6
iD8	up	GO:0034612	response to tumor necrosis factor	11/326	188/23328	7.20876e+09	0.00103831627402026	0.000782717349862286	Stat1/Actr3/Pycard/Rps3/Ccl2/Ccl12/Ccl8/Cxcl16/Ccl5/Ccl4/Cfl1	11
iD8	up	GO:0002711	positive regulation of T cell mediated immunity	7/326	73/23328	7.21662e+09	0.00103831627402026	0.000782717349862286	Ptprc/B2m/H2-D1/H2-Q6/H2-Q7/H2-T23/H2-K1	7
iD8	up	GO:0002886	regulation of myeloid leukocyte mediated immunity	7/326	73/23328	7.21662e+09	0.00103831627402026	0.000782717349862286	Fcer1g/Vamp8/Tyrobp/Itgb2/Ccr2/Rac2/H2-T23	7
iD8	up	GO:0034250	positive regulation of cellular amide metabolic process	10/326	158/23328	7.97832e+09	0.00114256987005565	0.000861307178842312	Rbm3/Rps3a1/Rpl5/Rps9/Pkm/Rps27l/Rpl26/Npm1/Vim/Apoe	10
iD8	up	GO:0045727	positive regulation of translation	9/326	128/23328	8.09074e+09	0.00115330561482562	0.000869400140404606	Rbm3/Rps3a1/Rpl5/Rps9/Pkm/Rps27l/Rpl26/Npm1/Vim	9
iD8	up	GO:0045580	regulation of T cell differentiation	10/326	159/23328	8.41015e+09	0.00119331108275163	0.000899557593021431	Ptprc/Il2rg/Runx3/Fgl2/Ccr2/Il7r/H2-DMa/H2-Aa/Cd74/Ctla2a	10
iD8	up	GO:0061844	antimicrobial humoral immune response mediated by antimicrobial peptide	9/326	129/23328	8.59244e+09	0.00121358319100789	0.000914839382633594	B2m/Rpl39/Cxcl9/Gapdh/Rps19/Lgals3/Ccl2/Rpl30/Fau	9
iD8	up	GO:0002253	activation of immune response	17/326	416/23328	8.68311e+09	0.0012183627737074	0.000918442391078721	Fcer1g/Ptprc/Ifi204/Ifi203/Zbp1/C1qb/C1qc/C1qa/Trbc2/C3ar1/Pycard/Rps3/Lgals3/Bcl2a1d/Cd3e/Fyb/C4b	17
iD8	up	GO:0045619	regulation of lymphocyte differentiation	11/326	192/23328	8.70542e+09	0.0012183627737074	0.000918442391078721	Ptprc/Il2rg/Runx3/Fgl2/Ccr2/Id2/Il7r/H2-DMa/H2-Aa/Cd74/Ctla2a	11
iD8	up	GO:0002486	antigen processing and presentation of endogenous peptide antigen via MHC class I via ER pathway, TAP-independent	5/326	33/23328	8.89541e+09	0.0012282041952724	0.000925861182056937	H2-D1/H2-Q6/H2-Q7/H2-T23/H2-K1	5
iD8	up	GO:1905144	response to acetylcholine	5/326	33/23328	8.89541e+09	0.0012282041952724	0.000925861182056937	Rgs10/Ly6e/Ly6i/Ly6a/Ly6c2	5
iD8	up	GO:1905145	cellular response to acetylcholine	5/326	33/23328	8.89541e+09	0.0012282041952724	0.000925861182056937	Rgs10/Ly6e/Ly6i/Ly6a/Ly6c2	5
iD8	up	GO:0045582	positive regulation of T cell differentiation	8/326	102/23328	9.37015e+09	0.00128797718303197	0.000970920048746342	Ptprc/Il2rg/Runx3/Ccr2/Il7r/H2-DMa/H2-Aa/Cd74	8
iD8	up	GO:0051444	negative regulation of ubiquitin-protein transferase activity	4/326	18/23328	9.81383e+08	0.00134296760525635	0.00101237365842986	Rpl11/Rpl5/Rpl23/Rps7	4
iD8	up	GO:0016064	immunoglobulin mediated immune response	13/326	265/23328	9.92654e+09	0.00135238173547826	0.0010194703429786	Fcer1g/Ptprc/C1qb/C1qc/C1qa/Fgl2/Trbc2/Irf7/H2-DMa/H2-Ab1/C4b/H2-T23/Cd74	13
iD8	up	GO:0031397	negative regulation of protein ubiquitination	7/326	77/23328	0.000101560191778304	0.00137754991403259	0.00103844295326297	Rpl11/Isg15/Rpl5/Rps3/Rpl23/Rps7/Tspo	7
iD8	up	GO:0002476	antigen processing and presentation of endogenous peptide antigen via MHC class Ib	5/326	34/23328	0.000103105065989488	0.00138629038507263	0.00104503181110926	H2-D1/H2-Q6/H2-Q7/H2-T23/H2-K1	5
iD8	up	GO:0002484	antigen processing and presentation of endogenous peptide antigen via MHC class I via ER pathway	5/326	34/23328	0.000103105065989488	0.00138629038507263	0.00104503181110926	H2-D1/H2-Q6/H2-Q7/H2-T23/H2-K1	5
iD8	up	GO:0002706	regulation of lymphocyte mediated immunity	11/326	196/23328	0.000104601378130942	0.00140029410115291	0.00105558827816351	Fcer1g/Ptprc/B2m/Ccr2/Il7r/Tap1/H2-D1/H2-Q6/H2-Q7/H2-T23/H2-K1	11
iD8	up	GO:0002698	negative regulation of immune effector process	9/326	134/23328	0.000115102899989756	0.00152346395616463	0.00114843781246235	Ptprc/Fgl2/Rps19/Lgals3/Ccr2/Grn/Il7r/Tap1/H2-T23	9
iD8	up	GO:1903038	negative regulation of leukocyte cell-cell adhesion	9/326	134/23328	0.000115102899989756	0.00152346395616463	0.00114843781246235	Cebpb/Runx3/Fgl2/Gpnmb/Lgals3/Slfn1/H2-Ab1/H2-Aa/Cd74	9
iD8	up	GO:0019724	B cell mediated immunity	13/326	269/23328	0.000115286489700019	0.00152346395616463	0.00114843781246235	Fcer1g/Ptprc/C1qb/C1qc/C1qa/Fgl2/Trbc2/Irf7/H2-DMa/H2-Ab1/C4b/H2-T23/Cd74	13
iD8	up	GO:0052548	regulation of endopeptidase activity	15/326	346/23328	0.000118175808692145	0.00155152729599419	0.00116959289163166	Stat1/Cst7/Gapdh/Pycard/Rps3/Ctsd/Psme1/Psme2/Bcl2a1d/Gpx1/Rps27l/Rack1/Lgmn/Psmb9/Psmb8	15
iD8	up	GO:0000462	maturation of SSU-rRNA from tricistronic rRNA transcript (SSU-rRNA, 5.8S rRNA, LSU-rRNA)	5/326	35/23328	0.000118921871339601	0.00155152729599419	0.00116959289163166	Rps21/Rps8/Rps16/Rps19/Rps14	5
iD8	up	GO:0060142	regulation of syncytium formation by plasma membrane fusion	5/326	35/23328	0.000118921871339601	0.00155152729599419	0.00116959289163166	Stat1/Cd53/Cxcl9/Tyrobp/Ccl8	5
iD8	up	GO:0046631	alpha-beta T cell activation	10/326	166/23328	0.000120251994881339	0.00156226114869047	0.00117768442688586	Ptprc/Cebpb/Il2rg/Rpl22/Runx3/Psap/Cd3e/Ccr2/H2-Ab1/H2-T23	10
iD8	up	GO:2001242	regulation of intrinsic apoptotic signaling pathway	10/326	167/23328	0.000126355685720547	0.00163466032072927	0.00123226133133042	Rpl11/Pycard/Rps3/Mif/Tpt1/Gpx1/Rack1/Rpl26/Rps7/Cd74	10
iD8	up	GO:0061900	glial cell activation	6/326	56/23328	0.000128287032227328	0.00165270197584913	0.00124586173116608	Cst7/C1qa/Ctsc/Tyrobp/Grn/Aif1	6
iD8	up	GO:0044843	cell cycle G1/S phase transition	11/326	201/23328	0.000130705265964983	0.00167683964127576	0.00126405750637188	Rps6/Gpnmb/Psme1/Psme2/Rps27l/Rpl26/Ccl12/Slfn1/Id2/Aif1/Rpl17	11
iD8	up	GO:0071356	cellular response to tumor necrosis factor	10/326	169/23328	0.00013935083663324	0.00178033703731845	0.00134207728664029	Stat1/Actr3/Pycard/Rps3/Ccl2/Ccl12/Ccl8/Ccl5/Ccl4/Cfl1	10
iD8	up	GO:0045058	T cell selection	6/326	57/23328	0.000141712378781039	0.00180302650523479	0.00135918136238448	Ptprc/Cd3g/Cd3d/Cd3e/H2-DMa/Cd74	6
iD8	up	GO:0030218	erythrocyte differentiation	9/326	138/23328	0.000144039635196468	0.00182509480152233	0.00137581717828985	Stat1/B2m/Mafb/Rps6/Isg15/Rps19/Hmgb2/Id2/Rps14	9
iD8	up	GO:0002675	positive regulation of acute inflammatory response	5/326	37/23328	0.000156073440025098	0.00196142906872358	0.0014785904844483	Fcer1g/Alox5ap/Mif/Ccl5/H2-T23	5
iD8	up	GO:1902229	regulation of intrinsic apoptotic signaling pathway in response to DNA damage	5/326	37/23328	0.000156073440025098	0.00196142906872358	0.0014785904844483	Rps3/Mif/Tpt1/Rpl26/Cd74	5
iD8	up	GO:0006909	phagocytosis	15/326	358/23328	0.000171450282476179	0.0021459163404234	0.00161766312734264	Fcer1g/Ptprc/Il2rg/Trbc2/Coro1a/Pycard/Tyrobp/Itgb2/Irf8/Cyba/Ccr2/Rack1/Ccl2/Rac2/Aif1	15
iD8	up	GO:0051235	maintenance of location	14/326	320/23328	0.000180480241952021	0.00224979216587154	0.00169596818028641	Ptprc/Tmsb4x/Plin2/Txn1/Tmsb10/Coro1a/Ftl1/Srgn/Cyba/Hexa/Pfn1/Tspo/Fth1/Apoe	14
iD8	up	GO:1901623	regulation of lymphocyte chemotaxis	4/326	21/23328	0.000185697933989106	0.0023054997530341	0.00173796241275882	Ccr2/Ccl12/Ccl5/Ccl4	4
iD8	up	GO:0070098	chemokine-mediated signaling pathway	6/326	60/23328	0.000188770719975698	0.00233423713576375	0.00175962560789015	Cxcl9/Ccl2/Ccl12/Ccl8/Ccl5/Ccl4	6
iD8	up	GO:2000403	positive regulation of lymphocyte migration	5/326	39/23328	0.00020149558784167	0.00248161965985801	0.00187072745764582	Pycard/Ccr2/Ccl5/Ccl4/Aif1	5
iD8	up	GO:0046641	positive regulation of alpha-beta T cell proliferation	4/326	22/23328	0.000224476175275019	0.002753634038533	0.00207578094561299	Ptprc/Cd3e/Ccr2/H2-T23	4
iD8	up	GO:1903321	negative regulation of protein modification by small protein conjugation or removal	7/326	88/23328	0.000235246798579545	0.00287430513026357	0.00216674682902213	Rpl11/Isg15/Rpl5/Rps3/Rpl23/Rps7/Tspo	7
iD8	up	GO:0045621	positive regulation of lymphocyte differentiation	8/326	117/23328	0.000243265964691843	0.00296053717504421	0.00223175141312883	Ptprc/Il2rg/Runx3/Ccr2/Il7r/H2-DMa/H2-Aa/Cd74	8
iD8	up	GO:2001233	regulation of apoptotic signaling pathway	16/326	413/23328	0.000254877079321164	0.00308963199696797	0.00232906738459663	Ptprc/Runx3/Rpl11/Ctsc/Pycard/Rps3/Mif/Hmgb2/Lgals3/Tpt1/Ctsh/Gpx1/Rack1/Rpl26/Rps7/Cd74	16
iD8	up	GO:0050921	positive regulation of chemotaxis	9/326	149/23328	0.000256436505011997	0.00309634509385074	0.00233412794035688	C3ar1/Ccr2/Ccl2/Ccl5/Ccl4/Lgmn/Rac2/Aif1/Cd74	9
iD8	up	GO:1903362	regulation of cellular protein catabolic process	12/326	254/23328	0.000258336674395546	0.00310710398618706	0.00234223835132475	Msn/Rpl11/Sdcbp/Rpl5/Ctsc/Psme1/Psme2/Gpx1/Rpl23/Rack1/Rps7/Apoe	12
iD8	up	GO:0030099	myeloid cell differentiation	16/326	414/23328	0.000261830967109092	0.00313687761762215	0.00236468270520396	Stat1/Fcer1g/B2m/Mafb/Cebpb/Rps6/C1qc/Isg15/Rps19/Tyrobp/Hmgb2/Irf8/Ccl5/Id2/Rps14/Cd74	16
iD8	up	GO:0001911	negative regulation of leukocyte mediated cytotoxicity	4/326	23/23328	0.000268756934577433	0.00319499073962902	0.00240849030986889	Ptprc/Il7r/Tap1/H2-T23	4
iD8	up	GO:1904666	regulation of ubiquitin protein ligase activity	4/326	23/23328	0.000268756934577433	0.00319499073962902	0.00240849030986889	Rpl11/Rpl5/Rpl23/Rps7	4
iD8	up	GO:2001235	positive regulation of apoptotic signaling pathway	10/326	184/23328	0.000277696441195392	0.00328856670169466	0.00247903098314105	Ptprc/Runx3/Rpl11/Ctsc/Pycard/Rps3/Ctsh/Rack1/Rpl26/Rps7	10
iD8	up	GO:0050830	defense response to Gram-positive bacterium	9/326	151/23328	0.000283144529423147	0.00334023757124089	0.00251798220358153	B2m/Rpl39/Gbp2/Lyz2/Hmgb2/Il7r/H2-T23/Mpeg1/Fau	9
iD8	up	GO:0019058	viral life cycle	11/326	221/23328	0.000297705533983233	0.00348530547199382	0.00262733921326007	Isg15/Vamp8/Ifitm3/Bst2/Ctsb/Ppia/Ccl5/Lgals1/Cd74/Apoe/Ifitm1	11
iD8	up	GO:1903050	regulation of proteolysis involved in cellular protein catabolic process	11/326	221/23328	0.000297705533983233	0.00348530547199382	0.00262733921326007	Rpl11/Sdcbp/Rpl5/Ctsc/Psme1/Psme2/Gpx1/Rpl23/Rack1/Rps7/Apoe	11
iD8	up	GO:0050829	defense response to Gram-negative bacterium	8/326	121/23328	0.000305911670134101	0.00356781072857158	0.00268953442043737	B2m/Pycard/Rps19/Lyz2/Hmgb2/Rpl30/Iigp1/Mpeg1	8
iD8	up	GO:0045637	regulation of myeloid cell differentiation	11/326	224/23328	0.000333958838623232	0.0038656363312817	0.00291404526776505	Stat1/B2m/Mafb/Cebpb/C1qc/Isg15/Tyrobp/Hmgb2/Ccl5/Id2/Cd74	11
iD8	up	GO:0050920	regulation of chemotaxis	11/326	224/23328	0.000333958838623232	0.0038656363312817	0.00291404526776505	C3ar1/Mif/Ccr2/Ccl2/Ccl12/Ccl5/Ccl4/Lgmn/Rac2/Aif1/Cd74	11
iD8	up	GO:0006457	protein folding	9/326	155/23328	0.000343494406784323	0.00396112089321697	0.00298602470711387	Hspe1/B2m/Grn/Ppia/Tbca/Pfdn5/H2-DMa/H2-DMb1/Cd74	9
iD8	up	GO:0070664	negative regulation of leukocyte proliferation	7/326	94/23328	0.000353239498113766	0.00405830005482196	0.00305928159206934	Cebpb/Gpnmb/Tyrobp/Ccl12/Slfn1/H2-Ab1/H2-Aa	7
iD8	up	GO:0032753	positive regulation of interleukin-4 production	4/326	25/23328	0.000375576657481083	0.00424280636808473	0.00319836858912731	Fcer1g/Cebpb/Cd3e/H2-T23	4
iD8	up	GO:1901798	positive regulation of signal transduction by p53 class mediator	4/326	25/23328	0.000375576657481083	0.00424280636808473	0.00319836858912731	Rpl11/Rpl23/Rpl26/Rps7	4
iD8	up	GO:0030837	negative regulation of actin filament polymerization	6/326	68/23328	0.000375904782231063	0.00424280636808473	0.00319836858912731	Arpc2/Tmsb4x/Capg/Tmsb10/Pfn1/Cfl1	6
iD8	up	GO:0032507	maintenance of protein location in cell	6/326	68/23328	0.000375904782231063	0.00424280636808473	0.00319836858912731	Tmsb4x/Txn1/Tmsb10/Srgn/Pfn1/Tspo	6
iD8	up	GO:0045862	positive regulation of proteolysis	14/326	344/23328	0.000376189067387831	0.00424280636808473	0.00319836858912731	Stat1/Ctsc/Pycard/Rps3/Ctsd/Psme1/Psme2/Ctsh/Rps27l/Rack1/Grn/Lgmn/Cfl1/Apoe	14
iD8	up	GO:0031348	negative regulation of defense response	11/326	228/23328	0.000388016285142377	0.00436022679545029	0.00328688401359562	Samhd1/Cst7/Fgl2/Pycard/Rps19/Gpx1/Grn/Tap1/H2-T23/Apoe/Ctla2a	11
iD8	up	GO:0002468	dendritic cell antigen processing and presentation	3/326	11/23328	0.00041054974166375	0.00458000961805321	0.00345256361696631	Fgl2/Cd68/Cd74	3
iD8	up	GO:0002579	positive regulation of antigen processing and presentation	3/326	11/23328	0.00041054974166375	0.00458000961805321	0.00345256361696631	Pycard/H2-Ab1/Cd74	3
iD8	up	GO:0010950	positive regulation of endopeptidase activity	9/326	160/23328	0.000433490511814064	0.00480327523561912	0.00362086866704507	Stat1/Pycard/Rps3/Ctsd/Psme1/Psme2/Rps27l/Rack1/Lgmn	9
iD8	up	GO:0010592	positive regulation of lamellipodium assembly	4/326	26/23328	0.000439006585791975	0.00480327523561912	0.00362086866704507	Actr3/Arpc2/Rac2/Cfl1	4
iD8	up	GO:0055094	response to lipoprotein particle	4/326	26/23328	0.000439006585791975	0.00480327523561912	0.00362086866704507	Fcer1g/Itgb2/Cd68/Apoe	4
iD8	up	GO:0150076	neuroinflammatory response	6/326	70/23328	0.000439923227166156	0.00480327523561912	0.00362086866704507	Cst7/C1qa/Ctsc/Tyrobp/Grn/Aif1	6
iD8	up	GO:1990868	response to chemokine	6/326	70/23328	0.000439923227166156	0.00480327523561912	0.00362086866704507	Cxcl9/Ccl2/Ccl12/Ccl8/Ccl5/Ccl4	6
iD8	up	GO:1990869	cellular response to chemokine	6/326	70/23328	0.000439923227166156	0.00480327523561912	0.00362086866704507	Cxcl9/Ccl2/Ccl12/Ccl8/Ccl5/Ccl4	6
iD8	up	GO:0098926	postsynaptic signal transduction	5/326	46/23328	0.000442916150582091	0.00481886511534367	0.00363262083702255	Rgs10/Ly6e/Ly6i/Ly6a/Ly6c2	5
iD8	up	GO:2000116	regulation of cysteine-type endopeptidase activity	11/326	234/23328	0.00048276220386375	0.00523094123730629	0.00394325752662703	Stat1/Cst7/Pycard/Rps3/Ctsd/Bcl2a1d/Gpx1/Rps27l/Rack1/Lgmn/Psmb9	11
iD8	up	GO:0030101	natural killer cell activation	7/326	99/23328	0.000484189104459985	0.00523094123730629	0.00394325752662703	Ptprc/Slamf7/Coro1a/Tyrobp/Itgb2/Id2/H2-T23	7
iD8	up	GO:1902904	negative regulation of supramolecular fiber organization	9/326	163/23328	0.000496224063020361	0.00534221639874018	0.00402714044519653	Arpc2/Tmsb4x/Capg/Tmsb10/Coro1a/Gmfg/Pfn1/Cfl1/Apoe	9
iD8	up	GO:0031342	negative regulation of cell killing	4/326	27/23328	0.000509719145578208	0.00544939322651147	0.00410793390350859	Ptprc/Il7r/Tap1/H2-T23	4
iD8	up	GO:0032069	regulation of nuclease activity	4/326	27/23328	0.000509719145578208	0.00544939322651147	0.00410793390350859	Rps3/Hmgb2/Npm1/Gzma	4
iD8	up	GO:0042989	sequestering of actin monomers	3/326	12/23328	0.000541744987896245	0.00575183730252599	0.0043359263096596	Tmsb4x/Tmsb10/Pfn1	3
iD8	up	GO:2000343	positive regulation of chemokine (C-X-C motif) ligand 2 production	3/326	12/23328	0.000541744987896245	0.00575183730252599	0.0043359263096596	Mif/Ccl5/Cd74	3
iD8	up	GO:0070227	lymphocyte apoptotic process	7/326	102/23328	0.000579658265904721	0.00613322268288878	0.00462342729723245	Rps6/Mif/Lgals3/Cd3g/Ccl5/Il7r/Cd74	7
iD8	up	GO:0019835	cytolysis	4/326	28/23328	0.000588171439481638	0.00615979544953729	0.00464345873274977	Fgl2/Lyz2/Gzmb/Gzma	4
iD8	up	GO:0045648	positive regulation of erythrocyte differentiation	4/326	28/23328	0.000588171439481638	0.00615979544953729	0.00464345873274977	Stat1/Isg15/Hmgb2/Id2	4
iD8	up	GO:0071402	cellular response to lipoprotein particle stimulus	4/326	28/23328	0.000588171439481638	0.00615979544953729	0.00464345873274977	Fcer1g/Itgb2/Cd68/Apoe	4
iD8	up	GO:0043299	leukocyte degranulation	6/326	74/23328	0.000593255456292138	0.00619197813533387	0.00466771911195063	Fcer1g/Vamp8/Coro1a/Itgb2/Ccr2/Rac2	6
iD8	up	GO:0002285	lymphocyte activation involved in immune response	10/326	203/23328	0.000602495526949167	0.00626717475498813	0.00472440482547267	Fcer1g/Ptprc/Rps6/Fgl2/Coro1a/Lgals3/Lcp1/Ccr2/Lgals1/Cd74	10
iD8	up	GO:0045765	regulation of angiogenesis	13/326	320/23328	0.000613957097523264	0.00636489529721929	0.00479806982115469	Stat1/Cybb/C3ar1/Rnh1/Btg1/Itgb2/Lgals3/Ctsh/Pkm/Ccr2/Grn/Ccl2/Ccl5	13
iD8	up	GO:0051701	interaction with host	8/326	135/23328	0.0006366458475489	0.00657796162618477	0.00495868630817847	Gapdh/Vamp8/Ifitm3/Ctsb/Irgm1/Lgals1/Cd74/Ifitm1	8
iD8	up	GO:0048525	negative regulation of viral process	7/326	104/23328	0.000651205615445595	0.00670589327744812	0.00505512544290631	Stat1/Isg15/Ifitm3/Bst2/Ccl5/Ccl4/Ifitm1	7
iD8	up	GO:0051438	regulation of ubiquitin-protein transferase activity	5/326	50/23328	0.000654141920729937	0.00671367657975825	0.00506099275512109	Rpl11/Rpl5/Rpl23/Rps7/Rps2	5
iD8	up	GO:0071353	cellular response to interleukin-4	4/326	29/23328	0.000674823715294108	0.00690293096143042	0.00520365900410389	Rplp0/Coro1a/Rpl3/Rps2	4
iD8	up	GO:0002444	myeloid leukocyte mediated immunity	7/326	105/23328	0.000689512585645241	0.00700663119208481	0.00528183168785046	Fcer1g/Vamp8/Tyrobp/Itgb2/Ccr2/Rac2/H2-T23	7
iD8	up	GO:0046634	regulation of alpha-beta T cell activation	7/326	105/23328	0.000689512585645241	0.00700663119208481	0.00528183168785046	Ptprc/Il2rg/Runx3/Cd3e/Ccr2/H2-Ab1/H2-T23	7
iD8	up	GO:0051494	negative regulation of cytoskeleton organization	9/326	171/23328	0.000700755035716038	0.00709744985187395	0.0053502938149372	Arpc2/Tmsb4x/Capg/Tmsb10/Coro1a/Gmfg/Pfn1/Npm1/Cfl1	9
iD8	up	GO:0070371	ERK1 and ERK2 cascade	13/326	325/23328	0.000708738881692486	0.0071547771040366	0.00539350900476939	Ptprc/Gpnmb/Pycard/Mif/Ctsh/Ccl2/Ccl12/Ccl8/Ccl5/Ccl4/Atp6v0c/Cd74/Apoe	13
iD8	up	GO:0031663	lipopolysaccharide-mediated signaling pathway	5/326	51/23328	0.000717043599626668	0.00719145681840557	0.0054211593937144	Stat1/Mif/Ccl12/Ccl5/Ly86	5
iD8	up	GO:2000059	negative regulation of ubiquitin-dependent protein catabolic process	5/326	51/23328	0.000717043599626668	0.00719145681840557	0.0054211593937144	Rpl11/Sdcbp/Rpl5/Rpl23/Rps7	5
iD8	up	GO:0014812	muscle cell migration	7/326	106/23328	0.000729583100365947	0.00729346222735958	0.00549805446448022	Arpc5/Arpc2/Tmsb4x/Naca/Mif/Ccl5/Aif1	7
iD8	up	GO:0071887	leukocyte apoptotic process	8/326	138/23328	0.000735675891138014	0.00733056980198687	0.00552602738872192	Fcer1g/Rps6/Mif/Lgals3/Cd3g/Ccl5/Il7r/Cd74	8
iD8	up	GO:0051085	chaperone cofactor-dependent protein refolding	4/326	30/23328	0.000770138586680055	0.00762461964111862	0.00574769193985284	Hspe1/H2-DMa/H2-DMb1/Cd74	4
iD8	up	GO:0060143	positive regulation of syncytium formation by plasma membrane fusion	4/326	30/23328	0.000770138586680055	0.00762461964111862	0.00574769193985284	Cd53/Cxcl9/Tyrobp/Ccl8	4
iD8	up	GO:0002888	positive regulation of myeloid leukocyte mediated immunity	5/326	52/23328	0.000784357346443149	0.00769884114693753	0.0058036425801259	Fcer1g/Vamp8/Tyrobp/Itgb2/H2-T23	5
iD8	up	GO:0046718	viral entry into host cell	6/326	78/23328	0.000785136771724061	0.00769884114693753	0.0058036425801259	Vamp8/Ifitm3/Ctsb/Lgals1/Cd74/Ifitm1	6
iD8	up	GO:0070228	regulation of lymphocyte apoptotic process	6/326	78/23328	0.000785136771724061	0.00769884114693753	0.0058036425801259	Mif/Lgals3/Cd3g/Ccl5/Il7r/Cd74	6
iD8	up	GO:0045639	positive regulation of myeloid cell differentiation	7/326	108/23328	0.000815244561786164	0.00796869208171302	0.00600706519210858	Stat1/Isg15/Tyrobp/Hmgb2/Ccl5/Id2/Cd74	7
iD8	up	GO:0070997	neuron death	15/326	416/23328	0.000825454433981837	0.00804295633617113	0.00606304805772802	Cebpb/Ctsz/C1qa/Gpnmb/Gapdh/Coro1a/Tyrobp/Gpx1/Rack1/Grn/Ccl12/Npm1/Ccl5/Lgmn/Apoe	15
iD8	up	GO:0007162	negative regulation of cell adhesion	12/326	290/23328	0.000840672062650538	0.00816539205331548	0.00615534417447928	Ptprc/Cebpb/Runx3/Fgl2/Gpnmb/Lgals3/Slfn1/Lgals1/H2-Ab1/H2-Aa/Cd74/Cfl1	12
iD8	up	GO:0001959	regulation of cytokine-mediated signaling pathway	7/326	109/23328	0.000860952775532416	0.00833608049013934	0.00628401479658715	Ptprc/Samhd1/Zbp1/Pycard/Irf7/Irgm1/Cd74	7
iD8	up	GO:0070670	response to interleukin-4	4/326	31/23328	0.00087458028815961	0.00836894730342685	0.00630879089385009	Rplp0/Coro1a/Rpl3/Rps2	4
iD8	up	GO:0045060	negative thymic T cell selection	3/326	14/23328	0.000877937635273424	0.00836894730342685	0.00630879089385009	Ptprc/Cd3e/Cd74	3
iD8	up	GO:0060263	regulation of respiratory burst	3/326	14/23328	0.000877937635273424	0.00836894730342685	0.00630879089385009	Rps19/Grn/Rac2	3
iD8	up	GO:0071803	positive regulation of podosome assembly	3/326	14/23328	0.000877937635273424	0.00836894730342685	0.00630879089385009	Arpc2/Msn/Lcp1	3
iD8	up	GO:0072683	T cell extravasation	3/326	14/23328	0.000877937635273424	0.00836894730342685	0.00630879089385009	Ccr2/Ccl2/Ccl5	3
iD8	up	GO:2000106	regulation of leukocyte apoptotic process	7/326	110/23328	0.000908659049032073	0.00863506546904245	0.006509399620259	Fcer1g/Mif/Lgals3/Cd3g/Ccl5/Il7r/Cd74	7
iD8	up	GO:0043300	regulation of leukocyte degranulation	5/326	54/23328	0.00093299041708629	0.00883900767448827	0.00666313803943407	Fcer1g/Vamp8/Itgb2/Ccr2/Rac2	5
iD8	up	GO:0002708	positive regulation of lymphocyte mediated immunity	8/326	144/23328	0.000970891812335286	0.00916986469380474	0.00691254906748242	Fcer1g/Ptprc/B2m/H2-D1/H2-Q6/H2-Q7/H2-T23/H2-K1	8
iD8	up	GO:0032673	regulation of interleukin-4 production	4/326	32/23328	0.000988613963305203	0.00928031217383146	0.00699580805227206	Fcer1g/Cebpb/Cd3e/H2-T23	4
iD8	up	GO:0032743	positive regulation of interleukin-2 production	4/326	32/23328	0.000988613963305203	0.00928031217383146	0.00699580805227206	Ptprc/Rps3/Cd3e/Ccr2	4
iD8	up	GO:0002673	regulation of acute inflammatory response	5/326	55/23328	0.00101470046763548	0.0094674628480292	0.00713688845657489	Fcer1g/Alox5ap/Mif/Ccl5/H2-T23	5
iD8	up	GO:0002720	positive regulation of cytokine production involved in immune response	5/326	55/23328	0.00101470046763548	0.0094674628480292	0.00713688845657489	Fcer1g/B2m/Mif/H2-T23/Cd74	5
iD8	up	GO:0044409	entry into host	6/326	82/23328	0.00102172581443005	0.00950421082365601	0.00716459030312695	Vamp8/Ifitm3/Ctsb/Lgals1/Cd74/Ifitm1	6
iD8	up	GO:0050764	regulation of phagocytosis	7/326	113/23328	0.00106438035066518	0.00987116596294603	0.00744121329491667	Fcer1g/Ptprc/Il2rg/Pycard/Cyba/Rack1/Ccl2	7
iD8	up	GO:0043383	negative T cell selection	3/326	15/23328	0.00108610890672793	0.00997576275951319	0.00752006183987508	Ptprc/Cd3e/Cd74	3
iD8	up	GO:1902165	regulation of intrinsic apoptotic signaling pathway in response to DNA damage by p53 class mediator	3/326	15/23328	0.00108610890672793	0.00997576275951319	0.00752006183987508	Mif/Rpl26/Cd74	3
iD8	up	GO:0002532	production of molecular mediator involved in inflammatory response	6/326	83/23328	0.00108861847586763	0.00997576275951319	0.00752006183987508	Fcer1g/Alox5ap/Vamp8/Pycard/Rps19/Grn	6
iD8	up	GO:0032272	negative regulation of protein polymerization	6/326	83/23328	0.00108861847586763	0.00997576275951319	0.00752006183987508	Arpc2/Tmsb4x/Capg/Tmsb10/Pfn1/Cfl1	6
iD4	down	GO:0042552	myelination	2027-07-01	167/23328	6684.76	2.78908e+07	1.60477e+07	Mbp/Plp1/Ptn/Trf/S100b/Mal/Cldn5	7
iD4	down	GO:0007272	ensheathment of neurons	2027-07-01	170/23328	75721.7	2.78908e+07	1.60477e+07	Mbp/Plp1/Ptn/Trf/S100b/Mal/Cldn5	7
iD4	down	GO:0008366	axon ensheathment	2027-07-01	170/23328	75721.7	2.78908e+07	1.60477e+07	Mbp/Plp1/Ptn/Trf/S100b/Mal/Cldn5	7
iD4	down	GO:0042063	gliogenesis	2027-07-01	338/23328	8.72088e+06	2.40914e+08	1.38616e+09	Plp1/Ptn/Trf/P2ry12/Trem2/Cnp/Vtn	7
iD4	down	GO:0014015	positive regulation of gliogenesis	2027-04-01	91/23328	3.54988e+08	0.000784522834955534	0.000451394896225904	Ptn/Trf/P2ry12/Trem2	4
iD4	down	GO:0045672	positive regulation of osteoclast differentiation	2027-03-01	33/23328	7.37088e+08	0.00108152975241111	0.000622285277881693	Car2/Trem2/Fos	3
iD4	down	GO:0048709	oligodendrocyte differentiation	2027-04-01	110/23328	7.55388e+08	0.00108152975241111	0.000622285277881693	Plp1/Ptn/Cnp/Vtn	4
iD4	down	GO:0030316	osteoclast differentiation	2027-04-01	111/23328	7.83008e+08	0.00108152975241111	0.000622285277881693	Trf/Car2/Trem2/Fos	4
iD4	down	GO:0010001	glial cell differentiation	2027-05-01	249/23328	8.86773e+08	0.00108876009438644	0.00062644543654147	Plp1/Ptn/Trem2/Cnp/Vtn	5
iD4	down	GO:0001894	tissue homeostasis	2027-05-01	261/23328	1.11357e+08	0.00123049500572743	0.000707996173812208	Mbp/Trf/Car2/Bsg/Cldn5	5
iD4	down	GO:0050921	positive regulation of chemotaxis	2027-04-01	149/23328	2.50202e+09	0.00251339098417258	0.00144614256198165	Ptn/P2ry12/Trem2/Cxcl12	4
iD4	down	GO:0014013	regulation of gliogenesis	2027-04-01	154/23328	2.84768e+09	0.0025460075242036	0.00146490930661488	Ptn/Trf/P2ry12/Trem2	4
iD4	down	GO:0002687	positive regulation of leukocyte migration	2027-04-01	156/23328	2.9953e+08	0.0025460075242036	0.00146490930661488	Ptn/P2ry12/Trem2/Cxcl12	4
iD4	down	GO:0031641	regulation of myelination	2027-03-01	61/23328	4.75824e+09	0.00375560762321395	0.00216088307160869	Ptn/Trf/S100b	3
iD4	down	GO:0002763	positive regulation of myeloid leukocyte differentiation	2027-03-01	68/23328	6.59016e+09	0.00485475298313188	0.00279330393123282	Car2/Trem2/Fos	3
iD4	down	GO:0045670	regulation of osteoclast differentiation	2027-03-01	76/23328	9.18747e+09	0.00611475097657735	0.00351827538923812	Car2/Trem2/Fos	3
iD4	down	GO:1903977	positive regulation of glial cell migration	2027-02-01	13/23328	9.98347e+09	0.00611475097657735	0.00351827538923812	P2ry12/Trem2	2
iD4	down	GO:0002685	regulation of leukocyte migration	2027-04-01	217/23328	0.00010804957072954	0.00611475097657735	0.00351827538923812	Ptn/P2ry12/Trem2/Cxcl12	4
iD4	down	GO:0060249	anatomical structure homeostasis	2027-05-01	422/23328	0.000109964952520491	0.00611475097657735	0.00351827538923812	Mbp/Trf/Car2/Bsg/Cldn5	5
iD4	down	GO:0002573	myeloid leukocyte differentiation	2027-04-01	220/23328	0.000113923078154638	0.00611475097657735	0.00351827538923812	Trf/Car2/Trem2/Fos	4
iD4	down	GO:0010959	regulation of metal ion transport	2027-05-01	427/23328	0.000116207937111425	0.00611475097657735	0.00351827538923812	Plp1/Trf/P2ry12/Trem2/Cxcl12	5
iD4	down	GO:0050920	regulation of chemotaxis	2027-04-01	224/23328	0.000122111142244241	0.00613330964454027	0.00352895358447471	Ptn/P2ry12/Trem2/Cxcl12	4
iD4	down	GO:0035914	skeletal muscle cell differentiation	2027-03-01	88/23328	0.00014209284016524	0.0068266342775039	0.00392787530708488	Egr1/S100b/Fos	3
iD4	down	GO:0035633	maintenance of blood-brain barrier	2027-02-01	18/23328	0.000195131590047801	0.00898418362511749	0.00516927545565226	Mbp/Cldn5	2
iD4	down	GO:0007626	locomotory behavior	2027-04-01	258/23328	0.000209957811259692	0.0092801352576784	0.00533955865266754	Selenop/Egr1/Cxcl12/Cnp	4
iD4	down	GO:0046849	bone remodeling	2027-03-01	104/23328	0.000232909401837412	0.00989864957809	0.00569543638501201	Ptn/Trf/Car2	3
iD6	down	GO:0042063	gliogenesis	26/158	338/23328	4.29817e-06	0.0142914	0.00930215	Serpine2/Plp1/Ptn/Trf/Atp1b2/Ndrg1/App/Qk/Ctnnb1/Plpp3/Tspan2/P2ry12/Ptprz1/Agt/Mt3/Gpr37l1/Mag/Enpp2/Rtn4/Clu/Dbi/Vtn/Cx3cr1/Cnp/Trem2/Csf1r	26
iD6	down	GO:0010001	glial cell differentiation	20/158	249/23328	0.0509648	84.729	55.1493	Serpine2/Plp1/Ptn/Ndrg1/App/Qk/Ctnnb1/Plpp3/Tspan2/Ptprz1/Agt/Mt3/Gpr37l1/Mag/Enpp2/Rtn4/Clu/Vtn/Cnp/Trem2	20
iD6	down	GO:0007272	ensheathment of neurons	16/158	170/23328	0.415562	3454.36	2248.41	Mal/Plp1/Ptn/Trf/Ndrg1/Cldn5/Qk/Mbp/S100b/Ctnnb1/Ugt8a/Tspan2/Ptprz1/Cldn11/Mag/Clu	16
iD6	down	GO:0008366	axon ensheathment	16/158	170/23328	0.415562	3454.36	2248.41	Mal/Plp1/Ptn/Trf/Ndrg1/Cldn5/Qk/Mbp/S100b/Ctnnb1/Ugt8a/Tspan2/Ptprz1/Cldn11/Mag/Clu	16
iD6	down	GO:0042552	myelination	15/158	167/23328	53.3962	35508.5	23112.1	Mal/Plp1/Ptn/Trf/Ndrg1/Cldn5/Qk/Mbp/S100b/Ctnnb1/Ugt8a/Tspan2/Ptprz1/Mag/Clu	15
iD6	down	GO:0050808	synapse organization	22/158	479/23328	158.871	88040.9	573.05	Prnp/Nfia/Sparcl1/Ptn/Igf1r/Apoe/Utrn/Sorbs2/Ndrg2/Sparc/Ndrg1/Tuba1a/App/Malat1/Mef2c/Ptprd/Ctnnb1/Septin7/Slc6a1/Bcan/Cx3cr1/Trem2	22
iD6	down	GO:0014013	regulation of gliogenesis	14/158	154/23328	277.71	131912	85860.6	Serpine2/Ptn/Trf/Atp1b2/Qk/Ctnnb1/P2ry12/Ptprz1/Gpr37l1/Mag/Enpp2/Rtn4/Cx3cr1/Trem2	14
iD6	down	GO:0014015	positive regulation of gliogenesis	11/158	91/23328	2875.41	1.12134e+06	729870	Serpine2/Ptn/Trf/Qk/P2ry12/Ptprz1/Mag/Enpp2/Rtn4/Cx3cr1/Trem2	11
iD6	down	GO:0001894	tissue homeostasis	16/158	261/23328	3035.21	1.12134e+06	729870	Gnas/Car2/S1pr1/Abcb1a/Tjp1/Bsg/Trf/Atp1b2/Cldn5/Tfrc/Epas1/Slc12a2/Mbp/Adgrf5/Ctnnb1/Csf1r	16
iD6	down	GO:0045765	regulation of angiogenesis	17/158	320/23328	6768.81	2.25063e+06	1.46491e+06	Glul/Flt1/Hspb1/Ptn/Tjp1/Ramp2/Sparc/Rhob/Cldn5/Slc12a2/Tcf4/Jcad/Ctnnb1/Agt/Enpp2/Rtn4/Cx3cr1	17
iD6	down	GO:0098657	import into cell	15/158	251/23328	18487.1	5.58814e+06	3.63727e+06	Acsl3/Slc39a10/Atp1a2/Slc1a2/Prnp/Gpm6b/Syne1/Atp1b2/Slc12a2/Slc6a1/Slc6a11/Slc6a6/Slc2a1/Agt/Trem2	15
iD6	down	GO:0048709	oligodendrocyte differentiation	11/158	110/23328	23203.4	6.42927e+06	4.18475e+06	Plp1/Ptn/Qk/Ctnnb1/Tspan2/Ptprz1/Mag/Enpp2/Clu/Vtn/Cnp	11
iD6	down	GO:0048708	astrocyte differentiation	10/158	86/23328	34719.5	8.36372e+06	5.44387e+06	Serpine2/Plp1/App/Plpp3/Tspan2/Agt/Mt3/Gpr37l1/Mag/Trem2	10
iD6	down	GO:1901342	regulation of vasculature development	17/158	356/23328	35215.7	8.36372e+06	5.44387e+06	Glul/Flt1/Hspb1/Ptn/Tjp1/Ramp2/Sparc/Rhob/Cldn5/Slc12a2/Tcf4/Jcad/Ctnnb1/Agt/Enpp2/Rtn4/Cx3cr1	17
iD6	down	GO:0001667	ameboidal-type cell migration	18/158	427/23328	76738.9	1.70104e+07	1.10719e+07	Glul/Macf1/Hspb1/Cxcl12/Apoe/Kitl/Bsg/Sparc/Rhob/Jcad/Gja1/Mef2c/Plpp3/P2ry12/Agt/Enpp2/Rtn4/Acta2	18
iD6	down	GO:0002573	myeloid leukocyte differentiation	13/158	220/23328	363421	7.55235e+07	4.91575e+07	Gnas/Car2/Cd81/Kitl/Trf/Zfp36l1/App/Tfrc/Mef2c/Ctnnb1/Tspan2/Trem2/Csf1r	13
iD6	down	GO:0060249	anatomical structure homeostasis	17/158	422/23328	460931	9.01528e+07	5.86796e+07	Gnas/Car2/S1pr1/Abcb1a/Tjp1/Bsg/Trf/Atp1b2/Cldn5/Tfrc/Epas1/Slc12a2/Mbp/Adgrf5/Ctnnb1/Csf1r/Hsp90aa1	17
iD6	down	GO:0009611	response to wounding	18/158	492/23328	709732	1.31103e+08	8.53338e+07	Serpine2/Slc1a2/Gnas/Syt11/Macf1/Ptn/Igf1r/Apoe/Zfp36l1/Slc12a2/Abhd2/Gja1/Tpm1/Plpp3/P2ry12/Mag/Rtn4/Acta2	18
iD6	down	GO:0010632	regulation of epithelial cell migration	13/158	235/23328	80391.8	1.40686e+08	9.15709e+07	Glul/Macf1/Hspb1/Apoe/Bsg/Sparc/Rhob/Jcad/Mef2c/Plpp3/Agt/Enpp2/Rtn4	13
iD6	down	GO:0043270	positive regulation of ion transport	15/158	334/23328	924535	1.53704e+08	1.00044e+08	Gnas/Plp1/Ank2/Abcb1a/Cxcl12/Apoe/Atp1b2/Slc9a3r2/Slc12a2/Slc6a1/P2ry12/Agt/Rtn4/Dbi/Trem2	15
iD6	down	GO:0050890	cognition	15/158	336/23328	1.00143e+06	1.54088e+08	1.00294e+08	Atp1a2/Prnp/Gnas/Syt11/Ptn/Apoe/App/S100b/Mef2c/Slc6a1/Ptprz1/Agt/Dbi/Cx3cr1/Gatm	15
iD6	down	GO:1900272	negative regulation of long-term synaptic potentiation	5/158	12/23328	1.01953e+06	1.54088e+08	1.00294e+08	Prnp/Ptn/Apoe/App/Cx3cr1	5
iD6	down	GO:0045685	regulation of glial cell differentiation	9/158	92/23328	1.28262e+06	1.85422e+08	1.20689e+08	Serpine2/Ptn/Qk/Ctnnb1/Ptprz1/Gpr37l1/Mag/Enpp2/Rtn4	9
iD6	down	GO:0007611	learning or memory	14/158	299/23328	1.74967e+06	2.40921e+08	1.56813e+08	Atp1a2/Prnp/Syt11/Ptn/Apoe/App/S100b/Mef2c/Slc6a1/Ptprz1/Agt/Dbi/Cx3cr1/Gatm	14
iD6	down	GO:0015711	organic anion transport	17/158	463/23328	1.81143e+06	2.40921e+08	1.56813e+08	Acsl3/Slc1a2/Pltp/Abcb1a/Slco1c1/Slco1a4/Apoe/Car4/Slc12a2/Gja1/Slc4a4/Slc6a1/Slc6a11/Slc6a6/Slc2a1/Agt/Dbi	17
iD6	down	GO:0031346	positive regulation of cell projection organization	17/158	478/23328	2.88309e+06	3.68703e+08	2.39985e+08	Serpine2/Hspb1/Cxcl12/Ptn/Igf1r/Apoe/Atp1b2/Qk/Ptprd/Septin7/Fez1/P2ry12/Ptprz1/Agt/Enpp2/Rtn4/Hsp90aa1	17
iD6	down	GO:0018108	peptidyl-tyrosine phosphorylation	14/158	322/23328	4.419e+06	5.44192e+08	3.54209e+08	Prnp/Flt1/Igf1r/Cd81/Kitl/Aplp2/App/Plpp3/Ptprz1/Agt/Enpp2/Vtn/Trem2/Csf1r	14
iD6	down	GO:0018212	peptidyl-tyrosine modification	14/158	325/23328	4.95811e+06	5.88776e+08	3.83228e+08	Prnp/Flt1/Igf1r/Cd81/Kitl/Aplp2/App/Plpp3/Ptprz1/Agt/Enpp2/Vtn/Trem2/Csf1r	14
iD6	down	GO:0045687	positive regulation of glial cell differentiation	7/158	54/23328	7.75728e+06	8.89412e+07	5.7891e+08	Serpine2/Ptn/Qk/Ptprz1/Mag/Enpp2/Rtn4	7
iD6	down	GO:0050731	positive regulation of peptidyl-tyrosine phosphorylation	11/158	195/23328	9.69236e+06	1.07424e+09	6.9921e+08	Prnp/Cd81/Kitl/App/Plpp3/Ptprz1/Agt/Enpp2/Vtn/Trem2/Csf1r	11
iD6	down	GO:0048771	tissue remodeling	11/158	196/23328	1.02094e+07	1.09504e+09	7.12749e+08	Car2/S1pr1/Ptn/Trf/Tfrc/Epas1/Gja1/Mef2c/Ctnnb1/Agt/Csf1r	11
iD6	down	GO:0035633	maintenance of blood-brain barrier	5/158	18/23328	1.0673e+07	1.10899e+09	7.2183e+08	Abcb1a/Tjp1/Cldn5/Slc12a2/Mbp	5
iD6	down	GO:0021782	glial cell development	9/158	118/23328	1.13657e+07	1.14402e+09	7.4463e+08	Plp1/Ndrg1/App/Tspan2/Agt/Mt3/Mag/Clu/Trem2	9
iD6	down	GO:0010631	epithelial cell migration	13/158	295/23328	1.16982e+07	1.14402e+09	7.4463e+08	Glul/Macf1/Hspb1/Apoe/Bsg/Sparc/Rhob/Jcad/Mef2c/Plpp3/Agt/Enpp2/Rtn4	13
iD6	down	GO:0090132	epithelium migration	13/158	297/23328	1.2648e+07	1.20156e+09	7.82086e+08	Glul/Macf1/Hspb1/Apoe/Bsg/Sparc/Rhob/Jcad/Mef2c/Plpp3/Agt/Enpp2/Rtn4	13
iD6	down	GO:0090130	tissue migration	13/158	299/23328	1.36666e+07	1.26226e+09	8.21593e+08	Glul/Macf1/Hspb1/Apoe/Bsg/Sparc/Rhob/Jcad/Mef2c/Plpp3/Agt/Enpp2/Rtn4	13
iD6	down	GO:0045666	positive regulation of neuron differentiation	16/158	472/23328	1.44864e+07	1.30182e+09	8.47341e+08	Serpine2/Hspb1/Cxcl12/Ptn/Igf1r/Apoe/Atp1b2/App/Qk/Tcf4/Mef2c/Ptprd/Fez1/Ptprz1/Agt/Rtn4	16
iD6	down	GO:0030099	myeloid cell differentiation	15/158	414/23328	1.55028e+07	1.3565e+09	8.82931e+08	Gnas/Car2/Cd81/Kitl/Trf/Zfp36l1/App/Tfrc/Epas1/Adgrf5/Mef2c/Ctnnb1/Tspan2/Trem2/Csf1r	15
iD6	down	GO:2000181	negative regulation of blood vessel morphogenesis	9/158	126/23328	1.99909e+07	1.6237e+09	1.05685e+09	Ptn/Sparc/Cldn5/Slc12a2/Tcf4/Ctnnb1/Agt/Rtn4/Cx3cr1	9
iD6	down	GO:0014002	astrocyte development	6/158	38/23328	2.02535e+07	1.6237e+09	1.05685e+09	Plp1/App/Tspan2/Agt/Mt3/Trem2	6
iD6	down	GO:0010594	regulation of endothelial cell migration	10/158	166/23328	2.05099e+07	1.6237e+09	1.05685e+09	Glul/Hspb1/Apoe/Bsg/Sparc/Rhob/Jcad/Mef2c/Plpp3/Agt	10
iD6	down	GO:0098739	import across plasma membrane	10/158	166/23328	2.05099e+07	1.6237e+09	1.05685e+09	Slc39a10/Atp1a2/Slc1a2/Prnp/Atp1b2/Slc12a2/Slc6a1/Slc6a6/Slc2a1/Agt	10
iD6	down	GO:0045834	positive regulation of lipid metabolic process	10/158	167/23328	2.16906e+07	1.67724e+08	1.0917e+09	Acsl3/Flt1/Igf1r/Apoe/Cd81/Zbtb20/App/Adgrf5/Agt/Dbi	10
iD6	down	GO:0034329	cell junction assembly	15/158	426/23328	2.23614e+07	1.68981e+09	1.09988e+09	Gpm6b/Macf1/Tjp1/Fermt2/Ramp2/Cldn5/App/Gja1/Mef2c/Ptprd/Ctnnb1/Ugt8a/Cldn11/Agt/Enpp2	15
iD6	down	GO:0010959	regulation of metal ion transport	15/158	427/23328	230415	1.70251e+09	1.10815e+09	Serpine2/Atp1a2/Prnp/Gnas/Plp1/Ank2/Cxcl12/Trf/Atp1b2/Gja1/Ctnnb1/P2ry12/Agt/Dbi/Trem2	15
iD6	down	GO:0050730	regulation of peptidyl-tyrosine phosphorylation	12/158	263/23328	2.51773e+07	1.81895e+09	1.18394e+09	Prnp/Cd81/Kitl/Aplp2/App/Plpp3/Ptprz1/Agt/Enpp2/Vtn/Trem2/Csf1r	12
iD6	down	GO:0008347	glial cell migration	7/158	64/23328	2.57115e+06	1.81895e+09	1.18394e+09	Atp1b2/Ctnnb1/P2ry12/Ptprz1/Rtn4/Cx3cr1/Trem2	7
iD6	down	GO:1903975	regulation of glial cell migration	5/158	22/23328	3.20935e+07	2.22314e+09	1.44702e+09	Atp1b2/P2ry12/Ptprz1/Cx3cr1/Trem2	5
iD6	down	GO:0055076	transition metal ion homeostasis	9/158	134/23328	3.38226e+06	2.2951e+09	1.49386e+09	Slc39a10/Prnp/Aplp2/Trf/App/Tfrc/Epas1/Mt1/Mt3	9
iD6	down	GO:0046889	positive regulation of lipid biosynthetic process	8/158	100/23328	4.06947e+07	2.7062e+09	1.76144e+09	Acsl3/Igf1r/Apoe/Zbtb20/App/Adgrf5/Agt/Dbi	8
iD6	down	GO:0030336	negative regulation of cell migration	12/158	278/23328	4.55363e+07	2.95175e+09	1.92126e+09	Egfl7/Cxcl12/Ptn/Apoe/Atp1b2/Rhob/Cldn5/Abhd2/Gja1/Mef2c/Tpm1/Cx3cr1	12
iD6	down	GO:1901343	negative regulation of vasculature development	9/158	139/23328	4.61626e+07	2.95175e+09	1.92126e+09	Ptn/Sparc/Cldn5/Slc12a2/Tcf4/Ctnnb1/Agt/Rtn4/Cx3cr1	9
iD6	down	GO:0030900	forebrain development	14/158	393/23328	5.01964e+07	3.14911e+09	2.04973e+09	Atp1a2/Slc1a2/Cxcl12/Aplp2/Atp1b2/App/Aplp1/Ctnnb1/Bcan/P2ry12/Rtn4/Dbi/Cx3cr1/Csf1r	14
iD6	down	GO:0046849	bone remodeling	8/158	104/23328	5.50551e+07	3.32833e+09	2.16638e+09	Car2/S1pr1/Ptn/Trf/Tfrc/Gja1/Ctnnb1/Csf1r	8
iD6	down	GO:0046916	cellular transition metal ion homeostasis	8/158	104/23328	5.50551e+07	3.32833e+09	2.16638e+09	Slc39a10/Prnp/Aplp2/Trf/App/Tfrc/Mt1/Mt3	8
iD6	down	GO:1905521	regulation of macrophage migration	6/158	46/23328	6.57157e+07	3.90187e+09	2.53969e+09	Cd81/P2ry12/Rtn4/Cx3cr1/Trem2/Csf1r	6
iD6	down	GO:2000146	negative regulation of cell motility	12/158	291/23328	7.38813e+07	4.30974e+09	2.80517e+09	Egfl7/Cxcl12/Ptn/Apoe/Atp1b2/Rhob/Cldn5/Abhd2/Gja1/Mef2c/Tpm1/Cx3cr1	12
iD6	down	GO:0006898	receptor-mediated endocytosis	11/158	240/23328	7.74404e+07	4.43947e+09	2.88961e+09	Syt11/Apoe/Cd81/Syne1/Trf/Ramp2/App/Tfrc/Clu/Vtn/Siglech	11
iD6	down	GO:0031589	cell-substrate adhesion	13/158	351/23328	8.45498e+07	4.76488e+09	3.10141e+08	Gpm6b/Macf1/Ptn/Spock2/Utrn/Fermt2/Atp1b2/Ctnnb1/Bcan/Ptprz1/Agt/Enpp2/Vtn	13
iD6	down	GO:0010634	positive regulation of epithelial cell migration	9/158	150/23328	8.77208e+07	4.8612e+09	3.16411e+09	Hspb1/Bsg/Sparc/Rhob/Jcad/Plpp3/Agt/Enpp2/Rtn4	9
iD6	down	GO:0030316	osteoclast differentiation	8/158	111/23328	9.06742e+07	4.94249e+09	3.21702e+09	Gnas/Car2/Cd81/Trf/Tfrc/Ctnnb1/Trem2/Csf1r	8
iD6	down	GO:1902947	regulation of tau-protein kinase activity	4/158	12/23328	9.61239e+07	5.15503e+09	3.35536e+09	Apoe/App/Clu/Hsp90aa1	4
iD6	down	GO:0050900	leukocyte migration	13/158	360/23328	1.12161e+08	5.9195e+09	3.85294e+09	S1pr1/Flt1/Cxcl12/Ptn/Cd81/Kitl/App/Slc12a2/P2ry12/Rtn4/Cx3cr1/Trem2/Csf1r	13
iD6	down	GO:0099173	postsynapse organization	10/158	200/23328	1.13939e+08	5.9195e+09	3.85294e+09	Prnp/Ptn/Igf1r/Apoe/Sorbs2/Ndrg2/Ndrg1/App/Ptprd/Septin7	10
iD6	down	GO:0002687	positive regulation of leukocyte migration	9/158	156/23328	1.21784e+08	6.22972e+09	4.05487e+09	Cxcl12/Ptn/Kitl/App/P2ry12/Rtn4/Cx3cr1/Trem2/Csf1r	9
iD6	down	GO:0021537	telencephalon development	11/158	252/23328	1.24958e+08	6.29524e+09	4.09751e+09	Atp1a2/Slc1a2/Cxcl12/Atp1b2/Ctnnb1/Bcan/P2ry12/Rtn4/Dbi/Cx3cr1/Csf1r	11
iD6	down	GO:1903977	positive regulation of glial cell migration	4/158	13/23328	1.38113e+08	6.85413e+09	4.46129e+08	P2ry12/Ptprz1/Cx3cr1/Trem2	4
iD6	down	GO:0010976	positive regulation of neuron projection development	13/158	372/23328	1.61373e+08	7.77632e+09	5.06153e+09	Serpine2/Hspb1/Cxcl12/Ptn/Igf1r/Apoe/Atp1b2/Qk/Ptprd/Fez1/Ptprz1/Agt/Rtn4	13
iD6	down	GO:0050678	regulation of epithelial cell proliferation	13/158	372/23328	1.61373e+08	7.77632e+09	5.06153e+09	Glul/Egfl7/Flt1/Cxcl12/Ptn/Apoe/Sparc/Zfp36l1/Jcad/Gja1/Mef2c/Ctnnb1/Rtn4	13
iD6	down	GO:0045785	positive regulation of cell adhesion	14/158	435/23328	1.66755e+07	7.92087e+09	5.15562e+09	Cxcl12/Ptn/Tjp1/Cd81/Spock2/Utrn/Tfrc/Zfhx3/Tpm1/Plpp3/P2ry12/Enpp2/Vtn/Hsp90aa1	14
iD6	down	GO:0014009	glial cell proliferation	6/158	54/23328	1.73285e+08	8.11509e+09	5.28203e+09	Ptn/Ctnnb1/Clu/Dbi/Trem2/Csf1r	6
iD6	down	GO:0016525	negative regulation of angiogenesis	8/158	122/23328	1.85704e+08	8.57593e+09	5.58199e+09	Ptn/Sparc/Cldn5/Slc12a2/Tcf4/Ctnnb1/Agt/Cx3cr1	8
iD6	down	GO:0043542	endothelial cell migration	10/158	212/23328	1.92914e+08	8.72153e+09	5.67676e+09	Glul/Hspb1/Apoe/Bsg/Sparc/Rhob/Jcad/Mef2c/Plpp3/Agt	10
iD6	down	GO:0048660	regulation of smooth muscle cell proliferation	9/158	165/23328	1.94103e+08	8.72153e+09	5.67676e+09	S1pr1/Igf1r/Ndrg2/Gja1/Mef2c/Hpgd/Ctnnb1/Agt/Rgs5	9
iD6	down	GO:1905523	positive regulation of macrophage migration	5/158	31/23328	1.97129e+07	8.7394e+09	5.68839e+09	P2ry12/Rtn4/Cx3cr1/Trem2/Csf1r	5
iD6	down	GO:0034103	regulation of tissue remodeling	7/158	87/23328	2.1233e+07	9.22403e+08	6.00383e+09	Car2/S1pr1/Trf/Tfrc/Gja1/Agt/Csf1r	7
iD6	down	GO:0061900	glial cell activation	6/158	56/23328	2.15426e+08	9.22403e+08	6.00383e+09	Syt11/App/Agt/Clu/Cx3cr1/Trem2	6
iD6	down	GO:1901888	regulation of cell junction assembly	10/158	215/23328	2.18876e+08	9.22403e+08	6.00383e+09	Gpm6b/Macf1/Tjp1/Cldn5/App/Gja1/Mef2c/Ptprd/Agt/Enpp2	10
iD6	down	GO:0048588	developmental cell growth	11/158	267/23328	2.19157e+08	9.22403e+08	6.00383e+09	Cxcl12/Apoe/Sorbs2/App/Ctnnb1/Septin7/Bcan/Agt/Mag/Rtn4/Hsp90aa1	11
iD6	down	GO:0070371	ERK1 and ERK2 cascade	12/158	325/23328	2.34089e+08	9.66335e+09	6.28978e+09	Apoe/Timp3/Ndrg2/Trf/Zfp36l1/App/Ntsr2/Agt/Mt3/Trem2/Acta2/Csf1r	12
iD6	down	GO:0002685	regulation of leukocyte migration	10/158	217/23328	2.37828e+08	9.66335e+09	6.28978e+09	Cxcl12/Ptn/Cd81/Kitl/App/P2ry12/Rtn4/Cx3cr1/Trem2/Csf1r	10
iD6	down	GO:0040013	negative regulation of locomotion	12/158	326/23328	2.41631e+08	9.66335e+09	6.28978e+09	Egfl7/Cxcl12/Ptn/Apoe/Atp1b2/Rhob/Cldn5/Abhd2/Gja1/Mef2c/Tpm1/Cx3cr1	12
iD6	down	GO:0051271	negative regulation of cellular component movement	12/158	326/23328	2.41631e+08	9.66335e+09	6.28978e+09	Egfl7/Cxcl12/Ptn/Apoe/Atp1b2/Rhob/Cldn5/Abhd2/Gja1/Mef2c/Tpm1/Cx3cr1	12
iD6	down	GO:0043523	regulation of neuron apoptotic process	11/158	270/23328	2.44127e+08	9.66335e+09	6.28978e+09	Prnp/Apoe/App/Mef2c/Mt1/Ctnnb1/Ptprz1/Agt/Mt3/Mag/Cx3cr1	11
iD6	down	GO:0048659	smooth muscle cell proliferation	9/158	170/23328	2.48386e+07	9.71628e+09	6.32423e+09	S1pr1/Igf1r/Ndrg2/Gja1/Mef2c/Hpgd/Ctnnb1/Agt/Rgs5	9
iD6	down	GO:0060560	developmental growth involved in morphogenesis	11/158	275/23328	2.91313e+08	0.00011262977123371	7.33096e+09	S1pr1/Cxcl12/Apoe/App/Slc12a2/Ctnnb1/Septin7/Bcan/Mag/Rtn4/Hsp90aa1	11
iD6	down	GO:0046942	carboxylic acid transport	12/158	333/23328	3.00706e+08	0.000114924821269273	7.48035e+08	Acsl3/Slc1a2/Slco1c1/Slco1a4/Apoe/Slc12a2/Gja1/Slc6a1/Slc6a11/Slc6a6/Slc2a1/Agt	12
iD6	down	GO:0050807	regulation of synapse organization	11/158	277/23328	3.12317e+08	0.000118006171654015	7.68091e+09	Prnp/Sparcl1/Ptn/Apoe/Sorbs2/Sparc/Tuba1a/App/Malat1/Mef2c/Ptprd	11
iD6	down	GO:1904646	cellular response to amyloid-beta	5/158	34/23328	3.17582e+08	0.000118647184426884	7.72263e+09	Prnp/Igf1r/App/Gja1/Trem2	5
iD6	down	GO:1905517	macrophage migration	6/158	60/23328	3.24842e+08	0.000120010893236074	7.81139e+09	Cd81/P2ry12/Rtn4/Cx3cr1/Trem2/Csf1r	6
iD6	down	GO:0015849	organic acid transport	12/158	337/23328	3.39895e+08	0.000124192545592277	8.08357e+09	Acsl3/Slc1a2/Slco1c1/Slco1a4/Apoe/Slc12a2/Gja1/Slc6a1/Slc6a11/Slc6a6/Slc2a1/Agt	12
iD6	down	GO:0044070	regulation of anion transport	8/158	133/23328	3.54872e+08	0.000128093007719133	8.33745e+09	Prnp/Car2/Abcb1a/Apoe/Slc12a2/Slc6a1/Agt/Dbi	8
iD6	down	GO:0031641	regulation of myelination	6/158	61/23328	3.58275e+08	0.000128093007719133	8.33745e+09	Ptn/Trf/S100b/Ctnnb1/Ptprz1/Mag	6
iD6	down	GO:0001936	regulation of endothelial cell proliferation	8/158	134/23328	3.75256e+08	0.000132736678147417	8.6397e+09	Egfl7/Flt1/Cxcl12/Apoe/Sparc/Jcad/Gja1/Mef2c	8
iD6	down	GO:0046850	regulation of bone remodeling	6/158	62/23328	3.94456e+08	0.000138059625582218	8.98617e+08	Car2/S1pr1/Trf/Tfrc/Gja1/Csf1r	6
iD6	down	GO:0070661	leukocyte proliferation	12/158	344/23328	4.19408e+08	0.000145263767080361	9.45508e+09	Slc39a10/Prnp/Cxcl12/Cd81/Kitl/Tfrc/Gja1/Mef2c/Ctnnb1/Clu/Trem2/Csf1r	12
iD6	down	GO:0050803	regulation of synapse structure or activity	11/158	289/23328	4.68506e+08	0.000160596188213042	0.000104530514591536	Prnp/Sparcl1/Ptn/Apoe/Sorbs2/Sparc/Tuba1a/App/Malat1/Mef2c/Ptprd	11
iD6	down	GO:0046890	regulation of lipid biosynthetic process	9/158	184/23328	4.7507e+08	0.000161184627268355	0.000104913523914124	Acsl3/Igfbp7/Igf1r/Apoe/Zbtb20/App/Adgrf5/Agt/Dbi	9
iD6	down	GO:1903034	regulation of response to wounding	9/158	186/23328	5.18764e+07	0.000174231198432306	0.000113405411627011	Serpine2/Ptn/Igf1r/Apoe/Slc12a2/Gja1/Plpp3/Rtn4/Acta2	9
iD6	down	GO:1990000	amyloid fibril formation	4/158	18/23328	5.75671e+08	0.000191410591953338	0.000124587313670301	Apoe/App/Cryab/Clu	4
iD6	down	GO:0051402	neuron apoptotic process	11/158	298/23328	6.26852e+08	0.000206364735314282	0.000134320821782719	Prnp/Apoe/App/Mef2c/Mt1/Ctnnb1/Ptprz1/Agt/Mt3/Mag/Cx3cr1	11
iD6	down	GO:0034765	regulation of ion transmembrane transport	14/158	489/23328	6.42152e+08	0.000209329029637171	0.000136250252452401	Atp1a2/Prnp/Plp1/Ank2/Abcb1a/Atp1b2/App/Slc9a3r2/Gja1/Mef2c/Ywhaq/Agt/Dbi/Trem2	14
iD6	down	GO:0034764	positive regulation of transmembrane transport	10/158	243/23328	6.49392e+08	0.000209633785875543	0.000136448615357377	Slc1a2/Plp1/Ank2/Car2/Abcb1a/Atp1b2/Slc9a3r2/Agt/Dbi/Trem2	10
iD6	down	GO:0010595	positive regulation of endothelial cell migration	7/158	103/23328	6.577e+08	0.000210274385108032	0.000136865575237709	Hspb1/Bsg/Sparc/Rhob/Jcad/Plpp3/Agt	7
iD6	down	GO:0002763	positive regulation of myeloid leukocyte differentiation	6/158	68/23328	6.79214e+08	0.000215084427802406	0.000139996385773406	Gnas/Car2/Kitl/Zfp36l1/Trem2/Csf1r	6
iD6	down	GO:0019216	regulation of lipid metabolic process	12/158	363/23328	7.23515e+08	0.000223759751540372	0.000145643070571272	Acsl3/Flt1/Igfbp7/Igf1r/Apoe/Cd81/Zbtb20/App/Adgrf5/Hpgd/Agt/Dbi	12
iD6	down	GO:0001504	neurotransmitter uptake	5/158	40/23328	7.26799e+08	0.000223759751540372	0.000145643070571272	Atp1a2/Slc1a2/Gpm6b/Slc6a1/Slc6a11	5
iD6	down	GO:1904645	response to amyloid-beta	5/158	40/23328	7.26799e+08	0.000223759751540372	0.000145643070571272	Prnp/Igf1r/App/Gja1/Trem2	5
iD6	down	GO:0007043	cell-cell junction assembly	8/158	147/23328	7.44979e+08	0.000227252664465106	0.000147916574005622	Tjp1/Ramp2/Cldn5/Gja1/Ctnnb1/Ugt8a/Cldn11/Agt	8
iD6	down	GO:0015850	organic hydroxy compound transport	10/158	249/23328	8.04269e+08	0.000238872745749026	0.000155479973172932	Pltp/Gpm6b/Syt11/Slco1c1/Slco1a4/Cxcl12/Apoe/P2ry12/Agt/Rtn4	10
iD6	down	GO:0043954	cellular component maintenance	6/158	70/23328	8.04624e+08	0.000238872745749026	0.000155479973172932	Prnp/Tjp1/Igf1r/Apoe/App/Csf1r	6
iD6	down	GO:0150076	neuroinflammatory response	6/158	70/23328	8.04624e+08	0.000238872745749026	0.000155479973172932	Syt11/App/Agt/Clu/Cx3cr1/Trem2	6
iD6	down	GO:0001935	endothelial cell proliferation	8/158	149/23328	8.22795e+07	0.000239981740612361	0.00015620180726522	Egfl7/Flt1/Cxcl12/Apoe/Sparc/Jcad/Gja1/Mef2c	8
iD6	down	GO:0050921	positive regulation of chemotaxis	8/158	149/23328	8.22795e+07	0.000239981740612361	0.00015620180726522	S1pr1/Hspb1/Cxcl12/Ptn/App/P2ry12/Trem2/Csf1r	8
iD6	down	GO:1901215	negative regulation of neuron death	10/158	251/23328	8.6254e+08	0.000247714547137802	0.000161235016672836	Apoe/App/Mef2c/Mt1/Ctnnb1/Ptprz1/Agt/Mt3/Mag/Cx3cr1	10
iD6	down	GO:0031099	regeneration	8/158	150/23328	8.64207e+08	0.000247714547137802	0.000161235016672836	Cxcl12/Ptn/Igf1r/Cd81/Gja1/Mag/Rtn4/Vtn	8
iD6	down	GO:0006883	cellular sodium ion homeostasis	4/158	20/23328	9.01901e+08	0.000256309590554203	0.000166829447781382	Atp1a2/Atp1b2/Slc12a2/Agt	4
iD6	down	GO:0050673	epithelial cell proliferation	13/158	438/23328	9.49778e+08	0.000267628105854078	0.00017419656054958	Glul/Egfl7/Flt1/Cxcl12/Ptn/Apoe/Sparc/Zfp36l1/Jcad/Gja1/Mef2c/Ctnnb1/Rtn4	13
iD6	down	GO:0006644	phospholipid metabolic process	12/158	374/23328	9.76592e+08	0.000272871412979419	0.000177609378737059	Acsl3/Flt1/Cd81/App/Sgms1/Adgrf5/Gpcpd1/Plpp3/Serinc3/Enpp2/Dbi/Csf1r	12
iD6	down	GO:1903793	positive regulation of anion transport	6/158	73/23328	1.02734e+09	0.000284659865351677	0.000185282369026687	Abcb1a/Apoe/Slc12a2/Slc6a1/Agt/Dbi	6
iD6	down	GO:1901214	regulation of neuron death	12/158	377/23328	1.05785e+09	0.000290689255037598	0.000189206840793764	Prnp/Apoe/App/Mef2c/Mt1/Ctnnb1/Ptprz1/Agt/Mt3/Mag/Clu/Cx3cr1	12
iD6	down	GO:0045216	cell-cell junction organization	9/158	205/23328	1.1371e+09	0.00030990636635478	0.000201715073755576	Tjp1/Ramp2/Cldn5/Gja1/Ctnnb1/Ugt8a/Cldn11/Agt/Csf1r	9
iD6	down	GO:0071248	cellular response to metal ion	8/158	156/23328	1.15147e+09	0.000311270907558225	0.000202603240503272	Prnp/Syt11/Trf/Tfrc/Slc12a2/Mef2c/Mt1/Mt3	8
iD6	down	GO:0055067	monovalent inorganic cation homeostasis	8/158	158/23328	1.26351e+09	0.000338805107799601	0.000220524986667505	Atp1a2/Gnas/Car2/Atp1b2/Car4/Slc12a2/Slc4a4/Agt	8
iD6	down	GO:0001937	negative regulation of endothelial cell proliferation	5/158	45/23328	1.31317e+09	0.000349302324909224	0.00022735752434139	Flt1/Apoe/Sparc/Gja1/Mef2c	5
iD6	down	GO:0045453	bone resorption	6/158	77/23328	1.39934e+09	0.000369270461482344	0.000240354592420324	Car2/S1pr1/Trf/Tfrc/Ctnnb1/Csf1r	6
iD6	down	GO:0051952	regulation of amine transport	7/158	116/23328	1.43821e+09	0.000376538533722027	0.000245085310750293	Syt11/Cxcl12/Slc12a2/Slc6a1/P2ry12/Agt/Rtn4	7
iD6	down	GO:0021700	developmental maturation	11/158	327/23328	1.49709e+09	0.00038889282525384	0.000253126600307683	Plp1/S1pr1/Nfia/App/Epas1/Abhd2/Septin4/Gja1/Ctnnb1/Bcan/Cx3cr1	11
iD6	down	GO:1902904	negative regulation of supramolecular fiber organization	8/158	163/23328	1.58447e+09	0.000408401288722005	0.000265824471582886	S1pr1/Tjp1/Apoe/Sptbn1/Tpm1/Cryab/Tubb4a/Clu	8
iD6	down	GO:0007160	cell-matrix adhesion	9/158	214/23328	1.60181e+09	0.000409692447911681	0.000266664874683472	Gpm6b/Macf1/Utrn/Fermt2/Ctnnb1/Bcan/Agt/Enpp2/Vtn	9
iD6	down	GO:0097062	dendritic spine maintenance	4/158	23/23328	1.62247e+09	0.000411809242971415	0.000268042676232443	Prnp/Igf1r/Apoe/App	4
iD6	down	GO:0001774	microglial cell activation	5/158	48/23328	1.81055e+09	0.00044925872507279	0.000292418184012555	Syt11/App/Clu/Cx3cr1/Trem2	5
iD6	down	GO:0002269	leukocyte activation involved in inflammatory response	5/158	48/23328	1.81055e+09	0.00044925872507279	0.000292418184012555	Syt11/App/Clu/Cx3cr1/Trem2	5
iD6	down	GO:1903727	positive regulation of phospholipid metabolic process	5/158	48/23328	1.81055e+09	0.00044925872507279	0.000292418184012555	Acsl3/Flt1/Cd81/App/Adgrf5	5
iD6	down	GO:0010038	response to metal ion	10/158	274/23328	1.84361e+09	0.000454075117536778	0.000295553127552233	Prnp/Syt11/Trf/App/Tfrc/Slc12a2/Mef2c/Mt1/Mt3/Gatm	10
iD6	down	GO:0070838	divalent metal ion transport	13/158	467/23328	1.86808e+09	0.000456717861659558	0.000297273264288738	Slc39a10/Atp1a2/Prnp/Plp1/Ank2/Cxcl12/Ramp2/Gja1/Ctnnb1/P2ry12/Agt/Mt3/Dbi	13
iD6	down	GO:0015837	amine transport	7/158	121/23328	1.89334e+09	0.00045831766845206	0.000298314563146002	Syt11/Cxcl12/Slc12a2/Slc6a1/P2ry12/Agt/Rtn4	7
iD6	down	GO:0051924	regulation of calcium ion transport	10/158	275/23328	1.90219e+09	0.00045831766845206	0.000298314563146002	Atp1a2/Prnp/Plp1/Ank2/Cxcl12/Gja1/Ctnnb1/P2ry12/Agt/Dbi	10
iD6	down	GO:0097529	myeloid leukocyte migration	9/158	219/23328	1.92371e+09	0.000460168665922395	0.000299519359599982	Flt1/Cxcl12/Cd81/App/P2ry12/Rtn4/Cx3cr1/Trem2/Csf1r	9
iD6	down	GO:0003158	endothelium development	7/158	122/23328	1.99728e+09	0.00046734600725153	0.000304191022052757	Tjp1/Bsg/Rhob/Cldn5/Ctnnb1/Agt/Rtn4	7
iD6	down	GO:0045807	positive regulation of endocytosis	7/158	122/23328	1.99728e+09	0.00046734600725153	0.000304191022052757	Apoe/Syne1/Trf/App/Clu/Vtn/Trem2	7
iD6	down	GO:0072511	divalent inorganic cation transport	13/158	470/23328	1.99738e+09	0.00046734600725153	0.000304191022052757	Slc39a10/Atp1a2/Prnp/Plp1/Ank2/Cxcl12/Ramp2/Gja1/Ctnnb1/P2ry12/Agt/Mt3/Dbi	13
iD6	down	GO:0030500	regulation of bone mineralization	6/158	82/23328	2.00994e+09	0.00046734600725153	0.000304191022052757	Gpm6b/S1pr1/Ptn/Gja1/Mef2c/Mgp	6
iD6	down	GO:0003018	vascular process in circulatory system	9/158	224/23328	2.2991e+09	0.000530868038963232	0.000345536901656796	Atp1a2/Abcb1a/Tjp1/Apoe/Ramp2/Cldn5/Gja1/Agt/Acta2	9
iD6	down	GO:0032970	regulation of actin filament-based process	12/158	410/23328	2.42624e+09	0.000556362691605709	0.000362131125901492	Atp1a2/Dstn/Gpm6b/Ank2/S1pr1/Tjp1/Sptbn1/Rhob/Mef2c/Tpm1/Acta2/Csf1r	12
iD6	down	GO:0015718	monocarboxylic acid transport	8/158	174/23328	2.5376e+09	0.000577911429275258	0.000376156992034802	Acsl3/Slco1c1/Slco1a4/Apoe/Slc6a1/Slc6a11/Slc6a6/Slc2a1	8
iD6	down	GO:0007409	axonogenesis	13/158	482/23328	2.59651e+09	0.000587306011046888	0.00038227183497029	Cxcl12/Igf1r/Apoe/Bsg/App/Septin7/Ptprz1/Ablim1/Mag/Rtn4/Cnp/Csf1r/Hsp90aa1	13
iD6	down	GO:0045124	regulation of bone resorption	5/158	52/23328	2.6888e+09	0.000604071916328523	0.000393184601494719	Car2/S1pr1/Trf/Tfrc/Csf1r	5
iD6	down	GO:0042060	wound healing	11/158	349/23328	2.72754e+09	0.000608662968881729	0.000396172873453371	Serpine2/Gnas/Syt11/Macf1/Apoe/Slc12a2/Gja1/Tpm1/Plpp3/P2ry12/Acta2	11
iD6	down	GO:0070997	neuron death	12/158	416/23328	2.79628e+09	0.00061984107406054	0.000403448594623971	Prnp/Apoe/App/Mef2c/Mt1/Ctnnb1/Ptprz1/Agt/Mt3/Mag/Clu/Cx3cr1	12
iD6	down	GO:0001662	behavioral fear response	5/158	53/23328	2.95275e+09	0.000645914089425994	0.000420419269603433	Atp1a2/Apoe/Gja1/Mef2c/Dbi	5
iD6	down	GO:0048713	regulation of oligodendrocyte differentiation	5/158	53/23328	2.95275e+09	0.000645914089425994	0.000420419269603433	Ptn/Qk/Ctnnb1/Ptprz1/Enpp2	5
iD6	down	GO:0015672	monovalent inorganic cation transport	13/158	489/23328	3.01426e+08	0.000655059596310908	0.000426371992090297	Serpine2/Atp1a2/Prnp/Gnas/Ank2/Atp1b2/Slc12a2/Slc4a4/Slc6a1/Slc6a11/P2ry12/Slc6a6/Trem2	13
iD6	down	GO:0002761	regulation of myeloid leukocyte differentiation	7/158	131/23328	3.16291e+09	0.000673128465949916	0.000438132845585446	Gnas/Car2/Kitl/Zfp36l1/Ctnnb1/Trem2/Csf1r	7
iD6	down	GO:0002209	behavioral defense response	5/158	54/23328	3.23637e+09	0.000673128465949916	0.000438132845585446	Atp1a2/Apoe/Gja1/Mef2c/Dbi	5
iD6	down	GO:0051954	positive regulation of amine transport	5/158	54/23328	3.23637e+09	0.000673128465949916	0.000438132845585446	Cxcl12/Slc12a2/Slc6a1/Agt/Rtn4	5
iD6	down	GO:1900271	regulation of long-term synaptic potentiation	5/158	54/23328	3.23637e+09	0.000673128465949916	0.000438132845585446	Prnp/Ptn/Apoe/App/Cx3cr1	5
iD6	down	GO:1904705	regulation of vascular associated smooth muscle cell proliferation	5/158	54/23328	3.23637e+09	0.000673128465949916	0.000438132845585446	Gja1/Mef2c/Hpgd/Agt/Rgs5	5
iD6	down	GO:1990874	vascular associated smooth muscle cell proliferation	5/158	54/23328	3.23637e+09	0.000673128465949916	0.000438132845585446	Gja1/Mef2c/Hpgd/Agt/Rgs5	5
iD6	down	GO:0006814	sodium ion transport	9/158	234/23328	3.23911e+09	0.000673128465949916	0.000438132845585446	Serpine2/Atp1a2/Gnas/Atp1b2/Slc12a2/Slc4a4/Slc6a1/Slc6a11/Slc6a6	9
iD6	down	GO:0033002	muscle cell proliferation	9/158	236/23328	3.46173e+09	0.000714921877196744	0.000465335775074478	S1pr1/Igf1r/Ndrg2/Gja1/Mef2c/Hpgd/Ctnnb1/Agt/Rgs5	9
iD6	down	GO:0043524	negative regulation of neuron apoptotic process	8/158	182/23328	3.49925e+09	0.000718211121796397	0.000467476712754536	Apoe/Mef2c/Mt1/Ptprz1/Agt/Mt3/Mag/Cx3cr1	8
iD6	down	GO:0061517	macrophage proliferation	3/158	10/23328	3.53273e+09	0.00072063337219614	0.000469053332247017	Clu/Trem2/Csf1r	3
iD6	down	GO:0072091	regulation of stem cell proliferation	6/158	91/23328	3.63923e+09	0.000737831542219709	0.00048024745573525	Ptn/Kitl/Zfp36l1/Gja1/Ctnnb1/Cx3cr1	6
iD6	down	GO:0035924	cellular response to vascular endothelial growth factor stimulus	5/158	56/23328	3.86667e+09	0.000779192097737336	0.000507168643592549	Flt1/Hspb1/Ramp2/Tcf4/Jcad	5
iD6	down	GO:1990778	protein localization to cell periphery	11/158	363/23328	3.90139e+09	0.00078145237012336	0.000508639833153503	Acsl3/Mal/Prnp/Ank2/Kif1b/Cd81/Bsg/Sptbn1/Ramp2/Slc9a3r2/Trem2	11
iD6	down	GO:0001763	morphogenesis of a branching structure	9/158	241/23328	4.07568e+09	0.00080496151807884	0.000523941711490335	Flt1/Cxcl12/Slc12a2/Ctnnb1/Cpe/Agt/Ermn/Rtn4/Mgp	9
iD6	down	GO:0030278	regulation of ossification	9/158	241/23328	4.07568e+09	0.00080496151807884	0.000523941711490335	Gnas/Gpm6b/S1pr1/Ptn/Gja1/Mef2c/Ctnnb1/Id3/Mgp	9
iD6	down	GO:0051961	negative regulation of nervous system development	11/158	365/23328	4.1003e+09	0.00080496151807884	0.000523941711490335	Ptn/Apoe/Atp1b2/App/Ctnnb1/Cpe/Ptprz1/Mt3/Gpr37l1/Mag/Rtn4	11
iD6	down	GO:0045445	myoblast differentiation	6/158	93/23328	4.11559e+09	0.00080496151807884	0.000523941711490335	Zfp36l1/Epas1/Mef2c/Zfhx3/Cmtm5/Id3	6
iD6	down	GO:0055078	sodium ion homeostasis	5/158	57/23328	4.21544e+09	0.000814903429759309	0.000530412806200281	Atp1a2/Gnas/Atp1b2/Slc12a2/Agt	5
iD6	down	GO:0140115	export across plasma membrane	5/158	57/23328	4.21544e+09	0.000814903429759309	0.000530412806200281	Atp1a2/Abcb1a/Atp1b2/Gja1/Slc4a4	5
iD6	down	GO:0034767	positive regulation of ion transmembrane transport	8/158	187/23328	4.2424e+09	0.000815374974683858	0.000530719730257226	Plp1/Ank2/Abcb1a/Atp1b2/Slc9a3r2/Agt/Dbi/Trem2	8
iD6	down	GO:0060326	cell chemotaxis	10/158	303/23328	4.33531e+09	0.000828442659755752	0.000539225360809759	S1pr1/Flt1/Hspb1/Cxcl12/Ptn/App/Slc12a2/Enpp2/Cx3cr1/Csf1r	10
iD6	down	GO:0045766	positive regulation of angiogenesis	8/158	188/23328	4.4058e+09	0.000837102760425064	0.000544862137058625	Flt1/Hspb1/Tjp1/Ramp2/Rhob/Jcad/Rtn4/Cx3cr1	8
iD6	down	GO:0042596	fear response	5/158	58/23328	4.58807e+09	0.000866780151669632	0.000564178865637598	Atp1a2/Apoe/Gja1/Mef2c/Dbi	5
iD6	down	GO:1902903	regulation of supramolecular fiber organization	11/158	370/23328	4.63626e+09	0.000870936550127354	0.000566884225425196	Dstn/S1pr1/Tjp1/Apoe/Sptbn1/App/Mef2c/Tpm1/Cryab/Tubb4a/Clu	11
iD6	down	GO:1903365	regulation of fear response	3/158	11/23328	4.83334e+09	0.00089392815423249	0.000581849239446617	Apoe/Gja1/Mef2c	3
iD6	down	GO:2000822	regulation of behavioral fear response	3/158	11/23328	4.83334e+09	0.00089392815423249	0.000581849239446617	Apoe/Gja1/Mef2c	3
iD6	down	GO:0048714	positive regulation of oligodendrocyte differentiation	4/158	30/23328	4.83931e+09	0.00089392815423249	0.000581849239446617	Ptn/Qk/Ptprz1/Enpp2	4
iD6	down	GO:0001570	vasculogenesis	6/158	97/23328	5.2181e+09	0.000958574398996334	0.000623926858515698	Egfl7/Ramp2/Zfp36l1/Qk/Ctnnb1/Rtn4	6
iD6	down	GO:0019932	second-messenger-mediated signaling	12/158	445/23328	5.36294e+09	0.000979768692576603	0.000637722020399682	Prnp/Gnas/Ank2/S1pr1/Apoe/Ramp2/App/Aplp1/Mt1/P2ry12/Cx3cr1/Trem2	12
iD6	down	GO:0048260	positive regulation of receptor-mediated endocytosis	5/158	60/23328	5.40938e+09	0.000982851955139428	0.000639728886352723	Syne1/Trf/App/Clu/Vtn	5
iD6	down	GO:0098810	neurotransmitter reuptake	4/158	31/23328	5.52704e+09	0.000994977430622254	0.000647621241744157	Slc1a2/Gpm6b/Slc6a1/Slc6a11	4
iD6	down	GO:0035725	sodium ion transmembrane transport	7/158	143/23328	5.53596e+09	0.000994977430622254	0.000647621241744157	Atp1a2/Atp1b2/Slc12a2/Slc4a4/Slc6a1/Slc6a11/Slc6a6	7
iD6	down	GO:0072089	stem cell proliferation	7/158	144/23328	5.78613e+09	0.00103434772567044	0.000673246988200532	Abcb1a/Ptn/Kitl/Zfp36l1/Gja1/Ctnnb1/Cx3cr1	7
iD6	down	GO:0070167	regulation of biomineral tissue development	6/158	99/23328	5.85162e+08	0.00103492687268561	0.000673623949423545	Gpm6b/S1pr1/Ptn/Gja1/Mef2c/Mgp	6
iD6	down	GO:0110149	regulation of biomineralization	6/158	99/23328	5.85162e+08	0.00103492687268561	0.000673623949423545	Gpm6b/S1pr1/Ptn/Gja1/Mef2c/Mgp	6
iD6	down	GO:0072330	monocarboxylic acid biosynthetic process	8/158	196/23328	5.91222e+09	0.00104011205617708	0.000676998935496659	Acsl3/Ptgds/Plp1/Qk/Scd2/Abhd2/Agt/Gatm	8
iD6	down	GO:0006633	fatty acid biosynthetic process	7/158	145/23328	6.04546e+09	0.00105795602362963	0.000688613402321339	Acsl3/Ptgds/Plp1/Qk/Scd2/Abhd2/Agt	7
iD6	down	GO:0042116	macrophage activation	6/158	100/23328	6.19063e+09	0.00106651999263925	0.000694187607397323	Syt11/App/Adgrf5/Clu/Cx3cr1/Trem2	6
iD6	down	GO:0098659	inorganic cation import across plasma membrane	6/158	100/23328	6.19063e+09	0.00106651999263925	0.000694187607397323	Slc39a10/Atp1a2/Prnp/Atp1b2/Slc12a2/Slc6a1	6
iD6	down	GO:0099587	inorganic ion import across plasma membrane	6/158	100/23328	6.19063e+09	0.00106651999263925	0.000694187607397323	Slc39a10/Atp1a2/Prnp/Atp1b2/Slc12a2/Slc6a1	6
iD6	down	GO:1903829	positive regulation of cellular protein localization	10/158	317/23328	6.32541e+09	0.00108412332727167	0.00070564544863334	Acsl3/Prnp/Syt11/Ptn/Cd81/Sptbn1/Tfrc/Rtn4/Trem2/Hsp90aa1	10
iD6	down	GO:0010232	vascular transport	3/158	12/23328	6.41242e+09	0.00109339936679839	0.000711683133561535	Abcb1a/Apoe/Gja1	3
iD6	down	GO:0032092	positive regulation of protein binding	6/158	101/23328	6.54515e+09	0.0011103371882734	0.00072270779868306	Apoe/Ramp2/Cldn5/App/Cald1/Vtn	6
iD6	down	GO:0045661	regulation of myoblast differentiation	5/158	63/23328	6.849e+09	0.00115598622224578	0.000752420315927923	Zfp36l1/Mef2c/Zfhx3/Cmtm5/Id3	5
iD6	down	GO:0045672	positive regulation of osteoclast differentiation	4/158	33/23328	7.11254e+07	0.00119440305409477	0.000777425462356581	Gnas/Car2/Trem2/Csf1r	4
iD6	down	GO:0007613	memory	7/158	149/23328	7.17977e+09	0.00119963429793938	0.000780830428670634	Syt11/Ptn/Apoe/App/S100b/Slc6a1/Cx3cr1	7
iD6	down	GO:0030004	cellular monovalent inorganic cation homeostasis	6/158	103/23328	7.30278e+09	0.00121408707018968	0.000790237599148389	Atp1a2/Car2/Atp1b2/Slc12a2/Slc4a4/Agt	6
iD6	down	GO:0015844	monoamine transport	6/158	104/23328	7.70696e+09	0.00127490728076138	0.00082982488935351	Gpm6b/Syt11/Cxcl12/P2ry12/Agt/Rtn4	6
iD6	down	GO:0071073	positive regulation of phospholipid biosynthetic process	3/158	13/23328	8.29471e+09	0.00136534187675431	0.000888687898253065	Acsl3/App/Adgrf5	3
iD6	down	GO:0042982	amyloid precursor protein metabolic process	5/158	66/23328	8.56728e+09	0.00139638191180298	0.000908891558580745	Prnp/Itm2a/Apoe/App/Clu	5
iD6	down	GO:0050433	regulation of catecholamine secretion	5/158	66/23328	8.56728e+09	0.00139638191180298	0.000908891558580745	Syt11/Cxcl12/P2ry12/Agt/Rtn4	5
iD6	down	GO:1904018	positive regulation of vasculature development	8/158	208/23328	8.95852e+09	0.00145302889710413	0.0009457625365876	Flt1/Hspb1/Tjp1/Ramp2/Rhob/Jcad/Rtn4/Cx3cr1	8
iD6	down	GO:1902003	regulation of amyloid-beta formation	4/158	35/23328	9.00563e+09	0.0014535787272997	0.000946120415774653	Prnp/Apoe/App/Clu	4
iD6	down	GO:0008217	regulation of blood pressure	8/158	209/23328	9.26227e+09	0.00148777962584357	0.000968381451756035	Atp1a2/Gnas/Ramp2/Gja1/Tpm1/Agt/Gpr37l1/Acta2	8
iD6	down	GO:0045639	positive regulation of myeloid cell differentiation	6/158	108/23328	9.50564e+08	0.00151226149033626	0.000984316461933153	Gnas/Car2/Kitl/Zfp36l1/Trem2/Csf1r	6
iD6	down	GO:0055017	cardiac muscle tissue growth	6/158	108/23328	9.50564e+08	0.00151226149033626	0.000984316461933153	S1pr1/Sorbs2/Gja1/Mef2c/Ctnnb1/Agt	6
iD6	down	GO:0032675	regulation of interleukin-6 production	7/158	156/23328	9.58043e+09	0.00151690088515584	0.000987336199408124	Syt11/Bsg/Zbtb20/App/Mbp/Aqp4/Trem2	7
iD6	down	GO:0022898	regulation of transmembrane transporter activity	9/158	270/23328	9.75674e+09	0.00153584676607424	0.000999667891111556	Atp1a2/Prnp/Ank2/Abcb1a/Atp1b2/App/Gja1/Mef2c/Trem2	9
iD6	down	GO:0015800	acidic amino acid transport	5/158	68/23328	9.88485e+09	0.00153584676607424	0.000999667891111556	Slc1a2/Slc12a2/Gja1/Slc6a1/Slc6a6	5
iD6	down	GO:0022029	telencephalon cell migration	5/158	68/23328	9.88485e+09	0.00153584676607424	0.000999667891111556	Cxcl12/Ctnnb1/P2ry12/Rtn4/Cx3cr1	5
iD6	down	GO:0050432	catecholamine secretion	5/158	68/23328	9.88485e+09	0.00153584676607424	0.000999667891111556	Syt11/Cxcl12/P2ry12/Agt/Rtn4	5
iD6	down	GO:1905477	positive regulation of protein localization to membrane	6/158	109/23328	0.000100036737745831	0.00154707978141808	0.00100697935278055	Acsl3/Prnp/Ptn/Cd81/Sptbn1/Trem2	6
iD6	down	GO:0097242	amyloid-beta clearance	4/158	36/23328	0.00010078134709828	0.00155137953287861	0.00100977801965918	Igf1r/Apoe/Clu/Trem2	4
iD6	down	GO:0071559	response to transforming growth factor beta	8/158	212/23328	0.000102251558702006	0.00156675775430492	0.00101978755610635	Ltbp4/Igf1r/Fermt2/Zfp36l1/Cldn5/Mef2c/Hpgd/Zfhx3	8
iD6	down	GO:0050768	negative regulation of neurogenesis	10/158	337/23328	0.000104843312601028	0.00157481561831457	0.00102503234230463	Ptn/Apoe/Atp1b2/App/Ctnnb1/Ptprz1/Mt3/Gpr37l1/Mag/Rtn4	10
iD6	down	GO:0036376	sodium ion export across plasma membrane	3/158	14/23328	0.000105044456864571	0.00157481561831457	0.00102503234230463	Atp1a2/Atp1b2/Slc4a4	3
iD6	down	GO:1902950	regulation of dendritic spine maintenance	3/158	14/23328	0.000105044456864571	0.00157481561831457	0.00102503234230463	Prnp/Apoe/App	3
iD6	down	GO:0008361	regulation of cell size	8/158	213/23328	0.000105639612842528	0.00157481561831457	0.00102503234230463	Cxcl12/Apoe/Arhgap5/Slc12a2/Aqp4/Mag/Rtn4/Hsp90aa1	8
iD6	down	GO:0045428	regulation of nitric oxide biosynthetic process	5/158	69/23328	0.000105993078440577	0.00157481561831457	0.00102503234230463	App/Agt/Clu/Cx3cr1/Hsp90aa1	5
iD6	down	GO:0048678	response to axon injury	5/158	69/23328	0.000105993078440577	0.00157481561831457	0.00102503234230463	Ptn/Igf1r/P2ry12/Mag/Rtn4	5
iD6	down	GO:0071695	anatomical structure maturation	9/158	273/23328	0.000106092841654876	0.00157481561831457	0.00102503234230463	Plp1/S1pr1/App/Epas1/Abhd2/Septin4/Gja1/Ctnnb1/Cx3cr1	9
iD6	down	GO:0010810	regulation of cell-substrate adhesion	8/158	214/23328	0.000109120061861848	0.00161255202529176	0.0010495946067273	Gpm6b/Macf1/Ptn/Spock2/Utrn/Ptprz1/Enpp2/Vtn	8
iD6	down	GO:0000910	cytokinesis	7/158	160/23328	0.000112221432953491	0.0016510454184529	0.00107464958617781	Dstn/Igf1r/Sptbn1/Rhob/Son/Septin4/Septin7	7
iD6	down	GO:0006979	response to oxidative stress	11/158	409/23328	0.00011306982708799	0.00165619900910822	0.00107800400877768	Prnp/Hspb1/Apoe/Rhob/App/Epas1/Cst3/Ctnnb1/Cryab/Mt3/Gpr37l1	11
iD6	down	GO:0001885	endothelial cell development	5/158	71/23328	0.00012146588360319	0.00176364219642186	0.0011479377462108	Tjp1/Cldn5/Ctnnb1/Agt/Rtn4	5
iD6	down	GO:0021885	forebrain cell migration	5/158	71/23328	0.00012146588360319	0.00176364219642186	0.0011479377462108	Cxcl12/Ctnnb1/P2ry12/Rtn4/Cx3cr1	5
iD6	down	GO:0032535	regulation of cellular component size	11/158	413/23328	0.000123136504517352	0.00177241938320432	0.00115365073268479	Dstn/Cxcl12/Apoe/Sptbn1/Arhgap5/Slc12a2/Tpm1/Aqp4/Mag/Rtn4/Hsp90aa1	11
iD6	down	GO:2001233	regulation of apoptotic signaling pathway	11/158	413/23328	0.000123136504517352	0.00177241938320432	0.00115365073268479	Mal/Hspb1/Cxcl12/Timp3/Sgms1/Septin4/Ctnnb1/Serinc3/Agt/Clu/Cx3cr1	11
iD6	down	GO:0030595	leukocyte chemotaxis	8/158	219/23328	0.000127977499258512	0.00182813925295296	0.0011899182600938	S1pr1/Flt1/Cxcl12/Ptn/App/Slc12a2/Cx3cr1/Csf1r	8
iD6	down	GO:0032409	regulation of transporter activity	9/158	280/23328	0.000128441768286154	0.00182813925295296	0.0011899182600938	Atp1a2/Prnp/Ank2/Abcb1a/Atp1b2/App/Gja1/Mef2c/Trem2	9
iD6	down	GO:0019755	one-carbon compound transport	3/158	15/23328	0.000130653326877963	0.00182813925295296	0.0011899182600938	Car2/Car4/Aqp4	3
iD6	down	GO:0030007	cellular potassium ion homeostasis	3/158	15/23328	0.000130653326877963	0.00182813925295296	0.0011899182600938	Atp1a2/Atp1b2/Slc12a2	3
iD6	down	GO:0048680	positive regulation of axon regeneration	3/158	15/23328	0.000130653326877963	0.00182813925295296	0.0011899182600938	Ptn/Igf1r/Rtn4	3
iD6	down	GO:0071280	cellular response to copper ion	3/158	15/23328	0.000130653326877963	0.00182813925295296	0.0011899182600938	Prnp/Mt1/Mt3	3
iD6	down	GO:0048015	phosphatidylinositol-mediated signaling	7/158	164/23328	0.000130856283369264	0.00182813925295296	0.0011899182600938	Serpine2/Flt1/Igf1r/Zfp36l1/Slc9a3r2/Agt/Csf1r	7
iD6	down	GO:0048259	regulation of receptor-mediated endocytosis	6/158	115/23328	0.000134446343215419	0.00187043552799694	0.00121744849879279	Syt11/Syne1/Trf/App/Clu/Vtn	6
iD6	down	GO:0098656	anion transmembrane transport	8/158	221/23328	0.000136237695015617	0.00187940132313774	0.00122328424863354	Slc1a2/Prnp/Abcb1a/Slc12a2/Slc6a1/Slc6a6/Slc2a1/Agt	8
iD6	down	GO:0051222	positive regulation of protein transport	10/158	348/23328	0.000136276645623988	0.00187940132313774	0.00122328424863354	Acsl3/Glul/Prnp/Cd81/Bsg/App/Gja1/Agt/Trem2/Hsp90aa1	10
iD6	down	GO:0032103	positive regulation of response to external stimulus	11/158	418/23328	0.000136786502315589	0.00187940132313774	0.00122328424863354	S1pr1/Hspb1/Cxcl12/Ptn/Igf1r/Cd81/App/P2ry12/Rtn4/Trem2/Csf1r	11
iD6	down	GO:0030100	regulation of endocytosis	8/158	222/23328	0.000140529911325507	0.00191350768888649	0.00124548375412762	Syt11/Apoe/Syne1/Trf/App/Clu/Vtn/Trem2	8
iD6	down	GO:0055074	calcium ion homeostasis	12/158	493/23328	0.000140907001113927	0.00191350768888649	0.00124548375412762	Atp1a2/Prnp/Gnas/Ank2/S1pr1/Apoe/App/S100b/Gja1/Agt/Dbi/Cx3cr1	12
iD6	down	GO:0009636	response to toxic substance	6/158	116/23328	0.000140995303391636	0.00191350768888649	0.00124548375412762	Abcb1a/Mbp/Mt1/Slc6a1/Mt3/Cnp	6
iD6	down	GO:0006816	calcium ion transport	11/158	420/23328	0.000142596582649885	0.00192737250939377	0.00125450823246967	Atp1a2/Prnp/Plp1/Ank2/Cxcl12/Ramp2/Gja1/Ctnnb1/P2ry12/Agt/Dbi	11
iD6	down	GO:0032635	interleukin-6 production	7/158	167/23328	0.000146419202374776	0.00196308003183923	0.00127774991546069	Syt11/Bsg/Zbtb20/App/Mbp/Aqp4/Trem2	7
iD6	down	GO:0048017	inositol lipid-mediated signaling	7/158	167/23328	0.000146419202374776	0.00196308003183923	0.00127774991546069	Serpine2/Flt1/Igf1r/Zfp36l1/Slc9a3r2/Agt/Csf1r	7
iD6	down	GO:0045637	regulation of myeloid cell differentiation	8/158	224/23328	0.000149449477742601	0.00197975901790498	0.00128860610710333	Gnas/Car2/Kitl/Zfp36l1/Mef2c/Ctnnb1/Trem2/Csf1r	8
iD6	down	GO:0050920	regulation of chemotaxis	8/158	224/23328	0.000149449477742601	0.00197975901790498	0.00128860610710333	S1pr1/Hspb1/Cxcl12/Ptn/App/P2ry12/Trem2/Csf1r	8
iD6	down	GO:1903708	positive regulation of hemopoiesis	8/158	224/23328	0.000149449477742601	0.00197975901790498	0.00128860610710333	Gnas/Car2/Flt1/Kitl/Zfp36l1/Trem2/Csf1r/Hsp90aa1	8
iD6	down	GO:0045981	positive regulation of nucleotide metabolic process	4/158	40/23328	0.00015310352907348	0.00200341739233637	0.00130400511551835	Zbtb20/App/Slc4a4/Trem2	4
iD6	down	GO:1900544	positive regulation of purine nucleotide metabolic process	4/158	40/23328	0.00015310352907348	0.00200341739233637	0.00130400511551835	Zbtb20/App/Slc4a4/Trem2	4
iD6	down	GO:0031647	regulation of protein stability	9/158	287/23328	0.000154602139928444	0.00200341739233637	0.00130400511551835	Prnp/Ank2/Cd81/Atp1b2/Plpp3/Cryab/Rtn4/Clu/Hsp90aa1	9
iD6	down	GO:1903706	regulation of hemopoiesis	11/158	424/23328	0.000154849431317804	0.00200341739233637	0.00130400511551835	Gnas/Car2/Flt1/Ptn/Kitl/Zfp36l1/Mef2c/Ctnnb1/Trem2/Csf1r/Hsp90aa1	11
iD6	down	GO:0060419	heart growth	6/158	118/23328	0.000154850607467804	0.00200341739233637	0.00130400511551835	S1pr1/Sorbs2/Gja1/Mef2c/Ctnnb1/Agt	6
iD6	down	GO:2000177	regulation of neural precursor cell proliferation	6/158	118/23328	0.000154850607467804	0.00200341739233637	0.00130400511551835	Ptn/Trf/Ctnnb1/Ptprz1/Gpr37l1/Cx3cr1	6
iD6	down	GO:1903725	regulation of phospholipid metabolic process	5/158	75/23328	0.00015755459257556	0.00201718110551397	0.00131296378407178	Acsl3/Flt1/Cd81/App/Adgrf5	5
iD6	down	GO:0006878	cellular copper ion homeostasis	3/158	16/23328	0.000160005564079894	0.00201718110551397	0.00131296378407178	Prnp/Aplp2/App	3
iD6	down	GO:0015669	gas transport	3/158	16/23328	0.000160005564079894	0.00201718110551397	0.00131296378407178	Car2/Car4/Aqp4	3
iD6	down	GO:0060856	establishment of blood-brain barrier	3/158	16/23328	0.000160005564079894	0.00201718110551397	0.00131296378407178	Abcb1a/Ctnnb1/Rtn4	3
iD6	down	GO:0070572	positive regulation of neuron projection regeneration	3/158	16/23328	0.000160005564079894	0.00201718110551397	0.00131296378407178	Ptn/Igf1r/Rtn4	3
iD6	down	GO:1902430	negative regulation of amyloid-beta formation	3/158	16/23328	0.000160005564079894	0.00201718110551397	0.00131296378407178	Prnp/Apoe/Clu	3
iD6	down	GO:0050806	positive regulation of synaptic transmission	10/158	355/23328	0.000160161146422763	0.00201718110551397	0.00131296378407178	Serpine2/Glul/Prnp/Car2/Ptn/Apoe/App/S100b/Dbi/Cx3cr1	10
iD6	down	GO:0071241	cellular response to inorganic substance	8/158	227/23328	0.000163700232057738	0.00205397460978106	0.00133691232218753	Prnp/Syt11/Trf/Tfrc/Slc12a2/Mef2c/Mt1/Mt3	8
iD6	down	GO:0045670	regulation of osteoclast differentiation	5/158	76/23328	0.000167736249367569	0.00209382291493604	0.0013628492008258	Gnas/Car2/Ctnnb1/Trem2/Csf1r	5
iD6	down	GO:0034205	amyloid-beta formation	4/158	41/23328	0.000168765275549732	0.00209382291493604	0.0013628492008258	Prnp/Apoe/App/Clu	4
iD6	down	GO:1902991	regulation of amyloid precursor protein catabolic process	4/158	41/23328	0.000168765275549732	0.00209382291493604	0.0013628492008258	Prnp/Apoe/App/Clu	4
iD6	down	GO:0030282	bone mineralization	6/158	120/23328	0.000169761876151288	0.00209835776283655	0.00136580088971648	Gpm6b/S1pr1/Ptn/Gja1/Mef2c/Mgp	6
iD6	down	GO:0006809	nitric oxide biosynthetic process	5/158	77/23328	0.000178412835645773	0.00218096572986102	0.00141956962108247	App/Agt/Clu/Cx3cr1/Hsp90aa1	5
iD6	down	GO:0048844	artery morphogenesis	5/158	77/23328	0.000178412835645773	0.00218096572986102	0.00141956962108247	Apoe/Adgrf5/Hpgd/Ctnnb1/Rtn4	5
iD6	down	GO:0061097	regulation of protein tyrosine kinase activity	5/158	77/23328	0.000178412835645773	0.00218096572986102	0.00141956962108247	Prnp/Aplp2/App/Agt/Csf1r	5
iD6	down	GO:1904062	regulation of cation transmembrane transport	10/158	361/23328	0.000183355726125547	0.00223317871563166	0.00145355455143291	Atp1a2/Prnp/Plp1/Ank2/Atp1b2/App/Mef2c/Agt/Dbi/Trem2	10
iD6	down	GO:0072659	protein localization to plasma membrane	9/158	295/23328	0.000189805515480876	0.00230329685756902	0.00149919377575367	Acsl3/Prnp/Ank2/Cd81/Bsg/Sptbn1/Ramp2/Slc9a3r2/Trem2	9
iD6	down	GO:0003159	morphogenesis of an endothelium	3/158	17/23328	0.000193327936708833	0.00231228557394558	0.00150504444480637	Bsg/Rhob/Ctnnb1	3
iD6	down	GO:0055070	copper ion homeostasis	3/158	17/23328	0.000193327936708833	0.00231228557394558	0.00150504444480637	Prnp/Aplp2/App	3
iD6	down	GO:0061154	endothelial tube morphogenesis	3/158	17/23328	0.000193327936708833	0.00231228557394558	0.00150504444480637	Bsg/Rhob/Ctnnb1	3
iD6	down	GO:1900221	regulation of amyloid-beta clearance	3/158	17/23328	0.000193327936708833	0.00231228557394558	0.00150504444480637	Apoe/Clu/Trem2	3
iD6	down	GO:0002040	sprouting angiogenesis	6/158	123/23328	0.000194233469867238	0.00231478956024576	0.00150667426541046	Glul/Flt1/Tjp1/Ramp2/Jcad/Rtn4	6
iD6	down	GO:1904951	positive regulation of establishment of protein localization	10/158	364/23328	0.000195974730116876	0.00232719992013791	0.00151475204932443	Acsl3/Glul/Prnp/Cd81/Bsg/App/Gja1/Agt/Trem2/Hsp90aa1	10
iD6	down	GO:0048167	regulation of synaptic plasticity	10/158	365/23328	0.00020034012965317	0.0023705727085295	0.00154298298020946	Serpine2/Prnp/Ptn/Apoe/App/S100b/Mef2c/Agt/Dbi/Cx3cr1	10
iD6	down	GO:0046394	carboxylic acid biosynthetic process	9/158	299/23328	0.000209768060149098	0.00246458939927827	0.00160417754013965	Acsl3/Glul/Ptgds/Plp1/Qk/Scd2/Abhd2/Agt/Gatm	9
iD6	down	GO:1901653	cellular response to peptide	9/158	299/23328	0.000209768060149098	0.00246458939927827	0.00160417754013965	Prnp/Car2/Igf1r/Zfp36l1/App/Gja1/Ctnnb1/Agt/Trem2	9
iD6	down	GO:0032651	regulation of interleukin-1 beta production	5/158	80/23328	0.000213573167301978	0.00250046049746154	0.00162752569300544	Hspb1/App/Aqp4/Cx3cr1/Trem2	5
iD6	down	GO:0016053	organic acid biosynthetic process	9/158	300/23328	0.000215022627742571	0.00250859732366333	0.00163282187493527	Acsl3/Glul/Ptgds/Plp1/Qk/Scd2/Abhd2/Agt/Gatm	9
iD6	down	GO:0050821	protein stabilization	7/158	178/23328	0.000216829658246793	0.00252083431353352	0.00164078681396911	Ank2/Atp1b2/Plpp3/Cryab/Rtn4/Clu/Hsp90aa1	7
iD6	down	GO:1901216	positive regulation of neuron death	6/158	126/23328	0.000221408104093369	0.00256509388888659	0.0016695949459599	Prnp/Apoe/App/Ctnnb1/Ptprz1/Clu	6
iD6	down	GO:0043114	regulation of vascular permeability	4/158	44/23328	0.000222687230185955	0.00257095500127882	0.00167340988765469	Tjp1/Apoe/Ramp2/Cldn5	4
iD6	down	GO:0046209	nitric oxide metabolic process	5/158	81/23328	0.000226391620013712	0.00260467867316813	0.0016953603013957	App/Agt/Clu/Cx3cr1/Hsp90aa1	5
iD6	down	GO:1902992	negative regulation of amyloid precursor protein catabolic process	3/158	18/23328	0.000230842182144114	0.00264672501941096	0.00172272786384137	Prnp/Apoe/Clu	3
iD6	down	GO:1902107	positive regulation of leukocyte differentiation	7/158	180/23328	0.000232159892551302	0.00265268605750199	0.00172660784621261	Gnas/Car2/Kitl/Zfp36l1/Trem2/Csf1r/Hsp90aa1	7
iD6	down	GO:0010464	regulation of mesenchymal cell proliferation	4/158	45/23328	0.000243131675438247	0.00275908812570707	0.00179586392922952	Ptn/Syne1/Arhgap5/Ctnnb1	4
iD6	down	GO:0030890	positive regulation of B cell proliferation	4/158	45/23328	0.000243131675438247	0.00275908812570707	0.00179586392922952	Slc39a10/Cd81/Tfrc/Mef2c	4
iD6	down	GO:0014065	phosphatidylinositol 3-kinase signaling	6/158	129/23328	0.000251493151332259	0.00284426778292436	0.00185130654901226	Serpine2/Flt1/Igf1r/Zfp36l1/Slc9a3r2/Agt	6
iD6	down	GO:0001819	positive regulation of cytokine production	11/158	449/23328	0.000253589426617682	0.00285825370679252	0.00186040985236737	Hspb1/Cd81/Bsg/Sptbn1/Zbtb20/App/Mbp/Agt/Rtn4/Clu/Trem2	11
iD6	down	GO:0042391	regulation of membrane potential	11/158	450/23328	0.000258448350859866	0.00290317826557113	0.00188965081567526	Ank2/Ptn/Syne1/Atp1b2/App/Gja1/Slc4a4/Mef2c/Ntsr2/Agt/Trem2	11
iD6	down	GO:0070372	regulation of ERK1 and ERK2 cascade	9/158	308/23328	0.00026113475829634	0.00292347835466441	0.00190286394845747	Apoe/Timp3/Ndrg2/App/Ntsr2/Mt3/Trem2/Acta2/Csf1r	9
iD6	down	GO:0061098	positive regulation of protein tyrosine kinase activity	4/158	46/23328	0.000264891554238854	0.00295558529477916	0.00192376204703315	Prnp/App/Agt/Csf1r	4
iD6	down	GO:0070830	bicellular tight junction assembly	5/158	84/23328	0.000268378551849801	0.00298447720702537	0.00194256751488537	Tjp1/Ramp2/Cldn5/Gja1/Cldn11	5
iD6	down	GO:0043116	negative regulation of vascular permeability	3/158	19/23328	0.000272765075631272	0.00300312541878801	0.00195470545659775	Apoe/Ramp2/Cldn5	3
iD6	down	GO:0048143	astrocyte activation	3/158	19/23328	0.000272765075631272	0.00300312541878801	0.00195470545659775	App/Agt/Trem2	3
iD6	down	GO:0071071	regulation of phospholipid biosynthetic process	3/158	19/23328	0.000272765075631272	0.00300312541878801	0.00195470545659775	Acsl3/App/Adgrf5	3
iD6	down	GO:0031644	regulation of nervous system process	7/158	185/23328	0.000274335180039932	0.00301044380736889	0.00195946892535036	Syne1/Trf/App/S100b/Agt/Mag/Rtn4	7
iD6	down	GO:0010466	negative regulation of peptidase activity	8/158	246/23328	0.000282293999295093	0.00308759061729008	0.0020096830420731	Serpine2/Itih5/Timp3/App/Cst3/Cryab/Agt/Vtn	8
iD6	down	GO:0051937	catecholamine transport	5/158	85/23328	0.000283609175608821	0.00309180494721091	0.00201242610889296	Syt11/Cxcl12/P2ry12/Agt/Rtn4	5
iD6	down	GO:0099175	regulation of postsynapse organization	6/158	132/23328	0.00028470442427351	0.00309360199578242	0.00201359579052748	Prnp/Ptn/Apoe/Sorbs2/App/Ptprd	6
iD6	down	GO:0097581	lamellipodium organization	5/158	86/23328	0.000299486720432161	0.00322263218588005	0.00209758030048892	S1pr1/P2ry12/Ablim1/Enpp2/Hsp90aa1	5
iD6	down	GO:0120192	tight junction assembly	5/158	86/23328	0.000299486720432161	0.00322263218588005	0.00209758030048892	Tjp1/Ramp2/Cldn5/Gja1/Cldn11	5
iD6	down	GO:2001057	reactive nitrogen species metabolic process	5/158	86/23328	0.000299486720432161	0.00322263218588005	0.00209758030048892	App/Agt/Clu/Cx3cr1/Hsp90aa1	5
iD6	down	GO:0045429	positive regulation of nitric oxide biosynthetic process	4/158	48/23328	0.000312552874702567	0.0033416022777686	0.00217501678926545	App/Agt/Clu/Hsp90aa1	4
iD6	down	GO:1903580	positive regulation of ATP metabolic process	4/158	48/23328	0.000312552874702567	0.0033416022777686	0.00217501678926545	Zbtb20/App/Slc4a4/Trem2	4
iD6	down	GO:0010721	negative regulation of cell development	10/158	387/23328	0.000319255308674077	0.00337047859256678	0.00219381210488874	Ptn/Apoe/Atp1b2/App/Ctnnb1/Ptprz1/Mt3/Gpr37l1/Mag/Rtn4	10
iD6	down	GO:0060562	epithelial tube morphogenesis	10/158	387/23328	0.000319255308674077	0.00337047859256678	0.00219381210488874	Flt1/Cxcl12/Bsg/Rhob/Slc12a2/Gja1/Mef2c/Ctnnb1/Agt/Mgp	10
iD6	down	GO:1903909	regulation of receptor clustering	3/158	20/23328	0.000319308498243168	0.00337047859256678	0.00219381210488874	Ptn/Cd81/Sorbs2	3
iD6	down	GO:1904385	cellular response to angiotensin	3/158	20/23328	0.000319308498243168	0.00337047859256678	0.00219381210488874	Car2/Igf1r/Agt	3
iD6	down	GO:0070663	regulation of leukocyte proliferation	8/158	251/23328	0.000323068787981941	0.00339937886088593	0.00221262301162848	Slc39a10/Prnp/Cd81/Kitl/Tfrc/Mef2c/Ctnnb1/Csf1r	8
iD6	down	GO:0009896	positive regulation of catabolic process	11/158	463/23328	0.000329136414549095	0.00345229835449761	0.00224706780113877	Apoe/Cd81/Zfp36l1/Zbtb20/App/Qk/Gja1/Slc4a4/Clu/Trem2/Hsp90aa1	11
iD6	down	GO:0043090	amino acid import	4/158	49/23328	0.000338552839614557	0.00350681679663053	0.00228255333086581	Slc1a2/Slc6a1/Slc6a6/Agt	4
iD6	down	GO:0061028	establishment of endothelial barrier	4/158	49/23328	0.000338552839614557	0.00350681679663053	0.00228255333086581	Tjp1/Cldn5/Ctnnb1/Rtn4	4
iD6	down	GO:1903018	regulation of glycoprotein metabolic process	4/158	49/23328	0.000338552839614557	0.00350681679663053	0.00228255333086581	Itm2a/Cst3/Ctnnb1/Mt3	4
iD6	down	GO:1904407	positive regulation of nitric oxide metabolic process	4/158	49/23328	0.000338552839614557	0.00350681679663053	0.00228255333086581	App/Agt/Clu/Hsp90aa1	4
iD6	down	GO:0008038	neuron recognition	4/158	50/23328	0.000366065236718962	0.00378002146611972	0.00246037962306043	Bsg/App/Ptprz1/Rtn4	4
iD6	down	GO:1903035	negative regulation of response to wounding	5/158	90/23328	0.000369828666791348	0.00379233646486374	0.00246839533732009	Serpine2/Apoe/Slc12a2/Gja1/Rtn4	5
iD6	down	GO:0045821	positive regulation of glycolytic process	3/158	21/23328	0.000370679504084425	0.00379233646486374	0.00246839533732009	Zbtb20/App/Slc4a4	3
iD6	down	GO:1902004	positive regulation of amyloid-beta formation	3/158	21/23328	0.000370679504084425	0.00379233646486374	0.00246839533732009	Apoe/App/Clu	3
iD6	down	GO:0042176	regulation of protein catabolic process	10/158	395/23328	0.000375043970185953	0.00382521840757145	0.00248979787763099	Serpine2/Apoe/Cd81/Timp3/App/Gja1/Cst3/Clu/Trem2/Hsp90aa1	10
iD6	down	GO:1905475	regulation of protein localization to membrane	7/158	195/23328	0.000377152033514315	0.00383495569246207	0.00249613578273115	Acsl3/Prnp/Ptn/Cd81/Sorbs2/Sptbn1/Trem2	7
iD6	down	GO:0031331	positive regulation of cellular catabolic process	10/158	396/23328	0.000382556700240418	0.00387805191554692	0.00252418669991752	Apoe/Cd81/Zfp36l1/Zbtb20/App/Qk/Slc4a4/Clu/Trem2/Hsp90aa1	10
iD6	down	GO:0007626	locomotory behavior	8/158	258/23328	0.000388115332797524	0.00390978314444502	0.00254484025167518	Atp1a2/Cxcl12/Apoe/Aplp2/Selenop/App/Zfhx3/Cnp	8
iD6	down	GO:0032611	interleukin-1 beta production	5/158	91/23328	0.00038921450249964	0.00390978314444502	0.00254484025167518	Hspb1/App/Aqp4/Cx3cr1/Trem2	5
iD6	down	GO:0120193	tight junction organization	5/158	91/23328	0.00038921450249964	0.00390978314444502	0.00254484025167518	Tjp1/Ramp2/Cldn5/Gja1/Cldn11	5
iD6	down	GO:0042987	amyloid precursor protein catabolic process	4/158	51/23328	0.000395140112944083	0.00395735203475626	0.00257580238494938	Prnp/Apoe/App/Clu	4
iD6	down	GO:0032412	regulation of ion transmembrane transporter activity	8/158	259/23328	0.000398220965417642	0.00397623036040138	0.00258809010557507	Atp1a2/Prnp/Ank2/Abcb1a/Atp1b2/App/Mef2c/Trem2	8
iD6	down	GO:0042692	muscle cell differentiation	10/158	399/23328	0.000405852014788332	0.00404029326099163	0.00262978803153108	Ank2/Cxcl12/Cd81/Syne1/Sorbs2/Ramp2/Qk/Mef2c/Ctnnb1/Agt	10
iD6	down	GO:1990138	neuron projection extension	7/158	198/23328	0.000413371911787068	0.00409563764994123	0.00266581116209866	Cxcl12/Apoe/Ctnnb1/Bcan/Mag/Rtn4/Hsp90aa1	7
iD6	down	GO:1901652	response to peptide	10/158	400/23328	0.000413874962520376	0.00409563764994123	0.00266581116209866	Prnp/Car2/Igf1r/Zfp36l1/App/Gja1/Ctnnb1/Agt/Trem2/Gatm	10
iD6	down	GO:0006874	cellular calcium ion homeostasis	11/158	476/23328	0.000415467274770332	0.00409919492169542	0.00266812655607622	Atp1a2/Prnp/Ank2/S1pr1/Apoe/App/S100b/Gja1/Agt/Dbi/Cx3cr1	11
iD6	down	GO:1990776	response to angiotensin	3/158	22/23328	0.000427080386746676	0.00420130853826242	0.00273459132716028	Car2/Igf1r/Agt	3
iD6	down	GO:0043297	apical junction assembly	5/158	93/23328	0.000430278709379179	0.00422028527635921	0.0027469431035044	Tjp1/Ramp2/Cldn5/Gja1/Cldn11	5
iD6	down	GO:0051099	positive regulation of binding	7/158	200/23328	0.000439026041882568	0.00428082577495466	0.00278634833187393	Apoe/Ramp2/Cldn5/App/Ctnnb1/Cald1/Vtn	7
iD6	down	GO:0071805	potassium ion transmembrane transport	7/158	200/23328	0.000439026041882568	0.00428082577495466	0.00278634833187393	Atp1a2/Prnp/Ank2/Atp1b2/Slc12a2/P2ry12/Trem2	7
iD6	down	GO:0061640	cytoskeleton-dependent cytokinesis	5/158	94/23328	0.000451995588596492	0.00439440155579923	0.00286027371546441	Sptbn1/Rhob/Son/Septin4/Septin7	5
iD6	down	GO:0021795	cerebral cortex cell migration	4/158	53/23328	0.000458178831741748	0.00441578149432265	0.0028741897118567	Ctnnb1/P2ry12/Rtn4/Cx3cr1	4
iD6	down	GO:0031103	axon regeneration	4/158	53/23328	0.000458178831741748	0.00441578149432265	0.0028741897118567	Ptn/Igf1r/Mag/Rtn4	4
iD6	down	GO:0050435	amyloid-beta metabolic process	4/158	53/23328	0.000458178831741748	0.00441578149432265	0.0028741897118567	Prnp/Apoe/App/Clu	4
iD6	down	GO:0061041	regulation of wound healing	6/158	146/23328	0.000487834587409957	0.00465603603781724	0.00303056908389466	Serpine2/Apoe/Slc12a2/Gja1/Plpp3/Acta2	6
iD6	down	GO:0051043	regulation of membrane protein ectodomain proteolysis	3/158	23/23328	0.000488708745022021	0.00465603603781724	0.00303056908389466	Apoe/Timp3/App	3
iD6	down	GO:1901626	regulation of postsynaptic membrane organization	3/158	23/23328	0.000488708745022021	0.00465603603781724	0.00303056908389466	Ptn/Apoe/Sorbs2	3
iD6	down	GO:2000810	regulation of bicellular tight junction assembly	3/158	23/23328	0.000488708745022021	0.00465603603781724	0.00303056908389466	Tjp1/Cldn5/Gja1	3
iD6	down	GO:0048638	regulation of developmental growth	10/158	409/23328	0.000492212671933776	0.00466299556443162	0.00303509897284413	Gnas/Cxcl12/Igf1r/Apoe/App/Gja1/Mef2c/Agt/Mag/Rtn4	10
iD6	down	GO:0014014	negative regulation of gliogenesis	4/158	54/23328	0.000492244043042255	0.00466299556443162	0.00303509897284413	Ptn/Atp1b2/Ctnnb1/Gpr37l1	4
iD6	down	GO:0048469	cell maturation	7/158	205/23328	0.00050875554043873	0.00480571639761016	0.00312799459073573	Plp1/App/Epas1/Abhd2/Septin4/Gja1/Ctnnb1	7
iD6	down	GO:0120162	positive regulation of cold-induced thermogenesis	5/158	97/23328	0.000522120211780574	0.00491798783051107	0.00320107098679249	Gnas/Igf1r/Epas1/Gja1/Gatm	5
iD6	down	GO:0050680	negative regulation of epithelial cell proliferation	6/158	148/23328	0.000524251918036767	0.00492411759172952	0.0032050607894249	Flt1/Ptn/Apoe/Sparc/Gja1/Mef2c	6
iD6	down	GO:0032652	regulation of interleukin-1 production	5/158	98/23328	0.000547219358937276	0.00511881951996613	0.00333179040223201	Hspb1/App/Aqp4/Cx3cr1/Trem2	5
iD6	down	GO:0050679	positive regulation of epithelial cell proliferation	7/158	208/23328	0.000554654171871388	0.00511881951996613	0.00333179040223201	Glul/Egfl7/Cxcl12/Ptn/Jcad/Ctnnb1/Rtn4	7
iD6	down	GO:0071560	cellular response to transforming growth factor beta stimulus	7/158	208/23328	0.000554654171871388	0.00511881951996613	0.00333179040223201	Ltbp4/Igf1r/Fermt2/Zfp36l1/Cldn5/Mef2c/Hpgd	7
iD6	down	GO:0022010	central nervous system myelination	3/158	24/23328	0.000555757547882037	0.00511881951996613	0.00333179040223201	Plp1/Mag/Clu	3
iD6	down	GO:0031643	positive regulation of myelination	3/158	24/23328	0.000555757547882037	0.00511881951996613	0.00333179040223201	Trf/S100b/Mag	3
iD6	down	GO:0032291	axon ensheathment in central nervous system	3/158	24/23328	0.000555757547882037	0.00511881951996613	0.00333179040223201	Plp1/Mag/Clu	3
iD6	down	GO:0032691	negative regulation of interleukin-1 beta production	3/158	24/23328	0.000555757547882037	0.00511881951996613	0.00333179040223201	Aqp4/Cx3cr1/Trem2	3
iD6	down	GO:0014066	regulation of phosphatidylinositol 3-kinase signaling	5/158	99/23328	0.000573214209623592	0.00525051583195164	0.00341751026529246	Serpine2/Flt1/Igf1r/Slc9a3r2/Agt	5
iD6	down	GO:0097061	dendritic spine organization	5/158	99/23328	0.000573214209623592	0.00525051583195164	0.00341751026529246	Prnp/Igf1r/Apoe/App/Septin7	5
iD6	down	GO:0050795	regulation of behavior	5/158	100/23328	0.000600125153642888	0.00546850147029241	0.00355939502110683	Ptgds/Apoe/Gja1/Mef2c/Zfhx3	5
iD6	down	GO:0070665	positive regulation of leukocyte proliferation	6/158	152/23328	0.000603411198956975	0.00546850147029241	0.00355939502110683	Slc39a10/Cd81/Kitl/Tfrc/Mef2c/Csf1r	6
iD6	down	GO:0007517	muscle organ development	10/158	420/23328	0.000604315487518434	0.00546850147029241	0.00355939502110683	S1pr1/Gpcpd1/S100b/Gja1/Mef2c/Zfhx3/Ctnnb1/Tpm1/Id3/Cryab	10
iD6	down	GO:0010463	mesenchymal cell proliferation	4/158	57/23328	0.000605235651448905	0.00546850147029241	0.00355939502110683	Ptn/Syne1/Arhgap5/Ctnnb1	4
iD6	down	GO:2000648	positive regulation of stem cell proliferation	4/158	57/23328	0.000605235651448905	0.00546850147029241	0.00355939502110683	Kitl/Gja1/Ctnnb1/Cx3cr1	4
iD6	down	GO:0033555	multicellular organismal response to stress	5/158	101/23328	0.000627972742097792	0.00563202300748264	0.00366582961721703	Atp1a2/Apoe/Gja1/Mef2c/Dbi	5
iD6	down	GO:0046688	response to copper ion	3/158	25/23328	0.000628415198729642	0.00563202300748264	0.00366582961721703	Prnp/Mt1/Mt3	3
iD6	down	GO:1902993	positive regulation of amyloid precursor protein catabolic process	3/158	25/23328	0.000628415198729642	0.00563202300748264	0.00366582961721703	Apoe/App/Clu	3
iD6	down	GO:0008360	regulation of cell shape	6/158	154/23328	0.000646316570597763	0.00576454583234762	0.00375208744956287	Ptn/Fermt2/Rhob/S100b/Ermn/Csf1r	6
iD6	down	GO:0035690	cellular response to drug	4/158	58/23328	0.000646669352019748	0.00576454583234762	0.00375208744956287	Prnp/Tfrc/Mef2c/Ppp1r14a	4
iD6	down	GO:0006821	chloride transport	5/158	103/23328	0.000686560841415414	0.00608750612721668	0.00396229919985991	Prnp/Car2/Abcb1a/Slc12a2/Slc6a1	5
iD6	down	GO:0015748	organophosphate ester transport	5/158	103/23328	0.000686560841415414	0.00608750612721668	0.00396229919985991	Pltp/Abcb1a/Apoe/Gja1/Dbi	5
iD6	down	GO:0007528	neuromuscular junction development	4/158	59/23328	0.000690073909193595	0.00610238230869336	0.00397198196333155	Ptn/Utrn/Sorbs2/App	4
iD6	down	GO:0070374	positive regulation of ERK1 and ERK2 cascade	7/158	216/23328	0.000693316797664975	0.00611479669028128	0.00398006236492863	Apoe/App/Ntsr2/Mt3/Trem2/Acta2/Csf1r	7
iD6	down	GO:0021801	cerebral cortex radial glia guided migration	3/158	26/23328	0.000706865598930976	0.00618507399064604	0.0040258051839393	Ctnnb1/P2ry12/Rtn4	3
iD6	down	GO:0022030	telencephalon glial cell migration	3/158	26/23328	0.000706865598930976	0.00618507399064604	0.0040258051839393	Ctnnb1/P2ry12/Rtn4	3
iD6	down	GO:0033622	integrin activation	3/158	26/23328	0.000706865598930976	0.00618507399064604	0.0040258051839393	Cxcl12/Fermt2/P2ry12	3
iD6	down	GO:0045778	positive regulation of ossification	5/158	104/23328	0.000717343228204709	0.00626027882882062	0.00407475528992646	Gnas/Gpm6b/Ptn/Mef2c/Ctnnb1	5
iD6	down	GO:0072678	T cell migration	4/158	60/23328	0.000735501059360688	0.00640193984914735	0.00416696108582412	S1pr1/Cxcl12/App/Slc12a2	4
iD6	down	GO:0007188	adenylate cyclase-modulating G protein-coupled receptor signaling pathway	7/158	219/23328	0.000751886089889018	0.00652747062371014	0.00424866785986484	Gnas/S1pr1/Ramp2/App/Aplp1/P2ry12/Gpr37l1	7
iD6	down	GO:0106027	neuron projection organization	5/158	106/23328	0.000781990471358969	0.0067289854229148	0.00437983190487149	Prnp/Igf1r/Apoe/App/Septin7	5
iD6	down	GO:0042698	ovulation cycle	4/158	61/23328	0.000783002626860765	0.0067289854229148	0.00437983190487149	Ptn/Igf1r/Agt/Enpp2	4
iD6	down	GO:0006882	cellular zinc ion homeostasis	3/158	27/23328	0.000791288210634492	0.0067289854229148	0.00437983190487149	Slc39a10/Mt1/Mt3	3
iD6	down	GO:0042908	xenobiotic transport	3/158	27/23328	0.000791288210634492	0.0067289854229148	0.00437983190487149	Abcb1a/Slc6a6/Slc2a1	3
iD6	down	GO:0045780	positive regulation of bone resorption	3/158	27/23328	0.000791288210634492	0.0067289854229148	0.00437983190487149	Car2/Trf/Tfrc	3
iD6	down	GO:0046852	positive regulation of bone remodeling	3/158	27/23328	0.000791288210634492	0.0067289854229148	0.00437983190487149	Car2/Trf/Tfrc	3
iD6	down	GO:1901018	positive regulation of potassium ion transmembrane transporter activity	3/158	27/23328	0.000791288210634492	0.0067289854229148	0.00437983190487149	Ank2/Atp1b2/Trem2	3
iD6	down	GO:1905809	negative regulation of synapse organization	3/158	27/23328	0.000791288210634492	0.0067289854229148	0.00437983190487149	Prnp/Ptn/Apoe	3
iD6	down	GO:0046486	glycerolipid metabolic process	9/158	360/23328	0.000803783062554366	0.00681780276273792	0.00443764225728189	Acsl3/Apoe/App/Abhd2/Gpcpd1/Serinc3/Enpp2/Dbi/Csf1r	9
iD6	down	GO:0045732	positive regulation of protein catabolic process	7/158	222/23328	0.000814305673204032	0.00688213085726771	0.004479512795423	Apoe/Cd81/App/Gja1/Clu/Trem2/Hsp90aa1	7
iD6	down	GO:1903426	regulation of reactive oxygen species biosynthetic process	5/158	107/23328	0.000815898072512622	0.00688213085726771	0.004479512795423	App/Agt/Clu/Cx3cr1/Hsp90aa1	5
iD6	down	GO:0007015	actin filament organization	10/158	437/23328	0.000818590312747142	0.00688213085726771	0.004479512795423	Dstn/S1pr1/Tjp1/Sorbs2/Trf/Sptbn1/Rhob/Tpm1/Cald1/Ermn	10
iD6	down	GO:0032956	regulation of actin cytoskeleton organization	9/158	361/23328	0.000819646261497147	0.00688213085726771	0.004479512795423	Dstn/Gpm6b/S1pr1/Tjp1/Sptbn1/Rhob/Mef2c/Tpm1/Csf1r	9
iD6	down	GO:0031102	neuron projection regeneration	4/158	62/23328	0.000832630505554863	0.00694104637800487	0.00451786034133059	Ptn/Igf1r/Mag/Rtn4	4
iD6	down	GO:1903078	positive regulation of protein localization to plasma membrane	4/158	62/23328	0.000832630505554863	0.00694104637800487	0.00451786034133059	Acsl3/Prnp/Sptbn1/Trem2	4
iD6	down	GO:0001558	regulation of cell growth	10/158	438/23328	0.000832925565360584	0.00694104637800487	0.00451786034133059	Serpine2/Igfbp7/Cxcl12/Apoe/Cd81/Gja1/Cryab/Agt/Mag/Rtn4	10
iD6	down	GO:0006865	amino acid transport	6/158	162/23328	0.000842083438169319	0.00696499361172385	0.00453344736547819	Slc1a2/Slc12a2/Gja1/Slc6a1/Slc6a6/Agt	6
iD6	down	GO:0031214	biomineral tissue development	6/158	162/23328	0.000842083438169319	0.00696499361172385	0.00453344736547819	Gpm6b/S1pr1/Ptn/Gja1/Mef2c/Mgp	6
iD6	down	GO:0110148	biomineralization	6/158	162/23328	0.000842083438169319	0.00696499361172385	0.00453344736547819	Gpm6b/S1pr1/Ptn/Gja1/Mef2c/Mgp	6
iD6	down	GO:0045446	endothelial cell differentiation	5/158	108/23328	0.000850890384938701	0.00698570501215106	0.00454692821685242	Tjp1/Cldn5/Ctnnb1/Agt/Rtn4	5
iD6	down	GO:0048661	positive regulation of smooth muscle cell proliferation	5/158	108/23328	0.000850890384938701	0.00698570501215106	0.00454692821685242	S1pr1/Igf1r/Gja1/Hpgd/Agt	5
iD6	down	GO:0060840	artery development	5/158	108/23328	0.000850890384938701	0.00698570501215106	0.00454692821685242	Apoe/Adgrf5/Hpgd/Ctnnb1/Rtn4	5
iD6	down	GO:0045860	positive regulation of protein kinase activity	10/158	440/23328	0.000862216647525961	0.00704390750128703	0.00458481165734741	Prnp/Flt1/Cd81/Kitl/Trf/App/Agt/Clu/Csf1r/Hsp90aa1	10
iD6	down	GO:0051047	positive regulation of secretion	10/158	440/23328	0.000862216647525961	0.00704390750128703	0.00458481165734741	Acsl3/Glul/Cxcl12/Bsg/Slc12a2/Gja1/Slc6a1/Agt/Rtn4/Trem2	10
iD6	down	GO:0006869	lipid transport	9/158	364/23328	0.000868773622408287	0.00708007915320479	0.00460835543774881	Acsl3/Pltp/Abcb1a/Slco1c1/Slco1a4/Apoe/Slc2a1/Agt/Dbi	9
iD6	down	GO:0055069	zinc ion homeostasis	3/158	28/23328	0.000881858118884296	0.00716913996403493	0.00466632426309642	Slc39a10/Mt1/Mt3	3
iD6	down	GO:1903428	positive regulation of reactive oxygen species biosynthetic process	4/158	63/23328	0.000884436640795084	0.00717256544059428	0.00466855387284902	App/Agt/Clu/Hsp90aa1	4
iD6	down	GO:0051897	positive regulation of protein kinase B signaling	5/158	109/23328	0.000886989117976817	0.0071757635456762	0.0046706354886934	Igf1r/P2ry12/Rtn4/Cx3cr1/Hsp90aa1	5
iD6	down	GO:0032612	interleukin-1 production	5/158	110/23328	0.000924216109013322	0.00745878291861479	0.00485485007698362	Hspb1/App/Aqp4/Cx3cr1/Trem2	5
iD6	down	GO:0007009	plasma membrane organization	5/158	112/23328	0.00100214283233574	0.00806809907388944	0.00525144810317901	Ank2/Syt11/Sptbn1/Ndrg1/Clu	5
iD6	down	GO:0002274	myeloid leukocyte activation	7/158	231/23328	0.00102645701899369	0.00822402310398556	0.00535293755498039	Syt11/Ndrg1/App/Adgrf5/Clu/Cx3cr1/Trem2	7
iD6	down	GO:0043393	regulation of protein binding	7/158	231/23328	0.00102645701899369	0.00822402310398556	0.00535293755498039	Apoe/Aplp2/Ramp2/Cldn5/App/Cald1/Vtn	7
iD6	down	GO:0003014	renal system process	5/158	113/23328	0.00104288684581853	0.00833557394794863	0.00542554492662679	Gnas/Adgrf5/Gja1/Aqp4/Agt	5
iD6	down	GO:0070972	protein localization to endoplasmic reticulum	4/158	66/23328	0.00105344444397659	0.00839976684945366	0.00546732746892813	Ank2/Macf1/Gja1/Rtn4	4
iD6	down	GO:0043405	regulation of MAP kinase activity	8/158	301/23328	0.0010607781600503	0.00843800809130923	0.00549221832551857	Flt1/Igf1r/Apoe/Cd81/Kitl/Trf/App/Agt	8
iD6	down	GO:1904064	positive regulation of cation transmembrane transport	6/158	170/23328	0.00108072526317731	0.00855731007342139	0.00556987083845014	Plp1/Ank2/Atp1b2/Agt/Dbi/Trem2	6
iD6	down	GO:0051957	positive regulation of amino acid transport	3/158	30/23328	0.00108211864747351	0.00855731007342139	0.00556987083845014	Slc12a2/Slc6a1/Agt	3
iD6	down	GO:0030198	extracellular matrix organization	8/158	302/23328	0.00108349700478508	0.00855731007342139	0.00556987083845014	Gpm6b/Spock2/Aplp2/Ramp2/App/Aplp1/Agt/Vtn	8
iD6	down	GO:0043062	extracellular structure organization	8/158	303/23328	0.00110660342983299	0.00871909100520073	0.00567517249123631	Gpm6b/Spock2/Aplp2/Ramp2/App/Aplp1/Agt/Vtn	8
iD6	down	GO:0060688	regulation of morphogenesis of a branching structure	4/158	67/23328	0.00111448347948085	0.00876041978551728	0.00570207299692079	Ctnnb1/Cpe/Agt/Rtn4	4
iD6	down	GO:0030032	lamellipodium assembly	4/158	68/23328	0.00117796066672396	0.00921843336306263	0.00600018963021979	S1pr1/P2ry12/Ablim1/Hsp90aa1	4
iD6	down	GO:0016358	dendrite development	8/158	306/23328	0.00117829599377492	0.00921843336306263	0.00600018963021979	Ptn/Apoe/Syne1/App/Mef2c/Ptprd/Septin7/Ptprz1	8
iD6	down	GO:0045662	negative regulation of myoblast differentiation	3/158	31/23328	0.00119213810165913	0.00926135324302948	0.0060281257673664	Zfhx3/Cmtm5/Id3	3
iD6	down	GO:0055075	potassium ion homeostasis	3/158	31/23328	0.00119213810165913	0.00926135324302948	0.0060281257673664	Atp1a2/Atp1b2/Slc12a2	3
iD6	down	GO:0060074	synapse maturation	3/158	31/23328	0.00119213810165913	0.00926135324302948	0.0060281257673664	Nfia/Bcan/Cx3cr1	3
iD6	down	GO:0043271	negative regulation of ion transport	6/158	174/23328	0.00121796362240646	0.00943992784266077	0.00614435825706705	Serpine2/Atp1a2/Gpm6b/Syt11/Apoe/Ywhaq	6
iD6	down	GO:0000281	mitotic cytokinesis	4/158	69/23328	0.00124392790292602	0.0095964275573759	0.00624622241645108	Sptbn1/Rhob/Son/Septin7	4
iD6	down	GO:1904377	positive regulation of protein localization to cell periphery	4/158	69/23328	0.00124392790292602	0.0095964275573759	0.00624622241645108	Acsl3/Prnp/Sptbn1/Trem2	4
iD6	down	GO:1902105	regulation of leukocyte differentiation	8/158	309/23328	0.00125365018917247	0.00963150780503976	0.00626905581231871	Gnas/Car2/Kitl/Zfp36l1/Ctnnb1/Trem2/Csf1r/Hsp90aa1	8
iD6	down	GO:0007612	learning	6/158	175/23328	0.0012542685352127	0.00963150780503976	0.00626905581231871	Atp1a2/Syt11/Ptn/App/Slc6a1/Agt	6
iD6	down	GO:0006813	potassium ion transport	7/158	240/23328	0.00127987678900985	0.00980550765773675	0.00638231064323127	Atp1a2/Prnp/Ank2/Atp1b2/Slc12a2/P2ry12/Trem2	7
iD6	down	GO:0007369	gastrulation	6/158	176/23328	0.00129139588687208	0.00982849796316297	0.00639727481195507	Macf1/Mbp/Gja1/Ctnnb1/Plpp3/Vtn	6
iD6	down	GO:0009612	response to mechanical stimulus	6/158	176/23328	0.00129139588687208	0.00982849796316297	0.00639727481195507	Serpine2/Atp1a2/Cxcl12/Ptn/Slc12a2/Ctnnb1	6
iD6	down	GO:0009895	negative regulation of catabolic process	8/158	311/23328	0.00130598605384276	0.00982849796316297	0.00639727481195507	Serpine2/Timp3/Qk/Cst3/Fez1/Mt3/Dbi/Trem2	8
iD6	down	GO:0010574	regulation of vascular endothelial growth factor production	3/158	32/23328	0.00130896263948133	0.00982849796316297	0.00639727481195507	Bsg/Ndrg2/Aqp4	3
iD6	down	GO:0032692	negative regulation of interleukin-1 production	3/158	32/23328	0.00130896263948133	0.00982849796316297	0.00639727481195507	Aqp4/Cx3cr1/Trem2	3
iD6	down	GO:0048668	collateral sprouting	3/158	32/23328	0.00130896263948133	0.00982849796316297	0.00639727481195507	App/Septin7/Rtn4	3
iD6	down	GO:0030888	regulation of B cell proliferation	4/158	70/23328	0.00131243702124642	0.00982849796316297	0.00639727481195507	Slc39a10/Cd81/Tfrc/Mef2c	4
iD6	down	GO:1990868	response to chemokine	4/158	70/23328	0.00131243702124642	0.00982849796316297	0.00639727481195507	Cxcl12/Slc12a2/Cx3cr1/Trem2	4
iD6	down	GO:1990869	cellular response to chemokine	4/158	70/23328	0.00131243702124642	0.00982849796316297	0.00639727481195507	Cxcl12/Slc12a2/Cx3cr1/Trem2	4
iD6	down	GO:2000179	positive regulation of neural precursor cell proliferation	4/158	70/23328	0.00131243702124642	0.00982849796316297	0.00639727481195507	Trf/Ctnnb1/Gpr37l1/Cx3cr1	4
iD8	down	GO:0042063	gliogenesis	34/255	338/23328	7.29584e-09	2.7892e-05	1.75714e-05	Serpine2/Gpr37l1/Kcnj10/Dbi/Plp1/Dmd/Tspan2/Plpp3/Nfib/Fgfr3/Ptprz1/Ptn/Mag/Mt3/Agt/Clu/Trf/Ctnnb1/Rtn4/Pmp22/Atp1b2/Ntrk2/Ndrg1/Enpp2/Olig1/App/Qk/Opalin/Cnp/Vtn/P2ry12/Hexb/Csf1r/Cx3cr1	34
iD8	down	GO:0010001	glial cell differentiation	27/255	249/23328	3.46008e-05	0.0661394	0.0416666	Serpine2/Gpr37l1/Kcnj10/Plp1/Dmd/Tspan2/Plpp3/Nfib/Fgfr3/Ptprz1/Ptn/Mag/Mt3/Agt/Clu/Ctnnb1/Rtn4/Pmp22/Ntrk2/Ndrg1/Enpp2/Olig1/App/Qk/Opalin/Cnp/Vtn	27
iD8	down	GO:0007272	ensheathment of neurons	23/255	170/23328	0.000111606	0.106667	0.0671985	Kcnj10/Mal/Plp1/Ugt8a/Tspan2/Cldn11/Fgfr3/Gjc3/Ptprz1/Ptn/Mag/S100b/Pllp/Clu/Trf/Ctnnb1/Pmp22/Ntrk2/Ndrg1/Cldn5/Qk/Mbp/Hexb	23
iD8	down	GO:0008366	axon ensheathment	23/255	170/23328	0.000111606	0.106667	0.0671985	Kcnj10/Mal/Plp1/Ugt8a/Tspan2/Cldn11/Fgfr3/Gjc3/Ptprz1/Ptn/Mag/S100b/Pllp/Clu/Trf/Ctnnb1/Pmp22/Ntrk2/Ndrg1/Cldn5/Qk/Mbp/Hexb	23
iD8	down	GO:0042552	myelination	22/255	167/23328	0.00116023	0.0887108	0.558862	Kcnj10/Mal/Plp1/Ugt8a/Tspan2/Fgfr3/Gjc3/Ptprz1/Ptn/Mag/S100b/Pllp/Clu/Trf/Ctnnb1/Pmp22/Ntrk2/Ndrg1/Cldn5/Qk/Mbp/Hexb	22
iD8	down	GO:0048709	oligodendrocyte differentiation	16/255	110/23328	7.24746	4617.84	2909.16	Kcnj10/Plp1/Tspan2/Fgfr3/Ptprz1/Ptn/Mag/Clu/Ctnnb1/Ntrk2/Enpp2/Olig1/Qk/Opalin/Cnp/Vtn	16
iD8	down	GO:0003158	endothelium development	16/255	122/23328	38.0485	20779.9	13091	Bmpr2/Id1/Sox18/Eng/Dmd/Clic4/Kdr/Tjp1/Bsg/Cdh5/Agt/Rdx/Ctnnb1/Rtn4/Rhob/Cldn5	16
iD8	down	GO:0050808	synapse organization	28/255	479/23328	59.4001	2838.58	17882.6	Dnm3/Prnp/Bcan/Ptprd/Nfia/Sparcl1/Slc6a1/Ptn/Igf1r/Ank3/Utrn/Sorbs2/Col4a1/Ndrg2/Septin7/Ctnnb1/Nedd4/Pmp22/Mapt/Sparc/Mef2c/Ntrk2/Ndrg1/Tuba1a/App/Nrxn1/Malat1/Cx3cr1	28
iD8	down	GO:0007409	axonogenesis	28/255	482/23328	6.90964	29350.6	18490.4	Bmpr2/Dst/Klf7/Nfib/Fgfr3/Sema3c/Ptprz1/Cxcl12/Igf1r/Mag/Ank3/Bsg/Dpysl2/Ncam1/Septin7/Clasp2/Rtn4/Pmp22/Mapt/Ntrk2/App/Foxp1/Cnp/Stmn1/Hsp90aa1/Hsp90ab1/Ablim1/Csf1r	28
iD8	down	GO:0045765	regulation of angiogenesis	23/255	320/23328	115.707	44234.8	27867.2	Glul/Cd34/Id1/Eng/Kdr/Flt1/Hspb1/Ptn/Tjp1/Cdh5/Agt/Ctnnb1/Rtn4/Ramp2/Sparc/Rhob/Enpp2/Cldn5/Slc12a2/Tcf4/Jcad/Klf2/Cx3cr1	23
iD8	down	GO:1901342	regulation of vasculature development	24/255	356/23328	144.982	50387.9	31743.5	Glul/Cd34/Id1/Eng/Kdr/Flt1/Hspb1/Ptn/Tjp1/Cdh5/Agt/Ctnnb1/Rtn4/Ramp2/Sparc/Rhob/Enpp2/Cldn5/Slc12a2/Tcf4/Jcad/Klf2/Egr1/Cx3cr1	24
iD8	down	GO:0034329	cell junction assembly	25/255	426/23328	1017.44	324139	204202	Dnm3/Dst/Gpm6b/Ugt8a/Cldn11/Ptprd/Macf1/Kdr/Tjp1/Gja1/Cdh5/Agt/Fermt2/Esam/Clasp2/Ctnnb1/Ramp2/Pmp22/Mapt/Mef2c/Ntrk2/Enpp2/Cldn5/App/Nrxn1	25
iD8	down	GO:0045446	endothelial cell differentiation	14/255	108/23328	1363.97	394916	248790	Bmpr2/Id1/Sox18/Eng/Dmd/Clic4/Kdr/Tjp1/Cdh5/Agt/Rdx/Ctnnb1/Rtn4/Cldn5	14
iD8	down	GO:0014013	regulation of gliogenesis	16/255	154/23328	1446.2	394916	248790	Serpine2/Gpr37l1/Fgfr3/Ptprz1/Ptn/Mag/Trf/Ctnnb1/Rtn4/Pmp22/Atp1b2/Enpp2/Qk/Opalin/P2ry12/Cx3cr1	16
iD8	down	GO:0001885	endothelial cell development	12/255	71/23328	1624.77	414099	260875	Id1/Sox18/Eng/Dmd/Clic4/Tjp1/Cdh5/Agt/Rdx/Ctnnb1/Rtn4/Cldn5	12
iD8	down	GO:0009611	response to wounding	26/255	492/23328	3939.61	941320	593015	Serpine2/Dst/Cd34/Slc1a2/Eng/Syt11/Plpp3/Macf1/Fgfr3/Kdr/Ptn/Igf1r/Abhd2/Mag/Gja1/Clasp2/Tpm1/Rtn4/Zfp36l1/Slc12a2/Mylk/Slc1a3/Gnas/Acta2/P2ry12/Jun	26
iD8	down	GO:0021782	glial cell development	14/255	118/23328	462.247	99122.2	624452	Kcnj10/Plp1/Dmd/Tspan2/Fgfr3/Mag/Mt3/Agt/Clu/Pmp22/Ntrk2/Ndrg1/Olig1/App	14
iD8	down	GO:0098657	import into cell	19/255	251/23328	4667.02	99122.2	624452	Acsl3/Slc39a10/Dnm3/Atp1a2/Kcnj10/Slc1a2/Prnp/Gpm6b/Slc6a9/Slc2a1/Slc6a6/Slc6a11/Slc6a1/Syne1/Agt/Nedd4/Atp1b2/Slc12a2/Slc1a3	19
iD8	down	GO:0001667	ameboidal-type cell migration	24/255	427/23328	6572.86	1.32253e+06	8331.69	Glul/Bmpr2/Plpp3/Macf1/Kdr/Sema3c/Hspb1/Cxcl12/Kitl/Gja1/Bsg/Cdh5/Agt/Clasp2/Rtn4/Pmp22/Sparc/Mef2c/Rhob/Enpp2/Jcad/Acta2/P2ry12/Jun	24
iD8	down	GO:0050673	epithelial cell proliferation	24/255	438/23328	11068	2.11564e+06	1.33282e+06	Glul/Bmpr2/Cd34/Id1/Eng/Egfl7/Nfib/Fgfr3/Kdr/Flt1/Cxcl12/Ptn/Htra1/Gja1/Ctnnb1/Rtn4/Sparc/Mef2c/Zfp36l1/Pura/Jcad/Klf9/Foxp1/Jun	24
iD8	down	GO:0007611	learning or memory	20/255	299/23328	13118.2	2.38813e+06	1.50448e+06	Atp1a2/Dbi/Prnp/Syt11/Ptprz1/Slc6a1/Ptn/S100b/Agt/Ncam1/Thra/Mapt/Mef2c/Ntrk2/App/Nrxn1/Egr1/Jun/Gatm/Cx3cr1	20
iD8	down	GO:0050890	cognition	21/255	336/23328	15649.6	2.69659e+06	169880	Atp1a2/Dbi/Prnp/Syt11/Ptprz1/Slc6a1/Ptn/S100b/Agt/Ncam1/Thra/Mapt/Mef2c/Ntrk2/App/Nrxn1/Gnas/Egr1/Jun/Gatm/Cx3cr1	21
iD8	down	GO:0050678	regulation of epithelial cell proliferation	22/255	372/23328	16223.3	2.69659e+06	169880	Glul/Bmpr2/Id1/Eng/Egfl7/Nfib/Fgfr3/Kdr/Flt1/Cxcl12/Ptn/Htra1/Gja1/Ctnnb1/Rtn4/Sparc/Mef2c/Zfp36l1/Jcad/Klf9/Foxp1/Jun	22
iD8	down	GO:0042391	regulation of membrane potential	24/255	450/23328	19188.5	3.05657e+06	1.92558e+06	Kcnj10/Dmd/Pex5l/Ank2/Atp2a2/Kdr/Slc4a4/Ptn/Fxyd1/Ank3/Gja1/Syne1/Agt/Bnip3l/Pmp22/Atp1b2/Mapt/Mef2c/Ntrk2/Ntsr2/App/Nrxn1/Foxp1/Jun	24
iD8	down	GO:0015711	organic anion transport	24/255	463/23328	34127.9	5.21884e+06	3.28777e+06	Acsl3/Kcnj10/Dbi/Slc1a2/Pltp/Slc6a9/Slc2a1/Abcb1a/Slc4a4/Slco1c1/Slco1a4/Slc6a6/Abcg2/Slc6a11/Slc6a1/Slc7a10/Gja1/Agt/Dpysl2/Car4/Pitpnc1/Ntrk2/Slc12a2/Slc1a3	24
iD8	down	GO:0001894	tissue homeostasis	18/255	261/23328	69483.3	9.96645e+06	6.27869e+06	Cd34/Car2/S1pr1/Abcb1a/Kdr/Tjp1/Bsg/Trf/Ctnnb1/Atp1b2/Cldn5/Epas1/Adgrf5/Slc12a2/Mbp/Pdgfrb/Gnas/Csf1r	18
iD8	down	GO:0001570	vasculogenesis	12/255	97/23328	70388.2	9.96645e+06	6.27869e+06	Cd34/Sox18/Eng/Egfl7/Kdr/Ctnnb1/Rtn4/Ramp2/Ntrk2/Zfp36l1/Qk/Pdgfrb	12
iD8	down	GO:0048588	developmental cell growth	18/255	267/23328	100059	1.36617e+07	8.60661e+06	Bmpr2/Bcan/Sema3c/Cxcl12/Mag/Sorbs2/Agt/Dpysl2/Septin7/Clasp2/Ctnnb1/Rtn4/Mapt/Spag9/App/Foxp1/Hsp90aa1/Hsp90ab1	18
iD8	down	GO:0043523	regulation of neuron apoptotic process	18/255	270/23328	119633	1.5771e+07	993543	Prnp/Fgfr3/Kdr/Ptprz1/Mag/Mt3/Mt1/Agt/Ctnnb1/Foxq1/Mef2c/Ntrk2/App/Itga1/Hsp90ab1/Egr1/Jun/Cx3cr1	18
iD8	down	GO:1901214	regulation of neuron death	21/255	377/23328	126696	1.61453e+07	1.01713e+07	Cd34/Prnp/Fgfr3/Kdr/Ptprz1/Mag/Mt3/Mt1/Agt/Clu/Ctnnb1/Mapt/Foxq1/Mef2c/Ntrk2/App/Itga1/Hsp90ab1/Egr1/Jun/Cx3cr1	21
iD8	down	GO:0010038	response to metal ion	18/255	274/23328	151256	1.86533e+07	1.17512e+07	Prnp/Syt11/S100a16/Clic4/Ank3/Mt3/Mt1/Ncam1/Trf/Mapt/Mef2c/App/Nrxn1/Slc12a2/Jund/Mylk/Jun/Gatm	18
iD8	down	GO:0031589	cell-substrate adhesion	20/255	351/23328	215909	2.57944e+07	1.625e+07	Cd34/Itga6/Dmd/Gpm6b/Bcan/Macf1/Kdr/Ptprz1/Ptn/Ttyh1/Spock2/Utrn/Agt/Fermt2/Clasp2/Ctnnb1/Atp1b2/Enpp2/Itga1/Vtn	20
iD8	down	GO:0031346	positive regulation of cell projection organization	23/255	478/23328	336335	3.89639e+07	2.45466e+07	Serpine2/Dnm3/Bmpr2/Itga6/Dmd/Ptprd/Hspb1/Ptprz1/Cxcl12/Ptn/Igf1r/Agt/Fez1/Septin7/Ccdc88a/Rtn4/Atp1b2/Mapt/Ntrk2/Enpp2/Qk/P2ry12/Hsp90aa1	23
iD8	down	GO:0021700	developmental maturation	19/255	327/23328	401254	4.51175e+07	2.84232e+07	Sox18/Plp1/Bcan/S1pr1/Nfia/Fgfr3/Kdr/Abhd2/Ank3/Gja1/Cdh5/Ctnnb1/Pmp22/Septin4/App/Epas1/Nrxn1/Klf2/Cx3cr1	19
iD8	down	GO:0045685	regulation of glial cell differentiation	11/255	92/23328	528538	5.72715e+07	3.608e+07	Serpine2/Gpr37l1/Fgfr3/Ptprz1/Ptn/Mag/Ctnnb1/Rtn4/Enpp2/Qk/Opalin	11
iD8	down	GO:0032970	regulation of actin filament-based process	21/255	410/23328	561477	5.72715e+07	3.608e+07	Atp1a2/Id1/Dstn/Gpm6b/Ank2/S1pr1/Atp2a2/Tjp1/Fxyd1/Rdx/Esam/Clasp2/Tpm1/Ccdc88a/Sptbn1/Mef2c/Rhob/Pdgfrb/Stmn1/Acta2/Csf1r	21
iD8	down	GO:0043270	positive regulation of ion transport	19/255	334/23328	567080	5.72715e+07	3.608e+07	Dbi/Plp1/Dmd/Ank2/Abcb1a/Slc6a1/Cxcl12/Fxyd1/Ank3/Agt/Dpysl2/Rtn4/Atp1b2/Slc9a3r2/Slc12a2/Pdgfrb/Mylk/Gnas/P2ry12	19
iD8	down	GO:0051402	neuron apoptotic process	18/255	298/23328	569269	5.72715e+07	3.608e+07	Prnp/Fgfr3/Kdr/Ptprz1/Mag/Mt3/Mt1/Agt/Ctnnb1/Foxq1/Mef2c/Ntrk2/App/Itga1/Hsp90ab1/Egr1/Jun/Cx3cr1	18
iD8	down	GO:0015849	organic acid transport	19/255	337/23328	655908	6.42958e+07	4.05052e+06	Acsl3/Kcnj10/Slc1a2/Slc6a9/Slc2a1/Slco1c1/Slco1a4/Slc6a6/Abcg2/Slc6a11/Slc6a1/Fxyd1/Slc7a10/Gja1/Agt/Dpysl2/Ntrk2/Slc12a2/Slc1a3	19
iD8	down	GO:0070997	neuron death	21/255	416/23328	724250	6.92202e+07	4.36075e+06	Cd34/Prnp/Fgfr3/Kdr/Ptprz1/Mag/Mt3/Mt1/Agt/Clu/Ctnnb1/Mapt/Foxq1/Mef2c/Ntrk2/App/Itga1/Hsp90ab1/Egr1/Jun/Cx3cr1	21
iD8	down	GO:0010632	regulation of epithelial cell migration	16/255	235/23328	757316	7.06151e+07	4.44863e+06	Glul/Bmpr2/Plpp3/Macf1/Kdr/Hspb1/Bsg/Agt/Clasp2/Rtn4/Sparc/Mef2c/Rhob/Enpp2/Jcad/Jun	16
iD8	down	GO:0060249	anatomical structure homeostasis	21/255	422/23328	929930	8.46458e+07	5.33253e+07	Cd34/Dmd/Car2/S1pr1/Abcb1a/Kdr/Tjp1/Bsg/Trf/Ctnnb1/Atp1b2/Cldn5/Epas1/Adgrf5/Slc12a2/Mbp/Pdgfrb/Gnas/Hsp90aa1/Hsp90ab1/Csf1r	21
iD8	down	GO:0071695	anatomical structure maturation	17/255	273/23328	971765	8.63967e+07	5.44284e+07	Sox18/Plp1/S1pr1/Fgfr3/Kdr/Abhd2/Ank3/Gja1/Cdh5/Ctnnb1/Pmp22/Septin4/App/Epas1/Nrxn1/Klf2/Cx3cr1	17
iD8	down	GO:0001935	endothelial cell proliferation	13/255	149/23328	1.04863e+06	9.11119e+07	5.73989e+07	Bmpr2/Cd34/Eng/Egfl7/Fgfr3/Kdr/Flt1/Cxcl12/Gja1/Sparc/Mef2c/Jcad/Jun	13
iD8	down	GO:0060560	developmental growth involved in morphogenesis	17/255	275/23328	1.08309e+06	9.20142e+07	5.79673e+07	Bmpr2/Bcan/S1pr1/Sema3c/Cxcl12/Mag/Dpysl2/Septin7/Clasp2/Ctnnb1/Rtn4/Mapt/Spag9/App/Slc12a2/Hsp90aa1/Hsp90ab1	17
iD8	down	GO:0010634	positive regulation of epithelial cell migration	13/255	150/23328	1.13709e+06	9.28415e+06	5.84885e+07	Bmpr2/Plpp3/Kdr/Hspb1/Bsg/Agt/Clasp2/Rtn4/Sparc/Rhob/Enpp2/Jcad/Jun	13
iD8	down	GO:0010959	regulation of metal ion transport	21/255	427/23328	1.14139e+06	9.28415e+06	5.84885e+07	Serpine2/Atp1a2/Dbi/Prnp/Plp1/Dmd/Ank2/Cxcl12/Fxyd1/Ank3/Gja1/Agt/Trf/Ctnnb1/Nedd4/Atp1b2/Tspan13/Pdgfrb/Mylk/Gnas/P2ry12	21
iD8	down	GO:0007160	cell-matrix adhesion	15/255	214/23328	1.52455e+06	1.21424e+08	7.64948e+07	Cd34/Itga6/Dmd/Gpm6b/Bcan/Macf1/Kdr/Utrn/Agt/Fermt2/Clasp2/Ctnnb1/Enpp2/Itga1/Vtn	15
iD8	down	GO:0071248	cellular response to metal ion	13/255	156/23328	1.82488e+06	1.42378e+08	8.96957e+07	Prnp/Syt11/Clic4/Ank3/Mt3/Mt1/Trf/Mef2c/Nrxn1/Slc12a2/Jund/Mylk/Jun	13
iD8	down	GO:0034765	regulation of ion transmembrane transport	22/255	489/23328	2.49864e+06	1.91046e+07	1.20356e+08	Atp1a2/Kcnj10/Dbi/Prnp/Plp1/Dmd/Ank2/Clic4/Slc6a9/Abcb1a/Fxyd1/Ank3/Gja1/Agt/Nedd4/Atp1b2/Mef2c/Ywhaq/Tspan13/App/Nrxn1/Slc9a3r2	22
iD8	down	GO:0001936	regulation of endothelial cell proliferation	12/255	134/23328	2.91165e+06	2.18259e+08	1.37499e+08	Bmpr2/Eng/Egfl7/Fgfr3/Kdr/Flt1/Cxcl12/Gja1/Sparc/Mef2c/Jcad/Jun	12
iD8	down	GO:0010631	epithelial cell migration	17/255	295/23328	304679	2.23997e+08	1.41114e+08	Glul/Bmpr2/Plpp3/Macf1/Kdr/Hspb1/Bsg/Cdh5/Agt/Clasp2/Rtn4/Sparc/Mef2c/Rhob/Enpp2/Jcad/Jun	17
iD8	down	GO:0046942	carboxylic acid transport	18/255	333/23328	3.16404e+06	2.28229e+08	1.4378e+08	Acsl3/Kcnj10/Slc1a2/Slc6a9/Slc2a1/Slco1c1/Slco1a4/Slc6a6/Abcg2/Slc6a11/Slc6a1/Slc7a10/Gja1/Agt/Dpysl2/Ntrk2/Slc12a2/Slc1a3	18
iD8	down	GO:0090132	epithelium migration	17/255	297/23328	3.36278e+06	2.38073e+08	1.49981e+08	Glul/Bmpr2/Plpp3/Macf1/Kdr/Hspb1/Bsg/Cdh5/Agt/Clasp2/Rtn4/Sparc/Mef2c/Rhob/Enpp2/Jcad/Jun	17
iD8	down	GO:0048708	astrocyte differentiation	10/255	86/23328	3.48909e+06	2.42523e+08	1.52785e+08	Serpine2/Gpr37l1/Plp1/Tspan2/Plpp3/Fgfr3/Mag/Mt3/Agt/App	10
iD8	down	GO:0090130	tissue migration	17/255	299/23328	3.70853e+06	2.53174e+08	1.59495e+08	Glul/Bmpr2/Plpp3/Macf1/Kdr/Hspb1/Bsg/Cdh5/Agt/Clasp2/Rtn4/Sparc/Mef2c/Rhob/Enpp2/Jcad/Jun	17
iD8	down	GO:0098739	import across plasma membrane	13/255	166/23328	3.83578e+06	2.57267e+08	1.62073e+06	Slc39a10/Atp1a2/Kcnj10/Slc1a2/Prnp/Slc6a9/Slc2a1/Slc6a6/Slc6a1/Agt/Atp1b2/Slc12a2/Slc1a3	13
iD8	down	GO:0015800	acidic amino acid transport	9/255	68/23328	5.43618e+06	3.58319e+08	2.25735e+08	Kcnj10/Slc1a2/Slc6a6/Slc6a1/Gja1/Dpysl2/Ntrk2/Slc12a2/Slc1a3	9
iD8	down	GO:0061028	establishment of endothelial barrier	8/255	49/23328	5.5932e+06	3.6242e+08	2.28318e+08	Sox18/Eng/Tjp1/Cdh5/Rdx/Ctnnb1/Rtn4/Cldn5	8
iD8	down	GO:0035725	sodium ion transmembrane transport	12/255	143/23328	6.01865e+06	3.78363e+08	2.38362e+08	Atp1a2/Dmd/Slc6a9/Slc4a4/Slc6a6/Slc6a11/Slc6a1/Fxyd1/Ank3/Nedd4/Atp1b2/Slc12a2	12
iD8	down	GO:0014015	positive regulation of gliogenesis	10/255	91/23328	603718	3.78363e+08	2.38362e+08	Serpine2/Ptprz1/Ptn/Mag/Trf/Rtn4/Enpp2/Qk/P2ry12/Cx3cr1	10
iD8	down	GO:0045666	positive regulation of neuron differentiation	21/255	472/23328	6.34894e+06	3.91484e+08	2.46628e+08	Serpine2/Bmpr2/Itga6/Dmd/Ptprd/Hspb1/Ptprz1/Cxcl12/Ptn/Igf1r/Agt/Fez1/Rtn4/Atp1b2/Mapt/Spag9/Mef2c/Ntrk2/App/Qk/Tcf4	21
iD8	down	GO:0050679	positive regulation of epithelial cell proliferation	14/255	208/23328	7.71144e+06	4.6795e+08	2.948e+08	Glul/Bmpr2/Id1/Egfl7/Fgfr3/Kdr/Cxcl12/Ptn/Htra1/Ctnnb1/Rtn4/Jcad/Foxp1/Jun	14
iD8	down	GO:0042692	muscle cell differentiation	19/255	399/23328	9.64906e+06	5.7638e+08	3.63109e+08	Csrp1/Eng/Dmd/Ank2/Atp2a2/Cxcl12/Cd81/Syne1/Sorbs2/Agt/Ctnnb1/Thra/Ramp2/Pmp22/Spag9/Mef2c/Qk/Foxp1/Pdgfrb	19
iD8	down	GO:0008361	regulation of cell size	14/255	213/23328	1.03564e+07	6.09117e+08	3.83733e+08	Bmpr2/Sema3c/Cxcl12/Mag/Dpysl2/Rdx/Clasp2/Rtn4/Mapt/Arhgap5/Slc12a2/Aqp4/Hsp90aa1/Hsp90ab1	14
iD8	down	GO:1901888	regulation of cell junction assembly	14/255	215/23328	1.1626e+07	6.73427e+07	4.24247e+08	Gpm6b/Ptprd/Macf1/Kdr/Tjp1/Gja1/Agt/Clasp2/Mef2c/Ntrk2/Enpp2/Cldn5/App/Nrxn1	14
iD8	down	GO:1901215	negative regulation of neuron death	15/255	251/23328	1.25633e+07	7.16856e+08	4.51607e+08	Cd34/Kdr/Ptprz1/Mag/Mt3/Mt1/Agt/Ctnnb1/Foxq1/Mef2c/Ntrk2/App/Hsp90ab1/Jun/Cx3cr1	15
iD8	down	GO:1902903	regulation of supramolecular fiber organization	18/255	370/23328	1.54366e+07	8.67854e+08	5.46732e+08	Id1/Dstn/S1pr1/Tjp1/Cdh5/Clu/Cryab/Rdx/Esam/Clasp2/Tpm1/Ccdc88a/Sptbn1/Mapt/Mef2c/App/Tubb4a/Stmn1	18
iD8	down	GO:0002064	epithelial cell development	15/255	257/23328	1.70669e+07	9.45608e+08	5.95716e+08	Id1/Sox18/Eng/Dmd/Clic4/Fgfr3/Abcb1a/Tjp1/Gja1/Cdh5/Agt/Rdx/Ctnnb1/Rtn4/Cldn5	15
iD8	down	GO:0006644	phospholipid metabolic process	18/255	374/23328	1.81021e+07	9.88635e+08	6.22822e+07	Acsl3/Dbi/Gpcpd1/Plpp3/Fgfr3/Flt1/Cd81/Serinc1/Pitpnc1/Hmgcs1/Enpp2/App/Adgrf5/Sgms1/Pdgfrb/Serinc3/Hexb/Csf1r	18
iD8	down	GO:0001504	neurotransmitter uptake	7/255	40/23328	2.3537e+07	1.25889e+09	7.93076e+08	Atp1a2/Kcnj10/Slc1a2/Gpm6b/Slc6a9/Slc6a11/Slc6a1	7
iD8	down	GO:0006865	amino acid transport	12/255	162/23328	2.37091e+07	1.25889e+09	7.93076e+08	Kcnj10/Slc1a2/Slc6a9/Slc6a6/Slc6a1/Slc7a10/Gja1/Agt/Dpysl2/Ntrk2/Slc12a2/Slc1a3	12
iD8	down	GO:0007528	neuromuscular junction development	8/255	59/23328	2.50288e+07	1.31076e+09	8.25753e+08	Ptn/Utrn/Sorbs2/Col4a1/Nedd4/Pmp22/Ntrk2/App	8
iD8	down	GO:0048771	tissue remodeling	13/255	196/23328	2.68344e+06	1.37251e+09	8.64655e+08	Bmpr2/Car2/S1pr1/Fgfr3/Sema3c/Ptn/Gja1/Agt/Trf/Ctnnb1/Mef2c/Epas1/Csf1r	13
iD8	down	GO:0060537	muscle tissue development	20/255	470/23328	2.6926e+07	1.37251e+09	8.64655e+08	Csrp1/Eng/Gpcpd1/Dmd/S1pr1/Sema3c/Gja1/S100b/Sorbs2/Agt/Ncam1/Tpm1/Ctnnb1/Pmp22/Ddx5/Mef2c/Foxp1/Pdgfrb/Mylk/Egr1	20
iD8	down	GO:0048660	regulation of smooth muscle cell proliferation	12/255	165/23328	2.89314e+07	1.45533e+09	9.1683e+08	Rgs5/S1pr1/Igf1r/Gja1/Hpgd/Agt/Ndrg2/Ctnnb1/Mef2c/Pdgfrb/Egr1/Jun	12
iD8	down	GO:1990138	neuron projection extension	13/255	198/23328	3.01611e+07	1.49748e+09	9.43385e+08	Bmpr2/Bcan/Sema3c/Cxcl12/Mag/Dpysl2/Clasp2/Ctnnb1/Rtn4/Mapt/Spag9/Hsp90aa1/Hsp90ab1	13
iD8	down	GO:0006814	sodium ion transport	14/255	234/23328	3.28118e+07	1.6082e+09	1.01314e+09	Serpine2/Atp1a2/Dmd/Slc6a9/Slc4a4/Slc6a6/Slc6a11/Slc6a1/Fxyd1/Ank3/Nedd4/Atp1b2/Slc12a2/Gnas	14
iD8	down	GO:0033002	muscle cell proliferation	14/255	236/23328	3.638e+07	1.76051e+09	1.10909e+09	Rgs5/S1pr1/Igf1r/Gja1/Hpgd/Agt/Ndrg2/Ncam1/Ctnnb1/Mef2c/Foxp1/Pdgfrb/Egr1/Jun	14
iD8	down	GO:0030900	forebrain development	18/255	393/23328	3.74861e+07	1.79137e+09	1.12853e+09	Atp1a2/Dbi/Slc1a2/Bcan/Nfib/Fgfr3/Cxcl12/Aplp1/Aplp2/Ncam1/Ctnnb1/Rtn4/Atp1b2/Ntrk2/App/P2ry12/Csf1r/Cx3cr1	18
iD8	down	GO:0048659	smooth muscle cell proliferation	12/255	170/23328	3.99388e+07	1.88501e+09	1.18752e+09	Rgs5/S1pr1/Igf1r/Gja1/Hpgd/Agt/Ndrg2/Ctnnb1/Mef2c/Pdgfrb/Egr1/Jun	12
iD8	down	GO:0045216	cell-cell junction organization	13/255	205/23328	4.49102e+07	2.06857e+09	1.30316e+09	Ugt8a/Cldn11/Tjp1/Gja1/Cdh5/Agt/Rdx/Esam/Ctnnb1/Ramp2/Pmp22/Cldn5/Csf1r	13
iD8	down	GO:0048469	cell maturation	13/255	205/23328	4.49102e+07	2.06857e+09	1.30316e+09	Sox18/Plp1/Kdr/Abhd2/Ank3/Gja1/Ctnnb1/Pmp22/Septin4/App/Epas1/Nrxn1/Klf2	13
iD8	down	GO:0001763	morphogenesis of a branching structure	14/255	241/23328	4.68748e+07	2.10826e+09	1.32817e+09	Eng/Ermn/Clic4/Kdr/Flt1/Sema3c/Cxcl12/Cpe/Col4a1/Agt/Ctnnb1/Rtn4/Slc12a2/Mgp	14
iD8	down	GO:0030278	regulation of ossification	14/255	241/23328	4.68748e+07	2.10826e+09	1.32817e+09	Bmpr2/Id1/Gpm6b/S1pr1/Id3/Fgfr3/Ptn/Gja1/Ctnnb1/Ddx5/Mef2c/Jund/Gnas/Mgp	14
iD8	down	GO:0008347	glial cell migration	8/255	64/23328	4.76609e+07	2.1187e+09	1.33474e+09	Ptprz1/Ctnnb1/Rtn4/Pmp22/Atp1b2/P2ry12/Hexb/Cx3cr1	8
iD8	down	GO:1904018	positive regulation of vasculature development	13/255	208/23328	5.29999e+07	2.32895e+09	1.4672e+09	Cd34/Eng/Kdr/Flt1/Hspb1/Tjp1/Cdh5/Rtn4/Ramp2/Rhob/Jcad/Egr1/Cx3cr1	13
iD8	down	GO:0010464	regulation of mesenchymal cell proliferation	7/255	45/23328	5.46846e+07	2.37567e+09	1.49663e+09	Nfib/Kdr/Ptn/Syne1/Ctnnb1/Arhgap5/Foxp1	7
iD8	down	GO:0018108	peptidyl-tyrosine phosphorylation	16/255	322/23328	5.8041e+06	2.49316e+09	1.57064e+09	Prnp/Plpp3/Fgfr3/Kdr/Flt1/Ptprz1/Igf1r/Cd81/Kitl/Agt/Aplp2/Enpp2/App/Pdgfrb/Vtn/Csf1r	16
iD8	down	GO:0060856	establishment of blood-brain barrier	5/255	16/23328	5.94064e+07	2.52345e+09	1.58973e+09	Eng/Dmd/Abcb1a/Ctnnb1/Rtn4	5
iD8	down	GO:0018212	peptidyl-tyrosine modification	16/255	325/23328	6.56275e+07	2.70502e+09	1.70412e+09	Prnp/Plpp3/Fgfr3/Kdr/Flt1/Ptprz1/Igf1r/Cd81/Kitl/Agt/Aplp2/Enpp2/App/Pdgfrb/Vtn/Csf1r	16
iD8	down	GO:0070371	ERK1 and ERK2 cascade	16/255	325/23328	6.56275e+07	2.70502e+09	1.70412e+09	Dmd/Fgfr3/Kdr/Timp3/Mt3/Agt/Ndrg2/Trf/Ntsr2/Zfp36l1/App/Nrxn1/Pdgfrb/Acta2/Jun/Csf1r	16
iD8	down	GO:0071559	response to transforming growth factor beta	13/255	212/23328	6.58036e+07	2.70502e+09	1.70412e+09	Eng/Ltbp4/Igf1r/Htra1/Zfhx3/Hpgd/Cdh5/Fermt2/Mef2c/Zfp36l1/Cldn5/Hsp90ab1/Jun	13
iD8	down	GO:0048638	regulation of developmental growth	18/255	409/23328	6.68632e+07	2.71934e+09	1.71313e+09	Bmpr2/Fgfr3/Sema3c/Cxcl12/Igf1r/Mag/Gja1/Agt/Dpysl2/Ncam1/Clasp2/Rtn4/Mapt/Spag9/Mef2c/App/Foxp1/Gnas	18
iD8	down	GO:0007043	cell-cell junction assembly	11/255	147/23328	6.85683e+07	2.75933e+09	1.73833e+09	Ugt8a/Cldn11/Tjp1/Gja1/Cdh5/Agt/Esam/Ctnnb1/Ramp2/Pmp22/Cldn5	11
iD8	down	GO:0032535	regulation of cellular component size	18/255	413/23328	7.69175e+07	3.06308e+08	1.92969e+08	Bmpr2/Dstn/Sema3c/Cxcl12/Mag/Dpysl2/Rdx/Esam/Clasp2/Tpm1/Rtn4/Sptbn1/Mapt/Arhgap5/Slc12a2/Aqp4/Hsp90aa1/Hsp90ab1	18
iD8	down	GO:0050921	positive regulation of chemotaxis	11/255	149/23328	7.84585e+07	3.09223e+09	1.94805e+09	Bmpr2/S1pr1/Kdr/Hspb1/Cxcl12/Ptn/App/Pdgfrb/Rarres2/P2ry12/Csf1r	11
iD8	down	GO:0010976	positive regulation of neuron projection development	17/255	372/23328	8.21271e+07	3.19954e+08	2.01565e+08	Serpine2/Bmpr2/Itga6/Dmd/Ptprd/Hspb1/Ptprz1/Cxcl12/Ptn/Igf1r/Agt/Fez1/Rtn4/Atp1b2/Mapt/Ntrk2/Qk	17
iD8	down	GO:0043524	negative regulation of neuron apoptotic process	12/255	182/23328	8.2855e+07	3.19954e+08	2.01565e+08	Kdr/Ptprz1/Mag/Mt3/Mt1/Agt/Foxq1/Mef2c/Ntrk2/Hsp90ab1/Jun/Cx3cr1	12
iD8	down	GO:1903727	positive regulation of phospholipid metabolic process	7/255	48/23328	8.62838e+07	3.29863e+09	2.07808e+09	Acsl3/Fgfr3/Flt1/Cd81/App/Adgrf5/Pdgfrb	7
iD8	down	GO:0007517	muscle organ development	18/255	420/23328	9.78727e+07	3.70463e+09	2.33385e+09	Eng/Gpcpd1/Dmd/S1pr1/Id3/Gja1/S100b/Zfhx3/Ncam1/Cryab/Tpm1/Ctnnb1/Pmp22/Ddx5/Mef2c/Foxp1/Mylk/Egr1	18
iD8	down	GO:0043090	amino acid import	7/255	49/23328	9.97322e+07	3.71073e+09	2.33769e+09	Kcnj10/Slc1a2/Slc6a9/Slc6a6/Slc6a1/Agt/Slc1a3	7
iD8	down	GO:0002573	myeloid leukocyte differentiation	13/255	220/23328	9.99751e+07	3.71073e+09	2.33769e+09	Tspan2/Car2/Fgfr3/Cd81/Kitl/Trf/Ctnnb1/Mef2c/Zfp36l1/App/Gnas/Jun/Csf1r	13
iD8	down	GO:0098656	anion transmembrane transport	13/255	221/23328	1.05203e+08	3.84982e+09	2.42532e+09	Kcnj10/Slc1a2/Prnp/Slc6a9/Slc2a1/Abcb1a/Slc6a6/Slc6a1/Fxyd1/Slc7a10/Agt/Slc12a2/Slc1a3	13
iD8	down	GO:0070838	divalent metal ion transport	19/255	467/23328	1.05737e+08	3.84982e+09	2.42532e+09	Slc39a10/Atp1a2/Dbi/Prnp/Plp1/Dmd/Ank2/Atp2a2/Cxcl12/Gja1/Mt3/Agt/Ctnnb1/Ramp2/Tspan13/Trpm3/Pdgfrb/Mylk/P2ry12	19
iD8	down	GO:0030324	lung development	13/255	222/23328	1.10674e+08	3.99157e+09	2.51462e+09	Bmpr2/Id1/Nfib/Fgfr3/Kdr/Ctnnb1/Thra/Sparc/Epas1/Foxp1/Klf2/Pdgfrb/Mgp	13
iD8	down	GO:0035633	maintenance of blood-brain barrier	5/255	18/23328	1.14461e+08	4.08957e+09	2.57635e+09	Abcb1a/Tjp1/Cldn5/Slc12a2/Mbp	5
iD8	down	GO:0072511	divalent inorganic cation transport	19/255	470/23328	1.16267e+08	4.09733e+09	2.58124e+09	Slc39a10/Atp1a2/Dbi/Prnp/Plp1/Dmd/Ank2/Atp2a2/Cxcl12/Gja1/Mt3/Agt/Ctnnb1/Ramp2/Tspan13/Trpm3/Pdgfrb/Mylk/P2ry12	19
iD8	down	GO:0045766	positive regulation of angiogenesis	12/255	188/23328	1.16821e+08	4.09733e+09	2.58124e+09	Cd34/Eng/Kdr/Flt1/Hspb1/Tjp1/Cdh5/Rtn4/Ramp2/Rhob/Jcad/Cx3cr1	12
iD8	down	GO:0003018	vascular process in circulatory system	13/255	224/23328	1.22381e+08	4.25331e+09	2.67951e+09	Bmpr2/Atp1a2/Abcb1a/Kdr/Abcg2/Tjp1/Gja1/Cdh5/Agt/Ramp2/Cldn5/Itga1/Acta2	13
iD8	down	GO:0030323	respiratory tube development	13/255	225/23328	1.28639e+08	4.38267e+09	2.761e+09	Bmpr2/Id1/Nfib/Fgfr3/Kdr/Ctnnb1/Thra/Sparc/Epas1/Foxp1/Klf2/Pdgfrb/Mgp	13
iD8	down	GO:1901216	positive regulation of neuron death	10/255	126/23328	1.29543e+08	4.38267e+09	2.761e+09	Prnp/Fgfr3/Ptprz1/Clu/Ctnnb1/Mapt/App/Itga1/Egr1/Jun	10
iD8	down	GO:2000181	negative regulation of blood vessel morphogenesis	10/255	126/23328	1.29543e+08	4.38267e+09	2.761e+09	Ptn/Agt/Ctnnb1/Rtn4/Sparc/Cldn5/Slc12a2/Tcf4/Klf2/Cx3cr1	10
iD8	down	GO:0060326	cell chemotaxis	15/255	303/23328	1.37785e+08	4.62063e+09	2.91092e+08	Eng/S1pr1/Kdr/Flt1/Hspb1/Cxcl12/Ptn/Enpp2/App/Slc12a2/Itga1/Pdgfrb/Rarres2/Csf1r/Cx3cr1	15
iD8	down	GO:0071241	cellular response to inorganic substance	13/255	227/23328	1.42014e+07	4.72105e+09	2.97417e+09	Prnp/Syt11/Clic4/Ank3/Mt3/Mt1/Trf/Mef2c/Nrxn1/Slc12a2/Jund/Mylk/Jun	13
iD8	down	GO:0042060	wound healing	16/255	349/23328	1.66912e+08	5.50089e+09	3.46546e+09	Serpine2/Dst/Cd34/Eng/Syt11/Plpp3/Macf1/Kdr/Gja1/Clasp2/Tpm1/Slc12a2/Mylk/Gnas/Acta2/P2ry12	16
iD8	down	GO:0010769	regulation of cell morphogenesis involved in differentiation	16/255	351/23328	1.79742e+08	5.87203e+09	3.69927e+09	Dnm3/Bmpr2/Id1/Ptprd/Sema3c/Ptprz1/Cxcl12/Mag/Syne1/Dpysl2/Clasp2/Nedd4/Rtn4/Mapt/Ntrk2/Enpp2	16
iD8	down	GO:0022898	regulation of transmembrane transporter activity	14/255	270/23328	1.81245e+08	5.87203e+09	3.69927e+09	Atp1a2/Prnp/Dmd/Ank2/Slc6a9/Abcb1a/Fxyd1/Ank3/Gja1/Nedd4/Atp1b2/Mef2c/App/Nrxn1	14
iD8	down	GO:1902904	negative regulation of supramolecular fiber organization	11/255	163/23328	1.90447e+07	6.11833e+09	3.85443e+09	S1pr1/Tjp1/Cdh5/Clu/Cryab/Rdx/Clasp2/Tpm1/Sptbn1/Tubb4a/Stmn1	11
iD8	down	GO:0045687	positive regulation of glial cell differentiation	7/255	54/23328	1.96275e+08	6.25298e+09	3.93927e+09	Serpine2/Ptprz1/Ptn/Mag/Rtn4/Enpp2/Qk	7
iD8	down	GO:0010595	positive regulation of endothelial cell migration	9/255	103/23328	1.98586e+08	6.27433e+09	3.95271e+09	Bmpr2/Plpp3/Kdr/Hspb1/Bsg/Agt/Sparc/Rhob/Jcad	9
iD8	down	GO:0048844	artery morphogenesis	8/255	77/23328	2.00496e+08	6.28275e+09	3.95802e+09	Bmpr2/Eng/Hpgd/Ctnnb1/Rtn4/Adgrf5/Pdgfrb/Mylk	8
iD8	down	GO:0015672	monovalent inorganic cation transport	19/255	489/23328	2.08281e+08	6.47366e+09	4.07829e+09	Serpine2/Atp1a2/Kcnj10/Prnp/Dmd/Ank2/Slc6a9/Slc4a4/Slc6a6/Slc6a11/Slc6a1/Fxyd1/Ank3/Nedd4/Atp1b2/Slc12a2/Slc1a3/Gnas/P2ry12	19
iD8	down	GO:0019932	second-messenger-mediated signaling	18/255	445/23328	2.22025e+08	6.84516e+09	4.31233e+08	Prnp/Dmd/Adgrl4/Pex5l/Ank2/S1pr1/Atp2a2/Kdr/Aplp1/Mt1/Ncam1/Ramp2/Mapt/Ntrk2/App/Gnas/P2ry12/Cx3cr1	18
iD8	down	GO:0051924	regulation of calcium ion transport	14/255	275/23328	2.24694e+08	6.87205e+08	4.32927e+09	Atp1a2/Dbi/Prnp/Plp1/Dmd/Ank2/Cxcl12/Gja1/Agt/Ctnnb1/Tspan13/Pdgfrb/Mylk/P2ry12	14
iD8	down	GO:0010594	regulation of endothelial cell migration	11/255	166/23328	2.27604e+08	6.90578e+08	4.35052e+09	Glul/Bmpr2/Plpp3/Kdr/Hspb1/Bsg/Agt/Sparc/Mef2c/Rhob/Jcad	11
iD8	down	GO:0014706	striated muscle tissue development	18/255	447/23328	2.36435e+08	7.09691e+09	4.47093e+09	Eng/Gpcpd1/Dmd/S1pr1/Sema3c/Gja1/S100b/Sorbs2/Agt/Ncam1/Tpm1/Ctnnb1/Pmp22/Ddx5/Mef2c/Foxp1/Pdgfrb/Egr1	18
iD8	down	GO:0048169	regulation of long-term neuronal synaptic plasticity	6/255	36/23328	2.37991e+08	7.09691e+09	4.47093e+09	Kcnj10/Kdr/S100b/Agt/App/Egr1	6
iD8	down	GO:1903829	positive regulation of cellular protein localization	15/255	317/23328	2.40682e+08	7.09691e+09	4.47093e+09	Acsl3/Prnp/Syt11/Ptn/Cd81/Ank3/Rdx/Clasp2/Ccdc88a/Rtn4/Sptbn1/Mapt/Nrxn1/Hsp90aa1/Hsp90ab1	15
iD8	down	GO:0045834	positive regulation of lipid metabolic process	11/255	167/23328	2.41329e+08	7.09691e+09	4.47093e+09	Acsl3/Dbi/Fgfr3/Flt1/Igf1r/Cd81/Agt/Zbtb20/App/Adgrf5/Pdgfrb	11
iD8	down	GO:0050807	regulation of synapse organization	14/255	277/23328	2.44528e+08	7.1361e+09	4.49562e+09	Dnm3/Prnp/Ptprd/Sparcl1/Ptn/Sorbs2/Nedd4/Sparc/Mef2c/Ntrk2/Tuba1a/App/Nrxn1/Malat1	14
iD8	down	GO:0050900	leukocyte migration	16/255	360/23328	2.4918e+08	7.21677e+09	4.54644e+09	Cd34/Itga6/S1pr1/Flt1/Cxcl12/Ptn/Cd81/Kitl/Rtn4/App/Slc12a2/Itga1/Rarres2/P2ry12/Csf1r/Cx3cr1	16
iD8	down	GO:0035924	cellular response to vascular endothelial growth factor stimulus	7/255	56/23328	2.52292e+08	7.25197e+09	4.56861e+09	Kdr/Flt1/Hspb1/Ramp2/Tcf4/Jcad/Pdgfrb	7
iD8	down	GO:0030336	negative regulation of cell migration	14/255	278/23328	2.55018e+08	7.25866e+09	4.57283e+09	Eng/Egfl7/Clic4/Cxcl12/Ptn/Abhd2/Gja1/Clasp2/Tpm1/Atp1b2/Mef2c/Rhob/Cldn5/Cx3cr1	14
iD8	down	GO:0032956	regulation of actin cytoskeleton organization	16/255	361/23328	2.58221e+08	7.25866e+09	4.57283e+09	Id1/Dstn/Gpm6b/S1pr1/Tjp1/Rdx/Esam/Clasp2/Tpm1/Ccdc88a/Sptbn1/Mef2c/Rhob/Pdgfrb/Stmn1/Csf1r	16
iD8	down	GO:1904062	regulation of cation transmembrane transport	16/255	361/23328	2.58221e+08	7.25866e+09	4.57283e+09	Atp1a2/Dbi/Prnp/Plp1/Dmd/Ank2/Slc6a9/Fxyd1/Ank3/Agt/Nedd4/Atp1b2/Mef2c/Tspan13/App/Nrxn1	16
iD8	down	GO:0019216	regulation of lipid metabolic process	16/255	363/23328	2.77193e+08	7.67955e+09	4.83798e+09	Acsl3/Dbi/Fgfr3/Flt1/Igfbp7/Igf1r/Cd81/Hpgd/Agt/Thra/Zbtb20/App/Adgrf5/Pdgfrb/Rarres2/Egr1	16
iD8	down	GO:0032409	regulation of transporter activity	14/255	280/23328	2.77211e+08	7.67955e+09	4.83798e+09	Atp1a2/Prnp/Dmd/Ank2/Slc6a9/Abcb1a/Fxyd1/Ank3/Gja1/Nedd4/Atp1b2/Mef2c/App/Nrxn1	14
iD8	down	GO:0010463	mesenchymal cell proliferation	7/255	57/23328	2.84952e+08	7.78122e+09	4.90203e+08	Nfib/Kdr/Ptn/Syne1/Ctnnb1/Arhgap5/Foxp1	7
iD8	down	GO:0140115	export across plasma membrane	7/255	57/23328	2.84952e+08	7.78122e+09	4.90203e+08	Atp1a2/Abcb1a/Slc4a4/Abcg2/Fxyd1/Gja1/Atp1b2	7
iD8	down	GO:0055001	muscle cell development	12/255	205/23328	2.8894e+08	7.83417e+09	4.93538e+09	Csrp1/Eng/Dmd/Ank2/Atp2a2/Sorbs2/Agt/Ramp2/Pmp22/Mef2c/Foxp1/Pdgfrb	12
iD8	down	GO:0048675	axon extension	10/255	138/23328	2.9645e+08	7.95099e+09	5.00898e+08	Bmpr2/Sema3c/Cxcl12/Mag/Dpysl2/Clasp2/Rtn4/Mapt/Hsp90aa1/Hsp90ab1	10
iD8	down	GO:0051961	negative regulation of nervous system development	16/255	365/23328	2.97408e+07	7.95099e+09	5.00898e+08	Dnm3/Gpr37l1/Id1/Fgfr3/Sema3c/Ptprz1/Ptn/Mag/Cpe/Mt3/Ctnnb1/Rtn4/Pmp22/Atp1b2/Spag9/App	16
iD8	down	GO:1901343	negative regulation of vasculature development	10/255	139/23328	3.16399e+08	8.39995e+09	5.29182e+09	Ptn/Agt/Ctnnb1/Rtn4/Sparc/Cldn5/Slc12a2/Tcf4/Klf2/Cx3cr1	10
iD8	down	GO:0030500	regulation of bone mineralization	8/255	82/23328	3.24011e+08	8.54271e+09	5.38176e+09	Bmpr2/Gpm6b/S1pr1/Fgfr3/Ptn/Gja1/Mef2c/Mgp	8
iD8	down	GO:0007178	transmembrane receptor protein serine/threonine kinase signaling pathway	16/255	368/23328	3.30219e+08	8.64677e+09	5.44731e+09	Bmpr2/Id1/Eng/Kdr/Ltbp4/Htra1/Hpgd/Cdh5/Fermt2/Trf/Sptbn1/Ddx5/Cldn5/Hsp90ab1/Egr1/Jun	16
iD8	down	GO:0071560	cellular response to transforming growth factor beta stimulus	12/255	208/23328	3.35804e+08	8.69545e+09	5.47798e+09	Eng/Ltbp4/Igf1r/Htra1/Hpgd/Cdh5/Fermt2/Mef2c/Zfp36l1/Cldn5/Hsp90ab1/Jun	12
iD8	down	GO:0040013	negative regulation of locomotion	15/255	326/23328	3.38902e+08	8.69545e+09	5.47798e+09	Eng/Egfl7/Clic4/Sema3c/Cxcl12/Ptn/Abhd2/Gja1/Clasp2/Tpm1/Atp1b2/Mef2c/Rhob/Cldn5/Cx3cr1	15
iD8	down	GO:0051271	negative regulation of cellular component movement	15/255	326/23328	3.38902e+08	8.69545e+09	5.47798e+09	Eng/Egfl7/Clic4/Sema3c/Cxcl12/Ptn/Abhd2/Gja1/Clasp2/Tpm1/Atp1b2/Mef2c/Rhob/Cldn5/Cx3cr1	15
iD8	down	GO:0030099	myeloid cell differentiation	17/255	414/23328	3.49847e+08	8.91644e+09	5.61719e+09	Tspan2/Car2/Fgfr3/Cd81/Kitl/Trf/Ctnnb1/Thra/Mef2c/Zfp36l1/App/Epas1/Adgrf5/Klf2/Gnas/Jun/Csf1r	17
iD8	down	GO:0008217	regulation of blood pressure	12/255	209/23328	3.5285e+08	8.93341e+09	5.62789e+09	Bmpr2/Cd34/Gpr37l1/Atp1a2/Eng/Gja1/Agt/Tpm1/Ramp2/Gnas/Acta2/Rarres2	12
iD8	down	GO:0050803	regulation of synapse structure or activity	14/255	289/23328	3.99883e+08	0.000100575824635545	6.3361e+09	Dnm3/Prnp/Ptprd/Sparcl1/Ptn/Sorbs2/Nedd4/Sparc/Mef2c/Ntrk2/Tuba1a/App/Nrxn1/Malat1	14
iD8	down	GO:0043542	endothelial cell migration	12/255	212/23328	4.0865e+08	0.000102109053692781	6.43269e+09	Glul/Bmpr2/Plpp3/Kdr/Hspb1/Bsg/Cdh5/Agt/Sparc/Mef2c/Rhob/Jcad	12
iD8	down	GO:0062197	cellular response to chemical stress	15/255	332/23328	4.22925e+08	0.000104989706098829	6.61416e+09	Gpr37l1/Atp2a2/Hspb1/Gpr37/Mt3/Ctnnb1/Mapt/Zfp36l1/Rhob/App/Epas1/Foxp1/Pdgfrb/Mylk/Jun	15
iD8	down	GO:0007411	axon guidance	13/255	251/23328	4.30536e+08	0.000106101456808001	6.6842e+09	Bmpr2/Klf7/Nfib/Sema3c/Cxcl12/Ank3/Bsg/Dpysl2/Ncam1/App/Foxp1/Ablim1/Csf1r	13
iD8	down	GO:2000146	negative regulation of cell motility	14/255	291/23328	4.32954e+08	0.000106101456808001	6.6842e+09	Eng/Egfl7/Clic4/Cxcl12/Ptn/Abhd2/Gja1/Clasp2/Tpm1/Atp1b2/Mef2c/Rhob/Cldn5/Cx3cr1	14
iD8	down	GO:0021537	telencephalon development	13/255	252/23328	4.49598e+08	0.000108206482840195	6.81681e+09	Atp1a2/Dbi/Slc1a2/Bcan/Nfib/Cxcl12/Ctnnb1/Rtn4/Atp1b2/Ntrk2/P2ry12/Csf1r/Cx3cr1	13
iD8	down	GO:0097485	neuron projection guidance	13/255	252/23328	4.49598e+08	0.000108206482840195	6.81681e+09	Bmpr2/Klf7/Nfib/Sema3c/Cxcl12/Ank3/Bsg/Dpysl2/Ncam1/App/Foxp1/Ablim1/Csf1r	13
iD8	down	GO:0010810	regulation of cell-substrate adhesion	12/255	214/23328	4.50035e+07	0.000108206482840195	6.81681e+09	Itga6/Dmd/Gpm6b/Macf1/Kdr/Ptprz1/Ptn/Spock2/Utrn/Clasp2/Enpp2/Vtn	12
iD8	down	GO:0060541	respiratory system development	13/255	254/23328	4.89977e+08	0.000117073920944729	7.37545e+09	Bmpr2/Id1/Nfib/Fgfr3/Kdr/Ctnnb1/Thra/Sparc/Epas1/Foxp1/Klf2/Pdgfrb/Mgp	13
iD8	down	GO:0050768	negative regulation of neurogenesis	15/255	337/23328	5.06666e+07	0.000120309608163034	7.57929e+09	Dnm3/Gpr37l1/Id1/Fgfr3/Sema3c/Ptprz1/Ptn/Mag/Mt3/Ctnnb1/Rtn4/Pmp22/Atp1b2/Spag9/App	15
iD8	down	GO:0022010	central nervous system myelination	5/255	24/23328	5.38156e+08	0.000126219022513795	7.95157e+09	Kcnj10/Plp1/Fgfr3/Mag/Clu	5
iD8	down	GO:0032291	axon ensheathment in central nervous system	5/255	24/23328	5.38156e+08	0.000126219022513795	7.95157e+09	Kcnj10/Plp1/Fgfr3/Mag/Clu	5
iD8	down	GO:0007626	locomotory behavior	13/255	258/23328	5.80475e+08	0.00013531448266511	8.52457e+09	Atp1a2/Kcnj10/Gpr37/Cxcl12/Zfhx3/Aplp2/Pmp22/Mapt/Selenop/App/Cnp/Hexb/Egr1	13
iD8	down	GO:0032412	regulation of ion transmembrane transporter activity	13/255	259/23328	6.05288e+08	0.000140243353832656	8.83508e+09	Atp1a2/Prnp/Dmd/Ank2/Slc6a9/Abcb1a/Fxyd1/Ank3/Nedd4/Atp1b2/Mef2c/App/Nrxn1	13
iD8	down	GO:0010721	negative regulation of cell development	16/255	387/23328	6.2488e+08	0.000143910510247375	9.0661e+09	Dnm3/Gpr37l1/Id1/Fgfr3/Sema3c/Ptprz1/Ptn/Mag/Mt3/Ctnnb1/Rtn4/Pmp22/Atp1b2/Spag9/App/Foxp1	16
iD8	down	GO:1900272	negative regulation of long-term synaptic potentiation	4/255	12/23328	6.44311e+08	0.000146619142805571	9.23674e+09	Prnp/Ptn/App/Cx3cr1	4
iD8	down	GO:1902947	regulation of tau-protein kinase activity	4/255	12/23328	6.44311e+08	0.000146619142805571	9.23674e+09	Clu/App/Hsp90aa1/Egr1	4
iD8	down	GO:0045785	positive regulation of cell adhesion	17/255	435/23328	6.72665e+08	0.000152165653441309	9.58616e+09	Itga6/Dmd/Plpp3/Kdr/Cxcl12/Ptn/Tjp1/Cd81/Ank3/Spock2/Utrn/Zfhx3/Tpm1/Enpp2/Vtn/P2ry12/Hsp90aa1	17
iD8	down	GO:1903034	regulation of response to wounding	11/255	186/23328	6.81618e+08	0.000153283947972178	9.65661e+09	Serpine2/Cd34/Plpp3/Ptn/Igf1r/Gja1/Clasp2/Rtn4/Slc12a2/Mylk/Acta2	11
iD8	down	GO:0014003	oligodendrocyte development	6/255	43/23328	6.98709e+08	0.000156208349798043	9.84084e+09	Kcnj10/Plp1/Fgfr3/Mag/Clu/Olig1	6
iD8	down	GO:0050730	regulation of peptidyl-tyrosine phosphorylation	13/255	263/23328	7.14167e+08	0.000158513426772985	9.98606e+09	Prnp/Plpp3/Fgfr3/Ptprz1/Cd81/Kitl/Agt/Aplp2/Enpp2/App/Pdgfrb/Vtn/Csf1r	13
iD8	down	GO:0050920	regulation of chemotaxis	12/255	224/23328	7.17312e+08	0.000158513426772985	9.98606e+09	Bmpr2/S1pr1/Kdr/Sema3c/Hspb1/Cxcl12/Ptn/App/Pdgfrb/Rarres2/P2ry12/Csf1r	12
iD8	down	GO:0045860	positive regulation of protein kinase activity	17/255	440/23328	7.81087e+08	0.000171614795224762	0.000108114225938366	Prnp/Flt1/Cd81/Kitl/Agt/Clu/Trf/Ccdc88a/Spag9/App/Nrxn1/Itga1/Pdgfrb/Hsp90aa1/Hsp90ab1/Egr1/Csf1r	17
iD8	down	GO:0044091	membrane biogenesis	6/255	44/23328	8.01671e+08	0.000175096403248506	0.000110307576202922	Syt11/Ptprd/Ank3/Serinc1/Sptbn1/Nrxn1	6
iD8	down	GO:0016525	negative regulation of angiogenesis	9/255	122/23328	8.06094e+08	0.000175096403248506	0.000110307576202922	Ptn/Agt/Ctnnb1/Sparc/Cldn5/Slc12a2/Tcf4/Klf2/Cx3cr1	9
iD8	down	GO:0002028	regulation of sodium ion transport	8/255	93/23328	8.34941e+08	0.000180337765370984	0.000113609539812716	Serpine2/Atp1a2/Dmd/Fxyd1/Ank3/Nedd4/Atp1b2/Gnas	8
iD8	down	GO:0001569	branching involved in blood vessel morphogenesis	6/255	45/23328	9.16593e+08	0.000195761634617924	0.000123326299270567	Eng/Kdr/Flt1/Cxcl12/Col4a1/Ctnnb1	6
iD8	down	GO:0089718	amino acid import across plasma membrane	6/255	45/23328	9.16593e+08	0.000195761634617924	0.000123326299270567	Kcnj10/Slc1a2/Slc6a9/Slc6a6/Agt/Slc1a3	6
iD8	down	GO:0055067	monovalent inorganic cation homeostasis	10/255	158/23328	9.90105e+08	0.000210287227123885	0.000132477160581921	Atp1a2/Kcnj10/Car2/Clic4/Slc4a4/Agt/Atp1b2/Car4/Slc12a2/Gnas	10
iD8	down	GO:0045428	regulation of nitric oxide biosynthetic process	7/255	69/23328	1.0402e+09	0.000218202648700581	0.000137463733421515	Cd34/Agt/Clu/App/Klf2/Hsp90aa1/Cx3cr1	7
iD8	down	GO:0048678	response to axon injury	7/255	69/23328	1.0402e+09	0.000218202648700581	0.000137463733421515	Fgfr3/Ptn/Igf1r/Mag/Rtn4/P2ry12/Jun	7
iD8	down	GO:1905521	regulation of macrophage migration	6/255	46/23328	1.0445e+09	0.000218202648700581	0.000137463733421515	Cd81/Rtn4/Rarres2/P2ry12/Csf1r/Cx3cr1	6
iD8	down	GO:0050731	positive regulation of peptidyl-tyrosine phosphorylation	11/255	195/23328	1.06663e+09	0.000221616479237006	0.000139614385091419	Prnp/Plpp3/Fgfr3/Ptprz1/Cd81/Kitl/Agt/Enpp2/App/Vtn/Csf1r	11
iD8	down	GO:0043491	protein kinase B signaling	11/255	196/23328	1.11929e+09	0.000231300144336746	0.000145714919460461	Eng/Kdr/Igf1r/Rtn4/Ntrk2/Zfp36l1/Nrxn1/P2ry12/Hsp90aa1/Hsp90ab1/Cx3cr1	11
iD8	down	GO:0051592	response to calcium ion	9/255	128/23328	1.19033e+08	0.00024465750865278	0.000154129818081022	Syt11/S100a16/Clic4/Mef2c/App/Nrxn1/Jund/Mylk/Jun	9
iD8	down	GO:0034599	cellular response to oxidative stress	13/255	276/23328	1.19687e+09	0.000244686477320134	0.000154148067819008	Gpr37l1/Atp2a2/Hspb1/Gpr37/Mt3/Ctnnb1/Mapt/Rhob/App/Epas1/Foxp1/Pdgfrb/Jun	13
iD8	down	GO:1990778	protein localization to cell periphery	15/255	363/23328	1.22908e+09	0.000249934844925036	0.000157454444756386	Acsl3/Mal/Prnp/Ank2/Kif1b/Cd81/Ank3/Bsg/Rdx/Clasp2/Ccdc88a/Sptbn1/Ramp2/Nrxn1/Slc9a3r2	15
iD8	down	GO:0006979	response to oxidative stress	16/255	409/23328	1.24412e+08	0.000251654398086248	0.000158537732236005	Gpr37l1/Prnp/Atp2a2/Hspb1/Gpr37/Mt3/Cryab/Ctnnb1/Mapt/Rhob/App/Epas1/Foxp1/Pdgfrb/Cst3/Jun	16
iD8	down	GO:0014065	phosphatidylinositol 3-kinase signaling	9/255	129/23328	1.26755e+09	0.000255045013488194	0.00016067375878987	Serpine2/Kdr/Flt1/Igf1r/Agt/Ntrk2/Zfp36l1/Slc9a3r2/Pdgfrb	9
iD8	down	GO:0036376	sodium ion export across plasma membrane	4/255	14/23328	1.28066e+09	0.000256334088673987	0.000161485852908595	Atp1a2/Slc4a4/Fxyd1/Atp1b2	4
iD8	down	GO:0014066	regulation of phosphatidylinositol 3-kinase signaling	8/255	99/23328	1.32673e+09	0.000261447335381868	0.00016470710611774	Serpine2/Kdr/Flt1/Igf1r/Agt/Ntrk2/Slc9a3r2/Pdgfrb	8
iD8	down	GO:0070167	regulation of biomineral tissue development	8/255	99/23328	1.32673e+09	0.000261447335381868	0.00016470710611774	Bmpr2/Gpm6b/S1pr1/Fgfr3/Ptn/Gja1/Mef2c/Mgp	8
iD8	down	GO:0110149	regulation of biomineralization	8/255	99/23328	1.32673e+09	0.000261447335381868	0.00016470710611774	Bmpr2/Gpm6b/S1pr1/Fgfr3/Ptn/Gja1/Mef2c/Mgp	8
iD8	down	GO:0099173	postsynapse organization	11/255	200/23328	1.35319e+09	0.000265294985241127	0.000167131056137147	Dnm3/Prnp/Ptprd/Ptn/Igf1r/Sorbs2/Ndrg2/Septin7/Ndrg1/App/Nrxn1	11
iD8	down	GO:0048015	phosphatidylinositol-mediated signaling	10/255	164/23328	1.37228e+09	0.000267665511199327	0.000168624444738648	Serpine2/Kdr/Flt1/Igf1r/Agt/Ntrk2/Zfp36l1/Slc9a3r2/Pdgfrb/Csf1r	10
iD8	down	GO:0090287	regulation of cellular response to growth factor stimulus	13/255	281/23328	1.44791e+09	0.000280983598733631	0.000177014599695072	Bmpr2/Eng/Dmd/Kdr/Htra1/Cdh5/Agt/Ctnnb1/Nedd4/Nrxn1/Tcf4/Jcad/Hsp90ab1	13
iD8	down	GO:1903793	positive regulation of anion transport	7/255	73/23328	1.51368e+08	0.000292262329958643	0.0001841199969562	Dbi/Abcb1a/Slc6a1/Fxyd1/Agt/Dpysl2/Slc12a2	7
iD8	down	GO:0048017	inositol lipid-mediated signaling	10/255	167/23328	1.60691e+09	0.00030870482321162	0.000194478471167088	Serpine2/Kdr/Flt1/Igf1r/Agt/Ntrk2/Zfp36l1/Slc9a3r2/Pdgfrb/Csf1r	10
iD8	down	GO:0044070	regulation of anion transport	9/255	133/23328	1.62069e+09	0.000309234362094087	0.000194812071112868	Dbi/Prnp/Car2/Abcb1a/Slc6a1/Fxyd1/Agt/Dpysl2/Slc12a2	9
iD8	down	GO:0034764	positive regulation of transmembrane transport	12/255	243/23328	1.62585e+09	0.000309234362094087	0.000194812071112868	Dbi/Slc1a2/Plp1/Dmd/Ank2/Car2/Abcb1a/Fxyd1/Ank3/Agt/Atp1b2/Slc9a3r2	12
iD8	down	GO:0010922	positive regulation of phosphatase activity	5/255	30/23328	1.71019e+09	0.000323666627541165	0.000203904138060268	Slc39a10/Mef2c/Itga1/Pdgfrb/Hsp90ab1	5
iD8	down	GO:0006816	calcium ion transport	16/255	420/23328	1.72356e+09	0.000324589351415096	0.000204485437459625	Atp1a2/Dbi/Prnp/Plp1/Dmd/Ank2/Atp2a2/Cxcl12/Gja1/Agt/Ctnnb1/Ramp2/Tspan13/Pdgfrb/Mylk/P2ry12	16
iD8	down	GO:0006836	neurotransmitter transport	12/255	245/23328	1.7638e+06	0.000330540335124883	0.000208234449871479	Atp1a2/Kcnj10/Slc1a2/Gpm6b/Slc6a9/Atp2a2/Slc6a6/Slc6a11/Slc6a1/Mef2c/Ntrk2/Nrxn1	12
iD8	down	GO:0006821	chloride transport	8/255	103/23328	1.77469e+09	0.000330958283797478	0.000208497749997558	Prnp/Car2/Clic4/Abcb1a/Slc6a1/Ttyh1/Slc12a2/Slc1a3	8
iD8	down	GO:0034109	homotypic cell-cell adhesion	7/255	75/23328	1.81004e+09	0.000334289045794063	0.000210596069985494	Serpine2/Plpp3/Ank3/Ncam1/Rdx/Gnas/P2ry12	7
iD8	down	GO:1903725	regulation of phospholipid metabolic process	7/255	75/23328	1.81004e+09	0.000334289045794063	0.000210596069985494	Acsl3/Fgfr3/Flt1/Cd81/App/Adgrf5/Pdgfrb	7
iD8	down	GO:0045778	positive regulation of ossification	8/255	104/23328	1.90464e+09	0.000348393572324128	0.00021948166732591	Bmpr2/Gpm6b/Fgfr3/Ptn/Ctnnb1/Mef2c/Jund/Gnas	8
iD8	down	GO:0046849	bone remodeling	8/255	104/23328	1.90464e+09	0.000348393572324128	0.00021948166732591	Car2/S1pr1/Fgfr3/Ptn/Gja1/Trf/Ctnnb1/Csf1r	8
iD8	down	GO:1903522	regulation of blood circulation	12/255	248/23328	1.98988e+09	0.000362253727583312	0.000228213315172878	Bmpr2/Atp1a2/Dmd/Ank2/Atp2a2/Fxyd1/Gja1/Agt/Tpm1/Thra/App/Epas1	12
iD8	down	GO:0098810	neurotransmitter reuptake	5/255	31/23328	2.02096e+08	0.000364440988497175	0.000229591250101611	Kcnj10/Slc1a2/Gpm6b/Slc6a11/Slc6a1	5
iD8	down	GO:1905523	positive regulation of macrophage migration	5/255	31/23328	2.02096e+08	0.000364440988497175	0.000229591250101611	Rtn4/Rarres2/P2ry12/Csf1r/Cx3cr1	5
iD8	down	GO:0006809	nitric oxide biosynthetic process	7/255	77/23328	2.15275e+09	0.000384576920612624	0.000242276524185108	Cd34/Agt/Clu/App/Klf2/Hsp90aa1/Cx3cr1	7
iD8	down	GO:0071277	cellular response to calcium ion	7/255	77/23328	2.15275e+09	0.000384576920612624	0.000242276524185108	Syt11/Clic4/Mef2c/Nrxn1/Jund/Mylk/Jun	7
iD8	down	GO:2001212	regulation of vasculogenesis	4/255	16/23328	2.2887e+09	0.000406962599870982	0.000256379098394704	Cd34/Kdr/Rtn4/Ramp2	4
iD8	down	GO:0048713	regulation of oligodendrocyte differentiation	6/255	53/23328	2.40152e+09	0.000425047201246419	0.000267772071107509	Ptprz1/Ptn/Ctnnb1/Enpp2/Qk/Opalin	6
iD8	down	GO:0072659	protein localization to plasma membrane	13/255	295/23328	2.41313e+09	0.000425133801358628	0.000267826627616378	Acsl3/Prnp/Ank2/Cd81/Ank3/Bsg/Rdx/Clasp2/Ccdc88a/Sptbn1/Ramp2/Nrxn1/Slc9a3r2	13
iD8	down	GO:0048661	positive regulation of smooth muscle cell proliferation	8/255	108/23328	2.50723e+09	0.000435688809308135	0.000274476092266204	S1pr1/Igf1r/Gja1/Hpgd/Agt/Pdgfrb/Egr1/Jun	8
iD8	down	GO:0055017	cardiac muscle tissue growth	8/255	108/23328	2.50723e+09	0.000435688809308135	0.000274476092266204	S1pr1/Gja1/Sorbs2/Agt/Ncam1/Ctnnb1/Mef2c/Foxp1	8
iD8	down	GO:0060840	artery development	8/255	108/23328	2.50723e+09	0.000435688809308135	0.000274476092266204	Bmpr2/Eng/Hpgd/Ctnnb1/Rtn4/Adgrf5/Pdgfrb/Mylk	8
iD8	down	GO:0009612	response to mechanical stimulus	10/255	176/23328	2.52912e+09	0.000437081219788746	0.000275353285757025	Serpine2/Atp1a2/Dmd/Cxcl12/Ptn/Ctnnb1/Nrxn1/Slc12a2/Slc1a3/Jun	10
iD8	down	GO:0019722	calcium-mediated signaling	11/255	214/23328	2.53811e+09	0.000437081219788746	0.000275353285757025	Prnp/Dmd/Ank2/Atp2a2/Kdr/Ncam1/Mapt/Ntrk2/App/P2ry12/Cx3cr1	11
iD8	down	GO:0014009	glial cell proliferation	6/255	54/23328	2.67718e+09	0.00044946787617052	0.000283156655885609	Dbi/Ptn/Clu/Ctnnb1/Pmp22/Csf1r	6
iD8	down	GO:0051954	positive regulation of amine transport	6/255	54/23328	2.67718e+09	0.00044946787617052	0.000283156655885609	Slc6a1/Cxcl12/Agt/Dpysl2/Rtn4/Slc12a2	6
iD8	down	GO:1904705	regulation of vascular associated smooth muscle cell proliferation	6/255	54/23328	2.67718e+09	0.00044946787617052	0.000283156655885609	Rgs5/Gja1/Hpgd/Agt/Mef2c/Jun	6
iD8	down	GO:1990874	vascular associated smooth muscle cell proliferation	6/255	54/23328	2.67718e+09	0.00044946787617052	0.000283156655885609	Rgs5/Gja1/Hpgd/Agt/Mef2c/Jun	6
iD8	down	GO:0051897	positive regulation of protein kinase B signaling	8/255	109/23328	2.68058e+09	0.00044946787617052	0.000283156655885609	Eng/Igf1r/Rtn4/Nrxn1/P2ry12/Hsp90aa1/Hsp90ab1/Cx3cr1	8
iD8	down	GO:1905477	positive regulation of protein localization to membrane	8/255	109/23328	2.68058e+09	0.00044946787617052	0.000283156655885609	Acsl3/Prnp/Ptn/Cd81/Ank3/Clasp2/Sptbn1/Nrxn1	8
iD8	down	GO:0008088	axo-dendritic transport	7/255	80/23328	2.76577e+09	0.00046172613268204	0.00029087913641161	Dst/Kif1b/Hspb1/Fez1/Mapt/App/Pura	7
iD8	down	GO:0007015	actin filament organization	16/255	437/23328	2.78988e+09	0.000463727274273913	0.00029213981952413	Id1/Dstn/Ermn/S1pr1/Cald1/Tjp1/Sorbs2/Rdx/Esam/Trf/Clasp2/Tpm1/Ccdc88a/Sptbn1/Rhob/Stmn1	16
iD8	down	GO:0032231	regulation of actin filament bundle assembly	8/255	110/23328	2.86386e+09	0.000472561981879819	0.000297705525982908	Id1/S1pr1/Tjp1/Rdx/Clasp2/Tpm1/Ccdc88a/Stmn1	8
iD8	down	GO:0001558	regulation of cell growth	16/255	438/23328	2.86776e+09	0.000472561981879819	0.000297705525982908	Serpine2/Bmpr2/Igfbp7/Sema3c/Cxcl12/Mag/Cd81/Gja1/Agt/Dpysl2/Cryab/Clasp2/Rtn4/Mapt/Spag9/Foxp1	16
iD8	down	GO:0032516	positive regulation of phosphoprotein phosphatase activity	4/255	17/23328	2.96725e+09	0.000485889256130687	0.000306101468405086	Slc39a10/Itga1/Pdgfrb/Hsp90ab1	4
iD8	down	GO:0035306	positive regulation of dephosphorylation	6/255	55/23328	2.97771e+09	0.000485889256130687	0.000306101468405086	Slc39a10/Cdh5/Mef2c/Itga1/Pdgfrb/Hsp90ab1	6
iD8	down	GO:0043525	positive regulation of neuron apoptotic process	7/255	81/23328	2.99947e+09	0.000485889256130687	0.000306101468405086	Prnp/Fgfr3/Ctnnb1/App/Itga1/Egr1/Jun	7
iD8	down	GO:0046209	nitric oxide metabolic process	7/255	81/23328	2.99947e+09	0.000485889256130687	0.000306101468405086	Cd34/Agt/Clu/App/Klf2/Hsp90aa1/Cx3cr1	7
iD8	down	GO:0015698	inorganic anion transport	9/255	144/23328	3.05137e+09	0.000490141828669819	0.000308780512410079	Prnp/Car2/Clic4/Abcb1a/Slc6a1/Ttyh1/Fxyd1/Slc12a2/Slc1a3	9
iD8	down	GO:0072089	stem cell proliferation	9/255	144/23328	3.05137e+09	0.000490141828669819	0.000308780512410079	Cd34/Sox18/Abcb1a/Ptn/Kitl/Gja1/Ctnnb1/Zfp36l1/Cx3cr1	9
iD8	down	GO:0030198	extracellular matrix organization	13/255	302/23328	3.07932e+09	0.000492562010495532	0.000310305183312575	Eng/Gpm6b/Vwa1/Aplp1/Spock2/Col4a1/Agt/Aplp2/Clasp2/Ramp2/Pmp22/App/Vtn	13
iD8	down	GO:0042493	response to drug	12/255	260/23328	3.16638e+09	0.000503446896553742	0.000317162465221571	Slc1a2/Prnp/Gstm1/Abcb1a/Kdr/Ppp1r14a/Ncam1/Mef2c/Mylk/Slc1a3/Gnas/Jun	12
iD8	down	GO:0043062	extracellular structure organization	13/255	303/23328	3.18653e+09	0.000503446896553742	0.000317162465221571	Eng/Gpm6b/Vwa1/Aplp1/Spock2/Col4a1/Agt/Aplp2/Clasp2/Ramp2/Pmp22/App/Vtn	13
iD8	down	GO:0001503	ossification	15/255	394/23328	3.18687e+09	0.000503446896553742	0.000317162465221571	Bmpr2/Id1/Gpm6b/S1pr1/Id3/Fgfr3/Ptn/Gja1/Ctnnb1/Thra/Ddx5/Mef2c/Jund/Gnas/Mgp	15
iD8	down	GO:0060479	lung cell differentiation	5/255	34/23328	3.22228e+09	0.000504868307252509	0.000318057928326814	Nfib/Ctnnb1/Thra/Foxp1/Klf2	5
iD8	down	GO:0090218	positive regulation of lipid kinase activity	5/255	34/23328	3.22228e+09	0.000504868307252509	0.000318057928326814	Fgfr3/Flt1/Cd81/App/Pdgfrb	5
iD8	down	GO:0007618	mating	6/255	56/23328	3.30476e+09	0.00051358161127983	0.000323547152720584	Serpine2/Aplp2/Thra/Pmp22/App/Hexb	6
iD8	down	GO:0061900	glial cell activation	6/255	56/23328	3.30476e+09	0.00051358161127983	0.000323547152720584	Syt11/Agt/Clu/App/Jun/Cx3cr1	6
iD8	down	GO:0055074	calcium ion homeostasis	17/255	493/23328	3.34197e+09	0.00051726088962177	0.000325865031720641	Atp1a2/Dbi/Prnp/Dmd/Ank2/S1pr1/Atp2a2/Kdr/Fxyd1/Gja1/S100b/Cdh5/Agt/App/Gnas/Hexb/Cx3cr1	17
iD8	down	GO:0030516	regulation of axon extension	8/255	113/23328	3.47778e+09	0.000536111759017595	0.000337740739466734	Bmpr2/Sema3c/Cxcl12/Mag/Dpysl2/Clasp2/Rtn4/Mapt	8
iD8	down	GO:0003333	amino acid transmembrane transport	7/255	83/23328	3.51573e+09	0.00053978496170664	0.000340054790915041	Kcnj10/Slc1a2/Slc6a9/Slc6a6/Slc7a10/Agt/Slc1a3	7
iD8	down	GO:0008016	regulation of heart contraction	10/255	183/23328	3.53053e+09	0.000539888641861932	0.000340120107543015	Atp1a2/Dmd/Ank2/Atp2a2/Fxyd1/Gja1/Agt/Tpm1/Thra/Epas1	10
iD8	down	GO:0061138	morphogenesis of a branching epithelium	11/255	222/23328	3.55455e+09	0.000541395447954724	0.000341069368206399	Eng/Clic4/Kdr/Flt1/Sema3c/Cxcl12/Col4a1/Agt/Ctnnb1/Slc12a2/Mgp	11
iD8	down	GO:0031333	negative regulation of protein-containing complex assembly	9/255	147/23328	3.5899e+08	0.000544610796185698	0.000343094979603474	Cdh5/Clu/Cryab/Rdx/Tpm1/Thra/Sptbn1/Tubb4a/Stmn1	9
iD8	down	GO:0045926	negative regulation of growth	12/255	264/23328	3.67435e+09	0.000555219139523063	0.000349778044585753	Serpine2/Bmpr2/Fgfr3/Sema3c/Mag/Gja1/Agt/Cryab/Rtn4/Spag9/Foxp1/Gnas	12
iD8	down	GO:0070372	regulation of ERK1 and ERK2 cascade	13/255	308/23328	3.77301e+09	0.0005630755415635	0.000354727436181915	Dmd/Fgfr3/Kdr/Timp3/Mt3/Ndrg2/Ntsr2/App/Nrxn1/Pdgfrb/Acta2/Jun/Csf1r	13
iD8	down	GO:1990000	amyloid fibril formation	4/255	18/23328	3.78233e+08	0.0005630755415635	0.000354727436181915	Clu/Cryab/Mapt/App	4
iD8	down	GO:0050680	negative regulation of epithelial cell proliferation	9/255	148/23328	3.7864e+09	0.0005630755415635	0.000354727436181915	Eng/Nfib/Fgfr3/Flt1/Ptn/Gja1/Sparc/Mef2c/Klf9	9
iD8	down	GO:0003151	outflow tract morphogenesis	7/255	84/23328	3.79999e+09	0.0005630755415635	0.000354727436181915	Bmpr2/Eng/Sema3c/Ctnnb1/Nedd4/Mef2c/Jun	7
iD8	down	GO:0070830	bicellular tight junction assembly	7/255	84/23328	3.79999e+09	0.0005630755415635	0.000354727436181915	Cldn11/Tjp1/Gja1/Cdh5/Esam/Ramp2/Cldn5	7
iD8	down	GO:0031644	regulation of nervous system process	10/255	185/23328	3.87242e+09	0.000569394616988635	0.000358708339735947	Kcnj10/Mag/Syne1/S100b/Agt/Ncam1/Trf/Rtn4/App/Nrxn1	10
iD8	down	GO:0048754	branching morphogenesis of an epithelial tube	10/255	185/23328	3.87242e+09	0.000569394616988635	0.000358708339735947	Eng/Clic4/Kdr/Flt1/Cxcl12/Col4a1/Agt/Ctnnb1/Slc12a2/Mgp	10
iD8	down	GO:0007613	memory	9/255	149/23328	3.99192e+09	0.000584716597026558	0.000368360910829678	Syt11/Slc6a1/Ptn/S100b/Mapt/Ntrk2/App/Egr1/Cx3cr1	9
iD8	down	GO:0006835	dicarboxylic acid transport	7/255	85/23328	4.10284e+09	0.000598670175183453	0.000377151413417333	Kcnj10/Slc1a2/Gja1/Dpysl2/Ntrk2/Slc12a2/Slc1a3	7
iD8	down	GO:0009636	response to toxic substance	8/255	116/23328	4.19803e+09	0.000606889623457903	0.000382329517593426	Gstm5/Abcb1a/Abcg2/Slc6a1/Mt3/Mt1/Mbp/Cnp	8
iD8	down	GO:0051952	regulation of amine transport	8/255	116/23328	4.19803e+09	0.000606889623457903	0.000382329517593426	Syt11/Slc6a1/Cxcl12/Agt/Dpysl2/Rtn4/Slc12a2/P2ry12	8
iD8	down	GO:0031099	regeneration	9/255	150/23328	4.20679e+09	0.000606889623457903	0.000382329517593426	Cxcl12/Ptn/Igf1r/Mag/Cd81/Gja1/Rtn4/Vtn/Jun	9
iD8	down	GO:0034767	positive regulation of ion transmembrane transport	10/255	187/23328	4.24221e+09	0.000609698378342484	0.000384098982515138	Dbi/Plp1/Dmd/Ank2/Abcb1a/Fxyd1/Ank3/Agt/Atp1b2/Slc9a3r2	10
iD8	down	GO:0097581	lamellipodium organization	7/255	86/23328	4.42522e+09	0.000628907478492704	0.000396200369175849	S1pr1/Ccdc88a/Pmp22/Enpp2/P2ry12/Hsp90aa1/Ablim1	7
iD8	down	GO:0120192	tight junction assembly	7/255	86/23328	4.42522e+09	0.000628907478492704	0.000396200369175849	Cldn11/Tjp1/Gja1/Cdh5/Esam/Ramp2/Cldn5	7
iD8	down	GO:2001057	reactive nitrogen species metabolic process	7/255	86/23328	4.42522e+09	0.000628907478492704	0.000396200369175849	Cd34/Agt/Clu/App/Klf2/Hsp90aa1/Cx3cr1	7
iD8	down	GO:0060419	heart growth	8/255	118/23328	4.74417e+09	0.000671739041698228	0.000423183481532978	S1pr1/Gja1/Sorbs2/Agt/Ncam1/Ctnnb1/Mef2c/Foxp1	8
iD8	down	GO:0034103	regulation of tissue remodeling	7/255	87/23328	4.76808e+09	0.000672633236511019	0.000423746808138335	Car2/S1pr1/Fgfr3/Gja1/Agt/Trf/Csf1r	7
iD8	down	GO:1905517	macrophage migration	6/255	60/23328	4.91324e+09	0.000685720014127666	0.000431991242018283	Cd81/Rtn4/Rarres2/P2ry12/Csf1r/Cx3cr1	6
iD8	down	GO:0002053	positive regulation of mesenchymal cell proliferation	5/255	37/23328	4.91466e+09	0.000685720014127666	0.000431991242018283	Kdr/Syne1/Ctnnb1/Arhgap5/Foxp1	5
iD8	down	GO:0071709	membrane assembly	5/255	37/23328	4.91466e+09	0.000685720014127666	0.000431991242018283	Syt11/Ptprd/Ank3/Sptbn1/Nrxn1	5
iD8	down	GO:0008360	regulation of cell shape	9/255	154/23328	5.16681e+09	0.000718280692788731	0.000452503882346632	Ermn/Kdr/Ptn/S100b/Fermt2/Rdx/Rhob/Hexb/Csf1r	9
iD8	down	GO:0030282	bone mineralization	8/255	120/23328	5.34829e+09	0.000740815467477152	0.000466700383988249	Bmpr2/Gpm6b/S1pr1/Fgfr3/Ptn/Gja1/Mef2c/Mgp	8
iD8	down	GO:0048167	regulation of synaptic plasticity	14/255	365/23328	5.39625e+09	0.000742571040037333	0.000467806363039613	Serpine2/Kcnj10/Dbi/Prnp/Kdr/Ptn/S100b/Agt/Mapt/Mef2c/Ntrk2/App/Egr1/Cx3cr1	14
iD8	down	GO:0031641	regulation of myelination	6/255	61/23328	5.39981e+09	0.000742571040037333	0.000467806363039613	Ptprz1/Ptn/Mag/S100b/Trf/Ctnnb1	6
iD8	down	GO:0014002	astrocyte development	5/255	38/23328	5.60912e+08	0.000765845038840418	0.000482468562541646	Plp1/Tspan2/Mt3/Agt/App	5
iD8	down	GO:0038084	vascular endothelial growth factor signaling pathway	5/255	38/23328	5.60912e+08	0.000765845038840418	0.000482468562541646	Kdr/Hspb1/Tcf4/Jcad/Pdgfrb	5
iD8	down	GO:0015837	amine transport	8/255	121/23328	5.67357e+09	0.000771887773363354	0.000486275376311069	Syt11/Slc6a1/Cxcl12/Agt/Dpysl2/Rtn4/Slc12a2/P2ry12	8
iD8	down	GO:0002687	positive regulation of leukocyte migration	9/255	156/23328	5.71225e+09	0.000774395300863448	0.000487855073413155	Cxcl12/Ptn/Kitl/Rtn4/App/Rarres2/P2ry12/Csf1r/Cx3cr1	9
iD8	down	GO:0003007	heart morphogenesis	12/255	277/23328	5.84492e+09	0.000789580575870591	0.000497421522802955	Bmpr2/Eng/S1pr1/Sema3c/Gja1/Cpe/Tpm1/Ctnnb1/Nedd4/Rtn4/Mef2c/Jun	12
iD8	down	GO:0006883	cellular sodium ion homeostasis	4/255	20/23328	5.88651e+08	0.000792399143418834	0.000499197169525804	Atp1a2/Agt/Atp1b2/Slc12a2	4
iD8	down	GO:0046850	regulation of bone remodeling	6/255	62/23328	5.92415e+09	0.000792612672546294	0.000499331689025131	Car2/S1pr1/Fgfr3/Gja1/Trf/Csf1r	6
iD8	down	GO:0007044	cell-substrate junction assembly	7/255	90/23328	5.92956e+09	0.000792612672546294	0.000499331689025131	Dst/Gpm6b/Macf1/Kdr/Fermt2/Clasp2/Enpp2	7
iD8	down	GO:0031109	microtubule polymerization or depolymerization	8/255	122/23328	6.01514e+09	0.000801250715528718	0.000504773500317939	Dst/Cdh5/Stmn4/Cryab/Clasp2/Mapt/Tubb4a/Stmn1	8
iD8	down	GO:0043010	camera-type eye development	14/255	370/23328	6.24271e+09	0.000828676787529258	0.000522051431052203	Bmpr2/Clic4/Fgfr3/Kdr/Flt1/Ptn/Gja1/Bsg/Col4a1/Cryab/Ctnnb1/Ntrk2/Pdgfrb/Jun	14
iD8	down	GO:0001938	positive regulation of endothelial cell proliferation	7/255	91/23328	6.36453e+09	0.000831620678281729	0.000523906029133526	Bmpr2/Egfl7/Fgfr3/Kdr/Cxcl12/Jcad/Jun	7
iD8	down	GO:0031110	regulation of microtubule polymerization or depolymerization	7/255	91/23328	6.36453e+09	0.000831620678281729	0.000523906029133526	Dst/Cdh5/Stmn4/Clasp2/Mapt/Tubb4a/Stmn1	7
iD8	down	GO:0072091	regulation of stem cell proliferation	7/255	91/23328	6.36453e+09	0.000831620678281729	0.000523906029133526	Sox18/Ptn/Kitl/Gja1/Ctnnb1/Zfp36l1/Cx3cr1	7
iD8	down	GO:0120193	tight junction organization	7/255	91/23328	6.36453e+09	0.000831620678281729	0.000523906029133526	Cldn11/Tjp1/Gja1/Cdh5/Esam/Ramp2/Cldn5	7
iD8	down	GO:0002040	sprouting angiogenesis	8/255	123/23328	6.37366e+09	0.000831620678281729	0.000523906029133526	Glul/Kdr/Flt1/Tjp1/Rtn4/Ramp2/Jcad/Klf2	8
iD8	down	GO:0060485	mesenchyme development	12/255	281/23328	6.70432e+09	0.000871789311013504	0.00054921154331784	Bmpr2/Eng/Sema3c/Kitl/Gja1/Clasp2/Ctnnb1/Nedd4/Rtn4/Ddx5/Mef2c/Zfp36l1	12
iD8	down	GO:1905039	carboxylic acid transmembrane transport	8/255	124/23328	6.74976e+08	0.000874722541248893	0.000551059425465663	Kcnj10/Slc1a2/Slc6a9/Slc2a1/Slc6a6/Slc7a10/Agt/Slc1a3	8
iD8	down	GO:0150063	visual system development	15/255	422/23328	6.93335e+09	0.000894571104668976	0.000563563662453741	Bmpr2/Clic4/Fgfr3/Kdr/Flt1/Ptn/Gja1/Bsg/Col4a1/Cryab/Ctnnb1/Ntrk2/Pdgfrb/P2ry12/Jun	15
iD8	down	GO:0000910	cytokinesis	9/255	160/23328	6.94972e+09	0.000894571104668976	0.000563563662453741	Dstn/Igf1r/Ank3/Septin7/Sptbn1/Septin4/Rhob/Son/Stmn1	9
iD8	down	GO:1902305	regulation of sodium ion transmembrane transport	6/255	64/23328	7.09469e+09	0.000910167217990213	0.000573388932571997	Atp1a2/Dmd/Fxyd1/Ank3/Nedd4/Atp1b2	6
iD8	down	GO:1903825	organic acid transmembrane transport	8/255	125/23328	7.14411e+09	0.0009119662478444	0.000574522288934837	Kcnj10/Slc1a2/Slc6a9/Slc2a1/Slc6a6/Slc7a10/Agt/Slc1a3	8
iD8	down	GO:0030308	negative regulation of cell growth	10/255	199/23328	7.15642e+09	0.0009119662478444	0.000574522288934837	Serpine2/Bmpr2/Sema3c/Mag/Gja1/Agt/Cryab/Rtn4/Spag9/Foxp1	10
iD8	down	GO:0006898	receptor-mediated endocytosis	11/255	240/23328	7.19231e+09	0.000913494981125187	0.000575485363331203	Dnm3/Syt11/Cd81/Syne1/Clu/Trf/Nedd4/Ramp2/App/Vtn/Siglech	11
iD8	down	GO:0035307	positive regulation of protein dephosphorylation	5/255	40/23328	7.22335e+09	0.000914399963294029	0.000576055485776323	Slc39a10/Cdh5/Itga1/Pdgfrb/Hsp90ab1	5
iD8	down	GO:0043297	apical junction assembly	7/255	93/23328	7.31281e+09	0.000916619012403539	0.000577453446695017	Cldn11/Tjp1/Gja1/Cdh5/Esam/Ramp2/Cldn5	7
iD8	down	GO:0045445	myoblast differentiation	7/255	93/23328	7.31281e+09	0.000916619012403539	0.000577453446695017	Id3/Zfhx3/Cmtm5/Ddx5/Mef2c/Zfp36l1/Epas1	7
iD8	down	GO:0150115	cell-substrate junction organization	7/255	93/23328	7.31281e+09	0.000916619012403539	0.000577453446695017	Dst/Gpm6b/Macf1/Kdr/Fermt2/Clasp2/Enpp2	7
iD8	down	GO:0006874	cellular calcium ion homeostasis	16/255	476/23328	7.68483e+09	0.00095922520014548	0.00060429457657471	Atp1a2/Dbi/Prnp/Dmd/Ank2/S1pr1/Atp2a2/Kdr/Fxyd1/Gja1/S100b/Cdh5/Agt/App/Hexb/Cx3cr1	16
iD8	down	GO:0048880	sensory system development	15/255	426/23328	7.70291e+09	0.00095922520014548	0.00060429457657471	Bmpr2/Clic4/Fgfr3/Kdr/Flt1/Ptn/Gja1/Bsg/Col4a1/Cryab/Ctnnb1/Ntrk2/Pdgfrb/P2ry12/Jun	15
iD8	down	GO:0061640	cytoskeleton-dependent cytokinesis	7/255	94/23328	7.82846e+09	0.00097169448911973	0.000612150003746284	Ank3/Septin7/Sptbn1/Septin4/Rhob/Son/Stmn1	7
iD8	down	GO:0031647	regulation of protein stability	12/255	287/23328	8.19734e+09	0.00101418868062153	0.000638920578014528	Id1/Prnp/Ank2/Plpp3/Cd81/Clu/Cryab/Rtn4/Atp1b2/Cdc37l1/Hsp90aa1/Hsp90ab1	12
iD8	down	GO:0010811	positive regulation of cell-substrate adhesion	8/255	128/23328	8.44371e+09	0.00103795245036917	0.00065389132437867	Itga6/Dmd/Kdr/Ptn/Spock2/Utrn/Enpp2/Vtn	8
iD8	down	GO:0061387	regulation of extent of cell growth	8/255	128/23328	8.44371e+09	0.00103795245036917	0.00065389132437867	Bmpr2/Sema3c/Cxcl12/Mag/Dpysl2/Clasp2/Rtn4/Mapt	8
iD8	down	GO:1902307	positive regulation of sodium ion transmembrane transport	4/255	22/23328	8.73594e+09	0.00106701288173248	0.000672198872035989	Dmd/Fxyd1/Ank3/Atp1b2	4
iD8	down	GO:1903975	regulation of glial cell migration	4/255	22/23328	8.73594e+09	0.00106701288173248	0.000672198872035989	Ptprz1/Atp1b2/P2ry12/Cx3cr1	4
iD8	down	GO:0010765	positive regulation of sodium ion transport	5/255	42/23328	9.17356e+09	0.00111335027109448	0.000701390591644528	Dmd/Fxyd1/Ank3/Atp1b2/Gnas	5
iD8	down	GO:0030501	positive regulation of bone mineralization	5/255	42/23328	9.17356e+09	0.00111335027109448	0.000701390591644528	Bmpr2/Gpm6b/Fgfr3/Ptn/Mef2c	5
iD8	down	GO:0051896	regulation of protein kinase B signaling	9/255	166/23328	9.22429e+09	0.00111596420693655	0.000703037324082994	Eng/Igf1r/Rtn4/Ntrk2/Nrxn1/P2ry12/Hsp90aa1/Hsp90ab1/Cx3cr1	9
iD8	down	GO:0071902	positive regulation of protein serine/threonine kinase activity	12/255	291/23328	9.34473e+09	0.00112696813039272	0.000709969597405879	Flt1/Cd81/Kitl/Agt/Trf/Spag9/App/Nrxn1/Itga1/Pdgfrb/Hsp90ab1/Csf1r	12
iD8	down	GO:0031032	actomyosin structure organization	10/255	207/23328	9.92637e+09	0.00117118030317939	0.000737822468899996	Csrp1/S1pr1/Tjp1/Clasp2/Tpm1/Ccdc88a/Mef2c/Foxp1/Pdgfrb/Stmn1	10
iD8	down	GO:0031345	negative regulation of cell projection organization	10/255	207/23328	9.92637e+09	0.00117118030317939	0.000737822468899996	Dnm3/Id1/Prnp/Sema3c/Ptprz1/Mag/Rtn4/Pmp22/Spag9/Nrxn1	10
iD8	down	GO:0035265	organ growth	10/255	207/23328	9.92637e+09	0.00117118030317939	0.000737822468899996	S1pr1/Kdr/Gja1/Sorbs2/Agt/Ncam1/Ctnnb1/Mef2c/Foxp1/Pdgfrb	10
iD8	down	GO:2000377	regulation of reactive oxygen species metabolic process	10/255	207/23328	9.92637e+09	0.00117118030317939	0.000737822468899996	Cd34/Agt/Clu/Cryab/Mapt/App/Klf2/Pdgfrb/Hsp90aa1/Cx3cr1	10
iD8	down	GO:0002761	regulation of myeloid leukocyte differentiation	8/255	131/23328	9.93351e+09	0.00117118030317939	0.000737822468899996	Car2/Fgfr3/Kitl/Ctnnb1/Zfp36l1/Gnas/Jun/Csf1r	8
iD8	down	GO:0048640	negative regulation of developmental growth	8/255	131/23328	9.93351e+09	0.00117118030317939	0.000737822468899996	Fgfr3/Sema3c/Mag/Gja1/Rtn4/Spag9/Foxp1/Gnas	8
iD8	down	GO:0051258	protein polymerization	12/255	293/23328	9.96848e+09	0.00117118030317939	0.000737822468899996	Dnm3/Cdh5/Rdx/Esam/Clasp2/Tpm1/Sptbn1/Mapt/Tubb4a/Vtn/Stmn1/Hsp90aa1	12
iD8	down	GO:0002763	positive regulation of myeloid leukocyte differentiation	6/255	68/23328	9.98705e+08	0.00117118030317939	0.000737822468899996	Car2/Kitl/Zfp36l1/Gnas/Jun/Csf1r	6
iD8	down	GO:0030032	lamellipodium assembly	6/255	68/23328	9.98705e+08	0.00117118030317939	0.000737822468899996	S1pr1/Ccdc88a/Pmp22/P2ry12/Hsp90aa1/Ablim1	6
iD8	down	GO:0060562	epithelial tube morphogenesis	14/255	387/23328	0.0001004911865609	0.00117485567652086	0.000740137887820183	Eng/Clic4/Kdr/Flt1/Cxcl12/Gja1/Bsg/Col4a1/Agt/Ctnnb1/Mef2c/Rhob/Slc12a2/Mgp	14
iD8	down	GO:0036473	cell death in response to oxidative stress	7/255	98/23328	0.000101964830594666	0.00118844983952259	0.000748701965342092	Gpr37l1/Hspb1/Gpr37/Ctnnb1/Mapt/App/Foxp1	7
iD8	down	GO:0001666	response to hypoxia	10/255	208/23328	0.000103291703338929	0.00120025587192926	0.000756139552837852	Cd34/Eng/Kdr/Flt1/Bnip3l/Cryab/Rtn4/Zfp36l1/Epas1/Egr1	10
iD8	down	GO:0043254	regulation of protein-containing complex assembly	15/255	438/23328	0.000104780263815456	0.00121095418752904	0.000762879298722811	Cdh5/Clu/Ncam1/Cryab/Rdx/Esam/Clasp2/Tpm1/Thra/Sptbn1/Mapt/Tubb4a/Stmn1/P2ry12/Hsp90aa1	15
iD8	down	GO:0010996	response to auditory stimulus	4/255	23/23328	0.000104845889634348	0.00121095418752904	0.000762879298722811	Atp1a2/Ptn/Nrxn1/Slc1a3	4
iD8	down	GO:0007179	transforming growth factor beta receptor signaling pathway	9/255	169/23328	0.000105774942684225	0.00121434716481019	0.00076501681321798	Eng/Ltbp4/Htra1/Hpgd/Cdh5/Fermt2/Cldn5/Hsp90ab1/Jun	9
iD8	down	GO:0051017	actin filament bundle assembly	9/255	169/23328	0.000105774942684225	0.00121434716481019	0.00076501681321798	Id1/S1pr1/Cald1/Tjp1/Rdx/Clasp2/Tpm1/Ccdc88a/Stmn1	9
iD8	down	GO:0000281	mitotic cytokinesis	6/255	69/23328	0.000108391271158143	0.00123695471533606	0.000779259162324683	Ank3/Septin7/Sptbn1/Rhob/Son/Stmn1	6
iD8	down	GO:0048168	regulation of neuronal synaptic plasticity	6/255	69/23328	0.000108391271158143	0.00123695471533606	0.000779259162324683	Kcnj10/Kdr/S100b/Agt/App/Egr1	6
iD8	down	GO:0051494	negative regulation of cytoskeleton organization	9/255	171/23328	0.000115690152772356	0.00130614640918359	0.000822848681584333	S1pr1/Tjp1/Cdh5/Rdx/Clasp2/Tpm1/Sptbn1/Tubb4a/Stmn1	9
iD8	down	GO:0046889	positive regulation of lipid biosynthetic process	7/255	100/23328	0.000115820986846256	0.00130614640918359	0.000822848681584333	Acsl3/Dbi/Igf1r/Agt/Zbtb20/App/Adgrf5	7
iD8	down	GO:0098659	inorganic cation import across plasma membrane	7/255	100/23328	0.000115820986846256	0.00130614640918359	0.000822848681584333	Slc39a10/Atp1a2/Kcnj10/Prnp/Slc6a1/Atp1b2/Slc12a2	7
iD8	down	GO:0099587	inorganic ion import across plasma membrane	7/255	100/23328	0.000115820986846256	0.00130614640918359	0.000822848681584333	Slc39a10/Atp1a2/Kcnj10/Prnp/Slc6a1/Atp1b2/Slc12a2	7
iD8	down	GO:0055076	transition metal ion homeostasis	8/255	134/23328	0.000116345612392025	0.00130820375345503	0.000824144771371369	Slc39a10/Prnp/Mt3/Mt1/Aplp2/Trf/App/Epas1	8
iD8	down	GO:0150076	neuroinflammatory response	6/255	70/23328	0.000117479421449535	0.00131707867507792	0.000829735811935595	Syt11/Agt/Clu/App/Jun/Cx3cr1	6
iD8	down	GO:0061572	actin filament bundle organization	9/255	172/23328	0.000120932353920576	0.00135182569894258	0.000851625810311723	Id1/S1pr1/Cald1/Tjp1/Rdx/Clasp2/Tpm1/Ccdc88a/Stmn1	9
iD8	down	GO:0001937	negative regulation of endothelial cell proliferation	5/255	45/23328	0.000128285044893139	0.00142640671672539	0.000898610506454752	Eng/Flt1/Gja1/Sparc/Mef2c	5
iD8	down	GO:0048511	rhythmic process	12/255	301/23328	0.000128350486673694	0.00142640671672539	0.000898610506454752	Id1/Ptgds/Id3/Ptn/Igf1r/Zfhx3/Agt/Ddx5/Ntrk2/Enpp2/Klf9/Egr1	12
iD8	down	GO:0001505	regulation of neurotransmitter levels	11/255	257/23328	0.000131862841537398	0.00146119316868833	0.000920525343821716	Atp1a2/Kcnj10/Slc1a2/Gpm6b/Slc6a9/Atp2a2/Slc6a11/Slc6a1/Mef2c/Ntrk2/Nrxn1	11
iD8	down	GO:0048738	cardiac muscle tissue development	11/255	258/23328	0.000136427690982978	0.00150740769545643	0.000949639662211904	Eng/S1pr1/Gja1/Sorbs2/Agt/Ncam1/Tpm1/Ctnnb1/Mef2c/Foxp1/Pdgfrb	11
iD8	down	GO:0007612	learning	9/255	175/23328	0.000137866265739055	0.00151891277786861	0.000956887656638731	Atp1a2/Syt11/Slc6a1/Ptn/Agt/Ntrk2/App/Nrxn1/Jun	9
iD8	down	GO:0030004	cellular monovalent inorganic cation homeostasis	7/255	103/23328	0.000139439629095144	0.00153183247709982	0.000965026834149092	Atp1a2/Car2/Clic4/Slc4a4/Agt/Atp1b2/Slc12a2	7
iD8	down	GO:0070374	positive regulation of ERK1 and ERK2 cascade	10/255	216/23328	0.000140793313499814	0.00154227174071573	0.000971603381956191	Fgfr3/Kdr/Mt3/Ntsr2/App/Nrxn1/Pdgfrb/Acta2/Jun/Csf1r	10
iD8	down	GO:0002685	regulation of leukocyte migration	10/255	217/23328	0.000146201175160313	0.00159693455039393	0.00100603996621593	Cxcl12/Ptn/Cd81/Kitl/Rtn4/App/Rarres2/P2ry12/Csf1r/Cx3cr1	10
iD8	down	GO:0046916	cellular transition metal ion homeostasis	7/255	104/23328	0.000148127802731936	0.00161197252156711	0.00101551361684694	Slc39a10/Prnp/Mt3/Mt1/Aplp2/Trf/App	7
iD8	down	GO:0014068	positive regulation of phosphatidylinositol 3-kinase signaling	6/255	73/23328	0.000148421220923783	0.00161197252156711	0.00101551361684694	Kdr/Flt1/Igf1r/Agt/Ntrk2/Pdgfrb	6
iD8	down	GO:0016358	dendrite development	12/255	306/23328	0.000149642556974425	0.00162063313119894	0.00102096964472188	Dnm3/Klf7/Id1/Ptprd/Ptprz1/Ptn/Syne1/Septin7/Nedd4/Mef2c/Ntrk2/App	12
iD8	down	GO:0050821	protein stabilization	9/255	178/23328	0.000156737445067548	0.00169182694826272	0.00106582046549971	Ank2/Plpp3/Clu/Cryab/Rtn4/Atp1b2/Cdc37l1/Hsp90aa1/Hsp90ab1	9
iD8	down	GO:0030595	leukocyte chemotaxis	10/255	219/23328	0.000157543916709791	0.00169182694826272	0.00106582046549971	S1pr1/Flt1/Cxcl12/Ptn/App/Slc12a2/Itga1/Rarres2/Csf1r/Cx3cr1	10
iD8	down	GO:0097529	myeloid leukocyte migration	10/255	219/23328	0.000157543916709791	0.00169182694826272	0.00106582046549971	Flt1/Cxcl12/Cd81/Rtn4/App/Itga1/Rarres2/P2ry12/Csf1r/Cx3cr1	10
iD8	down	GO:1901184	regulation of ERBB signaling pathway	6/255	74/23328	0.00016005568913043	0.00171398571301298	0.00107978008766158	Agt/Aplp2/Ccdc88a/Rtn4/App/Itga1	6
iD8	down	GO:0110110	positive regulation of animal organ morphogenesis	7/255	106/23328	0.000166820604884885	0.00178143902925954	0.00112227446038405	Cd34/Eng/Sema3c/Ptn/Agt/Ctnnb1/Rtn4	7
iD8	down	GO:0060047	heart contraction	10/255	221/23328	0.000169619520567154	0.00180628252681958	0.00113792541579724	Atp1a2/Dmd/Ank2/Atp2a2/Fxyd1/Gja1/Agt/Tpm1/Thra/Epas1	10
iD8	down	GO:0051145	smooth muscle cell differentiation	6/255	75/23328	0.000172399627241094	0.00183078826372973	0.00115336358809246	Eng/Agt/Ctnnb1/Ramp2/Mef2c/Pdgfrb	6
iD8	down	GO:0003012	muscle system process	14/255	408/23328	0.000174147201817822	0.00183359660205156	0.00115513279058716	Atp1a2/Dmd/Ank2/Atp2a2/Cald1/Fxyd1/Sorbs2/Agt/Tpm1/Mef2c/Foxp1/Mylk/Acta2/Gatm	14
iD8	down	GO:0001774	microglial cell activation	5/255	48/23328	0.000175062191930112	0.00183359660205156	0.00115513279058716	Syt11/Clu/App/Jun/Cx3cr1	5
iD8	down	GO:0002269	leukocyte activation involved in inflammatory response	5/255	48/23328	0.000175062191930112	0.00183359660205156	0.00115513279058716	Syt11/Clu/App/Jun/Cx3cr1	5
iD8	down	GO:0045429	positive regulation of nitric oxide biosynthetic process	5/255	48/23328	0.000175062191930112	0.00183359660205156	0.00115513279058716	Agt/Clu/App/Klf2/Hsp90aa1	5
iD8	down	GO:1903115	regulation of actin filament-based movement	5/255	48/23328	0.000175062191930112	0.00183359660205156	0.00115513279058716	Atp1a2/Ank2/Atp2a2/Fxyd1/Acta2	5
iD8	down	GO:0110020	regulation of actomyosin structure organization	7/255	107/23328	0.0001768576833405	0.00184230769321725	0.00116062062091801	S1pr1/Tjp1/Clasp2/Tpm1/Ccdc88a/Mef2c/Stmn1	7
iD8	down	GO:1903426	regulation of reactive oxygen species biosynthetic process	7/255	107/23328	0.0001768576833405	0.00184230769321725	0.00116062062091801	Cd34/Agt/Clu/App/Klf2/Hsp90aa1/Cx3cr1	7
iD8	down	GO:0010256	endomembrane system organization	14/255	410/23328	0.00018313235327788	0.00190248637657972	0.00119853210612068	Serpine2/Ank2/Syt11/Atp2a2/Reep3/Ank3/Syne1/Clu/Clasp2/Rtn4/Sptbn1/Esyt2/Ndrg1/Rtn3	14
iD8	down	GO:0048813	dendrite morphogenesis	9/255	182/23328	0.000185209045793677	0.00191884602186783	0.00120883838760785	Dnm3/Klf7/Id1/Ptprd/Ptprz1/Ptn/Syne1/Septin7/Nedd4	9
iD8	down	GO:0043550	regulation of lipid kinase activity	5/255	49/23328	0.000193231533514934	0.00199117022271588	0.00125440132978343	Fgfr3/Flt1/Cd81/App/Pdgfrb	5
iD8	down	GO:1904407	positive regulation of nitric oxide metabolic process	5/255	49/23328	0.000193231533514934	0.00199117022271588	0.00125440132978343	Agt/Clu/App/Klf2/Hsp90aa1	5
iD8	down	GO:1903201	regulation of oxidative stress-induced cell death	6/255	77/23328	0.00019933910424413	0.00202734601899854	0.00127719142901515	Gpr37l1/Hspb1/Gpr37/Ctnnb1/App/Foxp1	6
iD8	down	GO:0099612	protein localization to axon	3/255	11/23328	0.000199611517392453	0.00202734601899854	0.00127719142901515	Mal/Ugt8a/Ank3	3
iD8	down	GO:2001214	positive regulation of vasculogenesis	3/255	11/23328	0.000199611517392453	0.00202734601899854	0.00127719142901515	Cd34/Kdr/Ramp2	3
iD8	down	GO:0042908	xenobiotic transport	4/255	27/23328	0.000200781033754257	0.00202734601899854	0.00127719142901515	Slc2a1/Abcb1a/Slc6a6/Abcg2	4
iD8	down	GO:0048745	smooth muscle tissue development	4/255	27/23328	0.000200781033754257	0.00202734601899854	0.00127719142901515	Eng/Foxp1/Pdgfrb/Mylk	4
iD8	down	GO:0061298	retina vasculature development in camera-type eye	4/255	27/23328	0.000200781033754257	0.00202734601899854	0.00127719142901515	Bmpr2/Clic4/Col4a1/Pdgfrb	4
iD8	down	GO:0030534	adult behavior	9/255	184/23328	0.000200984604028367	0.00202734601899854	0.00127719142901515	Atp1a2/Kcnj10/Slc1a2/Cxcl12/Pmp22/Mapt/App/Nrxn1/Cnp	9
iD8	down	GO:0046890	regulation of lipid biosynthetic process	9/255	184/23328	0.000200984604028367	0.00202734601899854	0.00127719142901515	Acsl3/Dbi/Igfbp7/Igf1r/Agt/Zbtb20/App/Adgrf5/Egr1	9
iD8	down	GO:0051146	striated muscle cell differentiation	12/255	317/23328	0.000207349999833687	0.00208605012990576	0.00131417396016476	Csrp1/Dmd/Cxcl12/Cd81/Sorbs2/Agt/Thra/Pmp22/Spag9/Mef2c/Foxp1/Pdgfrb	12
iD8	down	GO:0008344	adult locomotory behavior	7/255	110/23328	0.000209934067570267	0.00209677220923777	0.00132092867677245	Atp1a2/Kcnj10/Cxcl12/Pmp22/Mapt/App/Cnp	7
iD8	down	GO:0061041	regulation of wound healing	8/255	146/23328	0.000210275397856683	0.00209677220923777	0.00132092867677245	Serpine2/Cd34/Plpp3/Gja1/Clasp2/Slc12a2/Mylk/Acta2	8
iD8	down	GO:0032271	regulation of protein polymerization	10/255	227/23328	0.000210623851707585	0.00209677220923777	0.00132092867677245	Cdh5/Rdx/Esam/Clasp2/Tpm1/Sptbn1/Mapt/Tubb4a/Stmn1/Hsp90aa1	10
iD8	down	GO:0008038	neuron recognition	5/255	50/23328	0.000212803457280736	0.00209677220923777	0.00132092867677245	Ptprz1/Bsg/Ncam1/Rtn4/App	5
iD8	down	GO:0034332	adherens junction organization	5/255	50/23328	0.000212803457280736	0.00209677220923777	0.00132092867677245	Tjp1/Cdh5/Rdx/Ctnnb1/Ramp2	5
iD8	down	GO:0070169	positive regulation of biomineral tissue development	5/255	50/23328	0.000212803457280736	0.00209677220923777	0.00132092867677245	Bmpr2/Gpm6b/Fgfr3/Ptn/Mef2c	5
iD8	down	GO:0110151	positive regulation of biomineralization	5/255	50/23328	0.000212803457280736	0.00209677220923777	0.00132092867677245	Bmpr2/Gpm6b/Fgfr3/Ptn/Mef2c	5
iD8	down	GO:1902475	L-alpha-amino acid transmembrane transport	5/255	50/23328	0.000212803457280736	0.00209677220923777	0.00132092867677245	Kcnj10/Slc1a2/Slc6a9/Agt/Slc1a3	5
iD8	down	GO:0003208	cardiac ventricle morphogenesis	6/255	78/23328	0.000213998056377471	0.00210312228671227	0.00132492911105846	Eng/Sema3c/Cpe/Tpm1/Ctnnb1/Mef2c	6
iD8	down	GO:0045667	regulation of osteoblast differentiation	8/255	147/23328	0.000220311448874921	0.00215961710012519	0.00136051982463109	Bmpr2/Id1/Id3/Ctnnb1/Ddx5/Mef2c/Jund/Gnas	8
iD8	down	GO:0030316	osteoclast differentiation	7/255	111/23328	0.000222006308397341	0.00216567539767239	0.00136433644282513	Car2/Fgfr3/Cd81/Trf/Ctnnb1/Gnas/Csf1r	7
iD8	down	GO:0110053	regulation of actin filament organization	11/255	273/23328	0.000222838346319426	0.00216567539767239	0.00136433644282513	Id1/Dstn/S1pr1/Tjp1/Rdx/Esam/Clasp2/Tpm1/Ccdc88a/Sptbn1/Stmn1	11
iD8	down	GO:0001654	eye development	14/255	418/23328	0.000223195424191191	0.00216567539767239	0.00136433644282513	Bmpr2/Clic4/Fgfr3/Kdr/Flt1/Ptn/Gja1/Bsg/Col4a1/Cryab/Ctnnb1/Ntrk2/Pdgfrb/Jun	14
iD8	down	GO:0032103	positive regulation of response to external stimulus	14/255	418/23328	0.000223195424191191	0.00216567539767239	0.00136433644282513	Bmpr2/S1pr1/Kdr/Hspb1/Cxcl12/Ptn/Igf1r/Cd81/Rtn4/App/Pdgfrb/Rarres2/P2ry12/Csf1r	14
iD8	down	GO:0060428	lung epithelium development	5/255	51/23328	0.000233848811752347	0.00225758587709399	0.00142223838726573	Nfib/Fgfr3/Thra/Foxp1/Klf2	5
iD8	down	GO:0098754	detoxification	5/255	51/23328	0.000233848811752347	0.00225758587709399	0.00142223838726573	Gstm5/Abcb1a/Abcg2/Mt3/Mt1	5
iD8	down	GO:0007009	plasma membrane organization	7/255	112/23328	0.000234632069180524	0.00225944181480389	0.00142340759455135	Ank2/Syt11/Atp2a2/Ank3/Clu/Sptbn1/Ndrg1	7
iD8	down	GO:0003015	heart process	10/255	231/23328	0.000242345560363314	0.00232202275004749	0.00146283245511479	Atp1a2/Dmd/Ank2/Atp2a2/Fxyd1/Gja1/Agt/Tpm1/Thra/Epas1	10
iD8	down	GO:0043393	regulation of protein binding	10/255	231/23328	0.000242345560363314	0.00232202275004749	0.00146283245511479	Id1/Atp2a2/Cald1/Aplp2/Ramp2/Cldn5/App/Vtn/Stmn1/Hsp90ab1	10
iD8	down	GO:0061448	connective tissue development	11/255	276/23328	0.000244771832694317	0.00233940679097593	0.00147378408738052	Bmpr2/Klf7/Nfib/Fgfr3/Ctnnb1/Thra/Mef2c/Pdgfrb/Gnas/Mgp/Egr1	11
iD8	down	GO:0048041	focal adhesion assembly	6/255	80/23328	0.000245858351646983	0.00234393136744742	0.00147663448895733	Gpm6b/Macf1/Kdr/Fermt2/Clasp2/Enpp2	6
iD8	down	GO:0001974	blood vessel remodeling	5/255	52/23328	0.000256439991839991	0.00243873156418977	0.00153635690319429	Bmpr2/Sema3c/Gja1/Mef2c/Epas1	5
iD8	down	GO:0010927	cellular component assembly involved in morphogenesis	7/255	114/23328	0.000261619083847514	0.00247566771670556	0.00155962601313995	Csrp1/Ugt8a/Clasp2/Pmp22/Mef2c/Foxp1/Pdgfrb	7
iD8	down	GO:2000379	positive regulation of reactive oxygen species metabolic process	7/255	114/23328	0.000261619083847514	0.00247566771670556	0.00155962601313995	Agt/Clu/Mapt/App/Klf2/Pdgfrb/Hsp90aa1	7
iD8	down	GO:0010232	vascular transport	3/255	12/23328	0.000264000985959896	0.00249203893660415	0.00156993958642298	Abcb1a/Abcg2/Gja1	3
iD8	down	GO:0036293	response to decreased oxygen levels	10/255	234/23328	0.000268684071697332	0.00252999804457857	0.00159385313985869	Cd34/Eng/Kdr/Flt1/Bnip3l/Cryab/Rtn4/Zfp36l1/Epas1/Egr1	10
iD8	down	GO:0048259	regulation of receptor-mediated endocytosis	7/255	115/23328	0.000276018743351569	0.00259267728705908	0.00163333993220843	Syt11/Syne1/Clu/Trf/Nedd4/App/Vtn	7
iD8	down	GO:0031103	axon regeneration	5/255	53/23328	0.000280650905316947	0.00261689856347973	0.00164859889952548	Ptn/Igf1r/Mag/Rtn4/Jun	5
iD8	down	GO:0031113	regulation of microtubule polymerization	5/255	53/23328	0.000280650905316947	0.00261689856347973	0.00164859889952548	Cdh5/Clasp2/Mapt/Tubb4a/Stmn1	5
iD8	down	GO:0034605	cellular response to heat	5/255	53/23328	0.000280650905316947	0.00261689856347973	0.00164859889952548	Cd34/Pmp22/Mapt/Hsp90aa1/Hsp90ab1	5
iD8	down	GO:0032272	negative regulation of protein polymerization	6/255	83/23328	0.00030051823170052	0.00279533138635301	0.00176100835992007	Cdh5/Rdx/Tpm1/Sptbn1/Tubb4a/Stmn1	6
iD8	down	GO:0043552	positive regulation of phosphatidylinositol 3-kinase activity	4/255	30/23328	0.000305563142442936	0.00280532474670116	0.00176730399671028	Fgfr3/Flt1/App/Pdgfrb	4
iD8	down	GO:0048714	positive regulation of oligodendrocyte differentiation	4/255	30/23328	0.000305563142442936	0.00280532474670116	0.00176730399671028	Ptprz1/Ptn/Enpp2/Qk	4
iD8	down	GO:0051957	positive regulation of amino acid transport	4/255	30/23328	0.000305563142442936	0.00280532474670116	0.00176730399671028	Slc6a1/Agt/Dpysl2/Slc12a2	4
iD8	down	GO:0071711	basement membrane organization	4/255	30/23328	0.000305563142442936	0.00280532474670116	0.00176730399671028	Col4a1/Clasp2/Ramp2/Pmp22	4
iD8	down	GO:0014014	negative regulation of gliogenesis	5/255	54/23328	0.000306556938319658	0.00280532474670116	0.00176730399671028	Gpr37l1/Fgfr3/Ptn/Ctnnb1/Atp1b2	5
iD8	down	GO:2000649	regulation of sodium ion transmembrane transporter activity	5/255	54/23328	0.000306556938319658	0.00280532474670116	0.00176730399671028	Atp1a2/Dmd/Fxyd1/Ank3/Nedd4	5
iD8	down	GO:1901890	positive regulation of cell junction assembly	7/255	117/23328	0.000306729203275198	0.00280532474670116	0.00176730399671028	Ptprd/Kdr/Agt/Ntrk2/Enpp2/Cldn5/Nrxn1	7
iD8	down	GO:0099111	microtubule-based transport	9/255	195/23328	0.000309091312064869	0.0028134668714857	0.00177243338848225	Dst/Kif1b/Hspb1/Gja1/Fez1/Mapt/App/Pura/Aqp4	9
iD8	down	GO:1905475	regulation of protein localization to membrane	9/255	195/23328	0.000309091312064869	0.0028134668714857	0.00177243338848225	Acsl3/Prnp/Ptn/Cd81/Ank3/Sorbs2/Clasp2/Sptbn1/Nrxn1	9
iD8	down	GO:0007519	skeletal muscle tissue development	9/255	196/23328	0.000320933810903457	0.00290741696465383	0.00183162025279898	Gpcpd1/Dmd/S100b/Ctnnb1/Pmp22/Ddx5/Mef2c/Foxp1/Egr1	9
iD8	down	GO:0072330	monocarboxylic acid biosynthetic process	9/255	196/23328	0.000320933810903457	0.00290741696465383	0.00183162025279898	Acsl3/Ptgds/Plp1/Abhd2/Agt/Qk/Scd2/Slc1a3/Gatm	9
iD8	down	GO:0006813	potassium ion transport	10/255	240/23328	0.00032859093117718	0.00296974735198666	0.00187088727269724	Atp1a2/Kcnj10/Prnp/Ank2/Fxyd1/Ank3/Atp1b2/Slc12a2/Slc1a3/P2ry12	10
iD8	down	GO:0030856	regulation of epithelial cell differentiation	8/255	156/23328	0.000329584584384685	0.00297170251439304	0.00187211898975213	Klf7/Id1/Abcb1a/Cdh5/Ctnnb1/Zfp36l1/Cldn5/Foxp1	8
iD8	down	GO:0050773	regulation of dendrite development	9/255	197/23328	0.000333148946234616	0.0029924592480545	0.00188519535761353	Dnm3/Id1/Ptprd/Ptprz1/Ptn/Syne1/Nedd4/Mef2c/Ntrk2	9
iD8	down	GO:0031529	ruffle organization	5/255	55/23328	0.000334234919937032	0.0029924592480545	0.00188519535761353	Rdx/Tpm1/Pdgfrb/P2ry12/Csf1r	5
iD8	down	GO:0032892	positive regulation of organic acid transport	5/255	55/23328	0.000334234919937032	0.0029924592480545	0.00188519535761353	Slc6a1/Fxyd1/Agt/Dpysl2/Slc12a2	5
iD8	down	GO:0001952	regulation of cell-matrix adhesion	7/255	119/23328	0.000340124029531971	0.00302668901838426	0.00190675949559128	Dmd/Gpm6b/Macf1/Kdr/Utrn/Clasp2/Enpp2	7
iD8	down	GO:0071073	positive regulation of phospholipid biosynthetic process	3/255	13/23328	0.000340433240362342	0.00302668901838426	0.00190675949559128	Acsl3/App/Adgrf5	3
iD8	down	GO:1903977	positive regulation of glial cell migration	3/255	13/23328	0.000340433240362342	0.00302668901838426	0.00190675949559128	Ptprz1/P2ry12/Cx3cr1	3
iD8	down	GO:0051497	negative regulation of stress fiber assembly	4/255	31/23328	0.000347837734008527	0.00307109389633856	0.00193473376786559	S1pr1/Tjp1/Clasp2/Stmn1	4
iD8	down	GO:0055075	potassium ion homeostasis	4/255	31/23328	0.000347837734008527	0.00307109389633856	0.00193473376786559	Atp1a2/Kcnj10/Atp1b2/Slc12a2	4
iD8	down	GO:0060074	synapse maturation	4/255	31/23328	0.000347837734008527	0.00307109389633856	0.00193473376786559	Bcan/Nfia/Nrxn1/Cx3cr1	4
iD8	down	GO:0071805	potassium ion transmembrane transport	9/255	200/23328	0.000372120868906682	0.00327792184753513	0.00206503164700094	Atp1a2/Kcnj10/Prnp/Ank2/Ank3/Atp1b2/Slc12a2/Slc1a3/P2ry12	9
iD8	down	GO:0009266	response to temperature stimulus	8/255	159/23328	0.000374558711877326	0.00329181139197016	0.00207378180949866	Cd34/Cxcl12/Agt/Thra/Pmp22/Mapt/Hsp90aa1/Hsp90ab1	8
iD8	down	GO:0051098	regulation of binding	13/255	390/23328	0.000389800552482332	0.00341790713793567	0.00215321985533456	Id1/Nfib/Atp2a2/Cald1/Aplp2/Ctnnb1/Ramp2/Cldn5/App/Vtn/Stmn1/Hsp90ab1/Jun	13
iD8	down	GO:0071900	regulation of protein serine/threonine kinase activity	14/255	442/23328	0.000391786207569474	0.00342745691427482	0.0021592360421991	Flt1/Igf1r/Cd81/Kitl/Agt/Trf/Pmp22/Spag9/App/Nrxn1/Itga1/Pdgfrb/Hsp90ab1/Csf1r	14
iD8	down	GO:0055078	sodium ion homeostasis	5/255	57/23328	0.000395221041808057	0.00344961196993654	0.00217319332770208	Atp1a2/Agt/Atp1b2/Slc12a2/Gnas	5
iD8	down	GO:0051261	protein depolymerization	7/255	123/23328	0.000415647572461314	0.00361963706040912	0.00228030606831672	Dstn/Stmn4/Rdx/Clasp2/Tpm1/Sptbn1/Stmn1	7
iD8	down	GO:0031214	biomineral tissue development	8/255	162/23328	0.000424407385284388	0.00367915971415469	0.00231780426669216	Bmpr2/Gpm6b/S1pr1/Fgfr3/Ptn/Gja1/Mef2c/Mgp	8
iD8	down	GO:0110148	biomineralization	8/255	162/23328	0.000424407385284388	0.00367915971415469	0.00231780426669216	Bmpr2/Gpm6b/S1pr1/Fgfr3/Ptn/Gja1/Mef2c/Mgp	8
iD8	down	GO:0035690	cellular response to drug	5/255	58/23328	0.000428689724830434	0.00369950523256603	0.0023306215763622	Prnp/Gstm1/Ppp1r14a/Mef2c/Mylk	5
iD8	down	GO:0061614	pri-miRNA transcription by RNA polymerase II	5/255	58/23328	0.000428689724830434	0.00369950523256603	0.0023306215763622	Nfib/Ddx5/App/Egr1/Jun	5
iD8	down	GO:0010882	regulation of cardiac muscle contraction by calcium ion signaling	3/255	14/23328	0.000429785947681808	0.00370061188735935	0.0023313187489236	Dmd/Ank2/Atp2a2	3
iD8	down	GO:0003073	regulation of systemic arterial blood pressure	7/255	124/23328	0.000436477060733956	0.00374977933300205	0.00236229335294924	Bmpr2/Gpr37l1/Eng/Gja1/Agt/Tpm1/Rarres2	7
iD8	down	GO:0007617	mating behavior	4/255	33/23328	0.000444676405659524	0.00380076861669933	0.00239441568209261	Aplp2/Thra/App/Hexb	4
iD8	down	GO:0060487	lung epithelial cell differentiation	4/255	33/23328	0.000444676405659524	0.00380076861669933	0.00239441568209261	Nfib/Thra/Foxp1/Klf2	4
iD8	down	GO:0001649	osteoblast differentiation	9/255	205/23328	0.000445394805200444	0.00380076861669933	0.00239441568209261	Bmpr2/Id1/Id3/Gja1/Ctnnb1/Ddx5/Mef2c/Jund/Gnas	9
iD8	down	GO:1903409	reactive oxygen species biosynthetic process	7/255	125/23328	0.000458131734119302	0.00390075193661044	0.00245740337044886	Cd34/Agt/Clu/App/Klf2/Hsp90aa1/Cx3cr1	7
iD8	down	GO:0060538	skeletal muscle organ development	9/255	206/23328	0.000461385805141183	0.00391972874012165	0.00246935841441644	Gpcpd1/Dmd/S100b/Ctnnb1/Pmp22/Ddx5/Mef2c/Foxp1/Egr1	9
iD8	down	GO:1903035	negative regulation of response to wounding	6/255	90/23328	0.000465229342306438	0.00394361812779936	0.00248440829781102	Serpine2/Cd34/Gja1/Clasp2/Rtn4/Slc12a2	6
iD8	down	GO:0051222	positive regulation of protein transport	12/255	348/23328	0.000481315276985861	0.00407094757503749	0.002564623553199	Acsl3/Glul/Cd34/Prnp/Cd81/Ank3/Gja1/Bsg/Agt/App/Hsp90aa1/Hsp90ab1	12
iD8	down	GO:1900407	regulation of cellular response to oxidative stress	6/255	91/23328	0.000493576451027907	0.00416543658339887	0.00262414992436819	Gpr37l1/Hspb1/Gpr37/Ctnnb1/App/Foxp1	6
iD8	down	GO:0050770	regulation of axonogenesis	9/255	208/23328	0.000494785537395253	0.00416644297238338	0.00262478393127832	Bmpr2/Sema3c/Cxcl12/Mag/Dpysl2/Clasp2/Rtn4/Mapt/Ntrk2	9
iD8	down	GO:0048710	regulation of astrocyte differentiation	4/255	34/23328	0.000499670216170178	0.00418105809852307	0.00263399119716419	Serpine2/Gpr37l1/Fgfr3/Mag	4
iD8	down	GO:1904646	cellular response to amyloid-beta	4/255	34/23328	0.000499670216170178	0.00418105809852307	0.00263399119716419	Prnp/Igf1r/Gja1/App	4
iD8	down	GO:0048260	positive regulation of receptor-mediated endocytosis	5/255	60/23328	0.000501989449966541	0.00418105809852307	0.00263399119716419	Syne1/Clu/Trf/App/Vtn	5
iD8	down	GO:0051893	regulation of focal adhesion assembly	5/255	60/23328	0.000501989449966541	0.00418105809852307	0.00263399119716419	Gpm6b/Macf1/Kdr/Clasp2/Enpp2	5
iD8	down	GO:0090109	regulation of cell-substrate junction assembly	5/255	60/23328	0.000501989449966541	0.00418105809852307	0.00263399119716419	Gpm6b/Macf1/Kdr/Clasp2/Enpp2	5
iD8	down	GO:0030509	BMP signaling pathway	8/255	167/23328	0.000519380288844004	0.00431650183532745	0.00271931830863863	Bmpr2/Id1/Eng/Kdr/Htra1/Cdh5/Ddx5/Egr1	8
iD8	down	GO:2000027	regulation of animal organ morphogenesis	9/255	210/23328	0.000530145960552571	0.00433466377339552	0.00273076000207303	Bmpr2/Cd34/Eng/Nfib/Sema3c/Ptn/Agt/Ctnnb1/Rtn4	9
iD8	down	GO:0019755	one-carbon compound transport	3/255	15/23328	0.000532903995159794	0.00433466377339552	0.00273076000207303	Car2/Car4/Aqp4	3
iD8	down	GO:0030007	cellular potassium ion homeostasis	3/255	15/23328	0.000532903995159794	0.00433466377339552	0.00273076000207303	Atp1a2/Atp1b2/Slc12a2	3
iD8	down	GO:0031115	negative regulation of microtubule polymerization	3/255	15/23328	0.000532903995159794	0.00433466377339552	0.00273076000207303	Cdh5/Tubb4a/Stmn1	3
iD8	down	GO:0043129	surfactant homeostasis	3/255	15/23328	0.000532903995159794	0.00433466377339552	0.00273076000207303	Kdr/Epas1/Adgrf5	3
iD8	down	GO:0048680	positive regulation of axon regeneration	3/255	15/23328	0.000532903995159794	0.00433466377339552	0.00273076000207303	Ptn/Igf1r/Rtn4	3
iD8	down	GO:0071280	cellular response to copper ion	3/255	15/23328	0.000532903995159794	0.00433466377339552	0.00273076000207303	Prnp/Mt3/Mt1	3
iD8	down	GO:0098712	L-glutamate import across plasma membrane	3/255	15/23328	0.000532903995159794	0.00433466377339552	0.00273076000207303	Kcnj10/Slc1a2/Slc1a3	3
iD8	down	GO:0150105	protein localization to cell-cell junction	3/255	15/23328	0.000532903995159794	0.00433466377339552	0.00273076000207303	Abcb1a/Tjp1/Cdh5	3
iD8	down	GO:1903961	positive regulation of anion transmembrane transport	3/255	15/23328	0.000532903995159794	0.00433466377339552	0.00273076000207303	Abcb1a/Fxyd1/Agt	3
iD8	down	GO:0042698	ovulation cycle	5/255	61/23328	0.000541988677342473	0.00439919896704942	0.00277141601019014	Ptn/Igf1r/Agt/Enpp2/Egr1	5
iD8	down	GO:0007215	glutamate receptor signaling pathway	6/255	93/23328	0.000554293133001569	0.0044895395073411	0.00282832892129258	Prnp/Plp1/Slc6a9/Mef2c/App/Nrxn1	6
iD8	down	GO:0046686	response to cadmium ion	4/255	35/23328	0.0005593360871688	0.00451126974946481	0.00284201858192808	Prnp/Mt3/Mt1/Jun	4
iD8	down	GO:1902003	regulation of amyloid-beta formation	4/255	35/23328	0.0005593360871688	0.00451126974946481	0.00284201858192808	Prnp/Clu/Ntrk2/App	4
iD8	down	GO:0006650	glycerophospholipid metabolic process	10/255	257/23328	0.000561722603002539	0.00452098002374464	0.00284813587960068	Acsl3/Dbi/Gpcpd1/Serinc1/Pitpnc1/Enpp2/App/Pdgfrb/Serinc3/Csf1r	10
iD8	down	GO:0050806	positive regulation of synaptic transmission	12/255	355/23328	0.000573896909350602	0.00460926026144402	0.00290375083722729	Serpine2/Glul/Dbi/Prnp/Car2/Ptn/S100b/Ntrk2/App/Nrxn1/Slc1a3/Cx3cr1	12
iD8	down	GO:0032886	regulation of microtubule-based process	10/255	258/23328	0.000578871591390424	0.00463946770206623	0.00292278098003153	Dst/Macf1/Cdh5/Stmn4/Fez1/Clasp2/Ctnnb1/Mapt/Tubb4a/Stmn1	10
iD8	down	GO:1904064	positive regulation of cation transmembrane transport	8/255	170/23328	0.000584169573049855	0.00466370022877696	0.00293804703482845	Dbi/Plp1/Dmd/Ank2/Fxyd1/Ank3/Agt/Atp1b2	8
iD8	down	GO:0031102	neuron projection regeneration	5/255	62/23328	0.000584334922726698	0.00466370022877696	0.00293804703482845	Ptn/Igf1r/Mag/Rtn4/Jun	5
iD8	down	GO:0070252	actin-mediated cell contraction	6/255	94/23328	0.000586748262448031	0.00467320543195588	0.00294403514140591	Atp1a2/Ank2/Atp2a2/Fxyd1/Tpm1/Acta2	6
iD8	down	GO:0045665	negative regulation of neuron differentiation	10/255	259/23328	0.000596451720361966	0.00474061315372931	0.00298650079043261	Dnm3/Gpr37l1/Id1/Sema3c/Ptprz1/Mag/Rtn4/Pmp22/Spag9/App	10
iD8	down	GO:0006665	sphingolipid metabolic process	7/255	131/23328	0.00060673211627797	0.00480524471551493	0.00302721750873471	Ugt8a/Plpp3/Serinc1/Enpp2/Sgms1/Serinc3/Hexb	7
iD8	down	GO:0032984	protein-containing complex disassembly	9/255	214/23328	0.000607097357466312	0.00480524471551493	0.00302721750873471	Map1lc3a/Dstn/Igf1r/Stmn4/Rdx/Clasp2/Tpm1/Sptbn1/Stmn1	9
iD8	down	GO:0051492	regulation of stress fiber assembly	6/255	95/23328	0.000620659349807766	0.0048976194868285	0.00308541194869381	S1pr1/Tjp1/Clasp2/Tpm1/Ccdc88a/Stmn1	6
iD8	down	GO:0032232	negative regulation of actin filament bundle assembly	4/255	36/23328	0.000623892411740905	0.0048976194868285	0.00308541194869381	S1pr1/Tjp1/Clasp2/Stmn1	4
iD8	down	GO:0035886	vascular associated smooth muscle cell differentiation	4/255	36/23328	0.000623892411740905	0.0048976194868285	0.00308541194869381	Eng/Ctnnb1/Ramp2/Pdgfrb	4
iD8	down	GO:1904707	positive regulation of vascular associated smooth muscle cell proliferation	4/255	36/23328	0.000623892411740905	0.0048976194868285	0.00308541194869381	Gja1/Hpgd/Agt/Jun	4
iD8	down	GO:0045661	regulation of myoblast differentiation	5/255	63/23328	0.000629115195103829	0.00489838572481047	0.00308589466480343	Id3/Zfhx3/Cmtm5/Mef2c/Zfp36l1	5
iD8	down	GO:0060038	cardiac muscle cell proliferation	5/255	63/23328	0.000629115195103829	0.00489838572481047	0.00308589466480343	Gja1/Ncam1/Ctnnb1/Mef2c/Foxp1	5
iD8	down	GO:0150116	regulation of cell-substrate junction organization	5/255	63/23328	0.000629115195103829	0.00489838572481047	0.00308589466480343	Gpm6b/Macf1/Kdr/Clasp2/Enpp2	5
iD8	down	GO:1903428	positive regulation of reactive oxygen species biosynthetic process	5/255	63/23328	0.000629115195103829	0.00489838572481047	0.00308589466480343	Agt/Clu/App/Klf2/Hsp90aa1	5
iD8	down	GO:0099175	regulation of postsynapse organization	7/255	132/23328	0.000634842571512425	0.00493293323352033	0.00310765897223027	Dnm3/Prnp/Ptprd/Ptn/Sorbs2/App/Nrxn1	7
iD8	down	GO:0035264	multicellular organism growth	9/255	216/23328	0.00064886851145689	0.00499446720713895	0.00314642426585181	Slc1a2/Clic4/Agt/Pmp22/Zfp36l1/App/Slc12a2/Klf2/Gnas	9
iD8	down	GO:0006878	cellular copper ion homeostasis	3/255	16/23328	0.000650600227348992	0.00499446720713895	0.00314642426585181	Prnp/Aplp2/App	3
iD8	down	GO:0015669	gas transport	3/255	16/23328	0.000650600227348992	0.00499446720713895	0.00314642426585181	Car2/Car4/Aqp4	3
iD8	down	GO:0051938	L-glutamate import	3/255	16/23328	0.000650600227348992	0.00499446720713895	0.00314642426585181	Kcnj10/Slc1a2/Slc1a3	3
iD8	down	GO:0070572	positive regulation of neuron projection regeneration	3/255	16/23328	0.000650600227348992	0.00499446720713895	0.00314642426585181	Ptn/Igf1r/Rtn4	3
iD8	down	GO:1902430	negative regulation of amyloid-beta formation	3/255	16/23328	0.000650600227348992	0.00499446720713895	0.00314642426585181	Prnp/Clu/Ntrk2	3
iD8	down	GO:2001233	regulation of apoptotic signaling pathway	13/255	413/23328	0.000666058689352843	0.0051028905198315	0.00321472899744606	Itga6/Mal/Hspb1/Cxcl12/Timp3/Agt/Clu/Ctnnb1/Pmp22/Septin4/Sgms1/Serinc3/Cx3cr1	13
iD8	down	GO:0015718	monocarboxylic acid transport	8/255	174/23328	0.000680562618012161	0.00519319538654789	0.00327161943483942	Acsl3/Slc2a1/Slco1c1/Slco1a4/Slc6a6/Abcg2/Slc6a11/Slc6a1	8
iD8	down	GO:0043271	negative regulation of ion transport	8/255	174/23328	0.000680562618012161	0.00519319538654789	0.00327161943483942	Serpine2/Atp1a2/Gpm6b/Syt11/Slc6a9/Ank3/Nedd4/Ywhaq	8
iD8	down	GO:0120162	positive regulation of cold-induced thermogenesis	6/255	97/23328	0.000693027444690177	0.00527777673516045	0.00332490415905038	Igf1r/Gja1/Thra/Epas1/Gnas/Gatm	6
iD8	down	GO:1904951	positive regulation of establishment of protein localization	12/255	364/23328	0.000714533434881321	0.00543038312704112	0.00342104343369635	Acsl3/Glul/Cd34/Prnp/Cd81/Ank3/Gja1/Bsg/Agt/App/Hsp90aa1/Hsp90ab1	12
iD8	down	GO:0007188	adenylate cyclase-modulating G protein-coupled receptor signaling pathway	9/255	219/23328	0.000715907166107436	0.00543038312704112	0.00342104343369635	Gpr37l1/Adgrl4/S1pr1/Gpr37/Aplp1/Ramp2/App/Gnas/P2ry12	9
iD8	down	GO:0015807	L-amino acid transport	5/255	65/23328	0.000726331281747505	0.00549854354479349	0.00346398326761499	Kcnj10/Slc1a2/Slc6a9/Agt/Slc1a3	5
iD8	down	GO:0048732	gland development	14/255	471/23328	0.000731036503000949	0.00551890540296713	0.0034768108710406	Serpine2/Nfib/Sema3c/Ptn/Igf1r/Gja1/Ctnnb1/Thra/Rtn4/Arhgap5/Slc12a2/Pdgfrb/Vtn/Jun	14
iD8	down	GO:0007369	gastrulation	8/255	176/23328	0.000733351803480854	0.00551890540296713	0.0034768108710406	Bmpr2/Plpp3/Macf1/Gja1/Clasp2/Ctnnb1/Mbp/Vtn	8
iD8	down	GO:0010977	negative regulation of neuron projection development	8/255	176/23328	0.000733351803480854	0.00551890540296713	0.0034768108710406	Dnm3/Id1/Sema3c/Ptprz1/Mag/Rtn4/Pmp22/Spag9	8
iD8	down	GO:0035051	cardiocyte differentiation	8/255	177/23328	0.000760955606234426	0.00571538955330886	0.00360059234218668	Sox18/Sema3c/Sorbs2/Agt/Ctnnb1/Mef2c/Foxp1/Pdgfrb	8
iD8	down	GO:0045601	regulation of endothelial cell differentiation	4/255	38/23328	0.000768554739391947	0.00576114660528513	0.00362941845970852	Id1/Cdh5/Ctnnb1/Cldn5	4
[truncated: 98 more rows]

## Sheet: celltypeDEGs.fig2
gene	id	day	cellType	p_val	avg_log2FC	pct.1	pct.2	p_val_adj
Ifitm3	iD4_Astrocyte	iD4	Astrocyte	0	0.703188036938727	0.346528	0.045	0
B2m	iD4_Astrocyte	iD4	Astrocyte	1.93408e-290	0.597423617178901	0.309028	0.0708333	5.46203e-286
mt-Nd2	iD4_Astrocyte	iD4	Astrocyte	4.1179e-221	-0.630248993316674	0.688194	0.692361	1.16294e-216
Ly6e	iD4_Astrocyte	iD4	Astrocyte	1.27918e-214	0.457399601964916	0.204861	0.042	3.61253e-210
Ifit3	iD4_Astrocyte	iD4	Astrocyte	4.20163e-211	0.617306492659991	0.163194	0.012	1.18658e-206
Oasl2	iD4_Astrocyte	iD4	Astrocyte	1.37181e-172	0.469469276262334	00:19:00	0.006	3.87412e-168
Iigp1	iD4_Astrocyte	iD4	Astrocyte	1.98984e-163	0.742455674877855	0.120833	0.002	5.61951e-159
mt-Rnr1	iD4_Astrocyte	iD4	Astrocyte	2.45478e-151	-0.605648781721073	0.693056	1	6.93256e-147
Stat2	iD4_Astrocyte	iD4	Astrocyte	1.35725e-139	0.440670434215262	0.1625	0.047	3.83301e-135
Ifit1	iD4_Astrocyte	iD4	Astrocyte	9.23624e-137	0.340447331625437	0.106944	0.004	2.60841e-131
Rnf213	iD4_Astrocyte	iD4	Astrocyte	9.72439e-134	0.454431656722717	0.147917	0.038	2.74626e-129
Igtp	iD4_Astrocyte	iD4	Astrocyte	6.648e-132	0.472094241162202	0.120139	0.015	1.87746e-127
Gbp7	iD4_Astrocyte	iD4	Astrocyte	2.33594e-124	0.416401112435128	0.128472	0.026	6.59694e-120
mt-Nd1	iD4_Astrocyte	iD4	Astrocyte	3.8292e-119	-0.443898613315225	0.692361	0.69375	1.08141e-114
Rsad2	iD4_Astrocyte	iD4	Astrocyte	3.60504e-115	0.476533822748705	0.0951389	0.004	1.0181e-110
Trim30a	iD4_Astrocyte	iD4	Astrocyte	1.007e-113	0.326435696795492	0.101389	00:01:00	2.84386e-109
Stat1	iD4_Astrocyte	iD4	Astrocyte	1.26324e-113	0.344387758995885	0.128472	0.031	3.56752e-109
Bst2	iD4_Astrocyte	iD4	Astrocyte	2.06324e-112	0.338847593051388	0.102083	00:01:00	5.8268e-108
mt-Nd3	iD4_Astrocyte	iD4	Astrocyte	2.55684e-112	-0.46930922424663	0.602778	0.657639	7.22078e-108
Tap1	iD4_Astrocyte	iD4	Astrocyte	3.04933e-111	0.341415389843766	0.110417	0.018	8.6116e-108
Gm4951	iD4_Astrocyte	iD4	Astrocyte	2.71539e-110	0.310168695971363	0.0875	0.001	7.66853e-106
mt-Cytb	iD4_Astrocyte	iD4	Astrocyte	3.43838e-109	-0.459716465711025	0.69375	1	9.71033e-105
Ifi44	iD4_Astrocyte	iD4	Astrocyte	7.54812e-110	0.328199297766178	0.0861111	0.001	2.13166e-104
mt-Nd4	iD4_Astrocyte	iD4	Astrocyte	6.55885e-107	-0.417810039106213	0.692361	0.693056	1.85228e-102
Lgals3bp	iD4_Astrocyte	iD4	Astrocyte	3.86575e-104	0.370695372977903	0.157639	0.063	1.09173e-99
Cxcl10	iD4_Astrocyte	iD4	Astrocyte	3.08583e-103	0.937144100618889	0.08125	0	8.71469e-99
Ifit3b	iD4_Astrocyte	iD4	Astrocyte	6.34958e-92	0.254284629598995	0.0881944	00:01:00	1.79319e-87
mt-Rnr2	iD4_Astrocyte	iD4	Astrocyte	2.26245e-73	-0.381663877729562	1	1	6.38938e-68
Ifi27	iD4_Astrocyte	iD4	Astrocyte	9.52012e-71	0.283798838861198	00:21:00	0.074	2.68858e-67
Plp1	iD4_Astrocyte	iD4	Astrocyte	1.88974e-69	-0.40974249020222	0.403472	0.0527778	5.33681e-66
Herc6	iD4_Astrocyte	iD4	Astrocyte	2.48378e-62	0.26401181053861	0.101389	0.037	7.01445e-58
Lars2	iD4_Astrocyte	iD4	Astrocyte	1.91085e-60	-0.458182589780542	0.379167	0.471528	5.39642e-57
Rn18s-rs5	iD4_Astrocyte	iD4	Astrocyte	2.78244e-60	-0.504716530678724	1	1	7.85788e-57
C4b	iD4_Astrocyte	iD4	Astrocyte	1.14555e-58	0.257975138547523	0.101389	0.038	3.23516e-54
Mbp	iD4_Astrocyte	iD4	Astrocyte	5.82365e-58	-0.536391304442559	0.224306	0.330556	1.64466e-53
H2-K1	iD4_Astrocyte	iD4	Astrocyte	1.70442e-56	0.474859240061976	0.221528	0.127083	4.81345e-53
Tmsb4x	iD4_Astrocyte	iD4	Astrocyte	8.21435e-39	0.271019494354948	0.05625	0.497222	2.31981e-34
Malat1	iD4_Astrocyte	iD4	Astrocyte	9.50641e-37	0.309863357858802	0.693056	0.692361	2.68471e-32
Ttr	iD4_Astrocyte	iD4	Astrocyte	9.57637e-28	0.324893564778892	0.484722	0.3875	2.70446e-23
Gm3764	iD4_Astrocyte	iD4	Astrocyte	6.25915e-23	-0.288664786249838	0.546528	0.554861	1.76765e-18
Mt2	iD4_Astrocyte	iD4	Astrocyte	1.29792e-16	0.295474248079366	0.433333	0.385417	3.66546e-12
Ifi27l2a	iD4_B cell	iD4	B cell	42850.8	0.851321692110534	0.545833	0.309722	1.21015e+09
Ly6a	iD4_B cell	iD4	B cell	340633	0.805162628386405	0.289583	00:12:00	9.61982e+09
Rps27	iD4_B cell	iD4	B cell	2.30076e+06	0.549802557213569	1	0.654861	0.000649757587028249
Ftl1	iD4_B cell	iD4	B cell	2.77848e+06	-0.858681502565898	0.0472222	0.61875	0.000784669295359648
Cdkn2d	iD4_B cell	iD4	B cell	1.28873e+07	-0.612809836201569	0.087	0.257639	0.00363951012739004
H2ac24	iD4_B cell	iD4	B cell	2.40373e+07	-253318257839633	0.0743056	0.261806	0.00678835991899581
Rpl37a	iD4_B cell	iD4	B cell	2.90857e+07	0.477567402615868	1	0.0666667	0.00821408690591765
Hmgb2	iD4_B cell	iD4	B cell	2.99621e+07	-183016738493713	0.202083	0.384722	0.0084615860991619
Fos	iD4_B cell	iD4	B cell	3.1764e+07	-125173993613148	0.029	0.190278	0.00897046333294309
Ucp2	iD4_B cell	iD4	B cell	4.64932e+07	-0.501403214116655	0.303472	0.520139	0.0131301339572063
Top2a	iD4_B cell	iD4	B cell	9.19837e+07	-0.875218375289974	0	0.143056	0.0259771186631318
Tmpo	iD4_B cell	iD4	B cell	1.08919e+08	-0.518398261347724	0.087	0.238194	0.0307597547282312
Cxcl10	iD4_B cell	iD4	B cell	1.61837e+08	0.285313839573889	0.101389	0.006	0.0457044280122576
Anp32b	iD4_B cell	iD4	B cell	1.72878e+08	-0.691073256973042	0.202083	0.384722	0.048822357954989
Nusap1	iD4_B cell	iD4	B cell	2.01201e+08	-0.614878078625444	0	0.134722	0.0568212936500972
Ube2c	iD4_B cell	iD4	B cell	2.01273e+08	-0.806176730860323	0	0.134722	0.056841461248225
Fau	iD4_B cell	iD4	B cell	2.59136e+07	0.385966811577374	1	0.686806	0.0731825388024476
Mki67	iD4_B cell	iD4	B cell	2.97106e+08	-0.688340240566465	0	0.13125	0.0839056298892164
Birc5	iD4_B cell	iD4	B cell	2.97219e+08	-0.753360032416875	0	0.13125	0.0839377566188466
Cks2	iD4_B cell	iD4	B cell	3.70837e+08	-0.753137720213509	0.068	0.202083	0.104728097970593
Rps13	iD4_B cell	iD4	B cell	4.19987e+08	0.402140505264402	0.06875	0.643056	0.118608485022777
Lyz2	iD4_B cell	iD4	B cell	4.43459e+08	-274625133462827	0.019	0.150694	0.125237122485202
Gm6545	iD4_B cell	iD4	B cell	6.3841e+08	0.274384958066029	0.101389	0.011	0.180293506178283
Clec12a	iD4_B cell	iD4	B cell	6.39265e+08	-0.400537929583729	0	0.122917	0.180534867634429
Pclaf	iD4_B cell	iD4	B cell	6.4105e+08	-0.531782462861981	0	0.122917	0.181038914862244
Fxyd5	iD4_B cell	iD4	B cell	7.15705e+08	-0.468488591643921	0.049	0.186806	0.202122349709332
Smc2	iD4_B cell	iD4	B cell	8.44301e+08	-0.451781235247653	00:01:00	0.134722	0.23843897694359
Cdca3	iD4_B cell	iD4	B cell	9.33248e+08	-0.356143810225275	0	0.11875	0.263558703319768
Cdca8	iD4_B cell	iD4	B cell	9.37835e+08	-0.419153607751076	0	0.11875	0.264853841647262
Cks1b	iD4_B cell	iD4	B cell	1.60413e+09	-0.44988346612693	0.029	0.150694	0.453023567088255
H2ac8	iD4_B cell	iD4	B cell	1.83256e+09	-143633693428898	0.039	0.159028	0.517534666410128
Cdk1	iD4_B cell	iD4	B cell	1.99858e+09	-0.336691447559103	0	00:16:00	0.564419505663148
H1f3	iD4_B cell	iD4	B cell	2.40617e+09	-0.383388054340023	0.078	0.198611	0.679525489583091
Gpx1	iD4_B cell	iD4	B cell	2.55503e+09	-115866813374798	0.276389	0.4125	0.721565798815237
H2-K1	iD4_B cell	iD4	B cell	2.73073e+09	0.502816198661985	0.586806	0.484028	0.771186780731088
Tuba1c	iD4_B cell	iD4	B cell	2.89479e+09	-0.296981737757132	0	0.106944	0.817518721606034
Emb	iD4_B cell	iD4	B cell	2.89922e+09	-0.31034012061215	0	0.106944	0.8187698401143
Emp3	iD4_B cell	iD4	B cell	2.9182e+09	-0.549180191172834	0.181944	0.349306	0.824129696044746
Ccl6	iD4_B cell	iD4	B cell	2.92347e+09	-0.582211889705121	0	0.106944	0.825617769704216
Lamtor1	iD4_B cell	iD4	B cell	3.63769e+09	-0.254654740217821	0.058	0.182639	1
Malat1	iD4_B cell	iD4	B cell	3.94986e+09	0.482826042791632	1	0.686806	1
Fcer1g	iD4_B cell	iD4	B cell	5.6789e+09	-105865665539712	0.0743056	0.210417	1
Lockd	iD4_B cell	iD4	B cell	5.98824e+09	-0.39611220968595	0.019	0.127083	1
Lgals3	iD4_B cell	iD4	B cell	6.07901e+09	-0.770885838751066	0.019	0.127083	1
Rps21	iD4_B cell	iD4	B cell	6.09395e+09	0.480231927076253	1	0.643056	1
Tpx2	iD4_B cell	iD4	B cell	6.11843e+09	-0.316973212944598	0	0.0993056	1
Ccnb2	iD4_B cell	iD4	B cell	6.12851e+09	-0.269888076874856	0	0.0993056	1
H2ac4	iD4_B cell	iD4	B cell	6.15309e+07	-0.381678902332413	0	0.0993056	1
Gsr	iD4_B cell	iD4	B cell	6.15635e+09	-0.479526225730558	0	0.0993056	1
Cenpf	iD4_B cell	iD4	B cell	6.16281e+08	-0.652076696579693	0	0.0993056	1
Tyrobp	iD4_B cell	iD4	B cell	6.29563e+09	-124858623796435	0.121528	0.257639	1
Creg1	iD4_B cell	iD4	B cell	6.52683e+09	-0.350766632770826	0.049	0.159028	1
Cenpa	iD4_B cell	iD4	B cell	6.91923e+09	-0.478332345997217	0.049	0.159028	1
Cd44	iD4_B cell	iD4	B cell	7.12885e+09	-0.316677742191545	0.068	0.182639	1
Rpl34	iD4_B cell	iD4	B cell	7.17198e+09	0.354800920032326	1	0.650694	1
Nr4a1	iD4_B cell	iD4	B cell	7.40583e+08	-0.429667460517741	00:01:00	00:16:00	1
Alox5ap	iD4_B cell	iD4	B cell	7.69622e+09	-0.506024079866266	0.039	0.146528	1
Stmn1	iD4_B cell	iD4	B cell	7.75488e+09	-0.695804545147557	0.08125	00:32:00	1
Igkc	iD4_B cell	iD4	B cell	8.51788e+09	0.472069716729993	0.6	00:52:00	1
Glrx5	iD4_B cell	iD4	B cell	9.28678e+09	-0.521728425519627	0.039	0.143056	1
Rpl12	iD4_B cell	iD4	B cell	9.33342e+09	0.343090434980299	0.68125	0.615278	1
S100a6	iD4_B cell	iD4	B cell	9.68996e+09	-102757688931955	0.039	0.143056	1
Prc1	iD4_B cell	iD4	B cell	0.00010825559633721	-0.532271153108021	0.019	0.11875	1
Klf4	iD4_B cell	iD4	B cell	0.000108568542533485	-0.289737199373266	00:01:00	0.106944	1
Ccna2	iD4_B cell	iD4	B cell	0.000128294227228039	-0.263034405833794	0	0.0909722	1
Spi1	iD4_B cell	iD4	B cell	0.000146136955017299	-0.37394295513692	0.097	0.198611	1
Rassf4	iD4_B cell	iD4	B cell	0.000147007661630033	-0.255373661394222	0.029	0.13125	1
Ctsb	iD4_B cell	iD4	B cell	0.000152342110471369	-0.576648040187153	0.097	0.198611	1
Ebf1	iD4_B cell	iD4	B cell	0.000157386935552347	0.436087837187739	0.640278	0.4125	1
Prdx5	iD4_B cell	iD4	B cell	0.000159140860636104	-0.520997322325499	0.101389	0.238194	1
Rpl18a	iD4_B cell	iD4	B cell	0.000166084278194594	0.360129671625885	1	0.646528	1
Rpl35	iD4_B cell	iD4	B cell	0.000175650365793079	0.393200460911188	0.68125	0.0638889	1
Rpl37	iD4_B cell	iD4	B cell	0.000192160810435264	0.376165274368404	0.68125	0.6625	1
H4c8	iD4_B cell	iD4	B cell	0.00024869837370348	-0.315459764034873	0.019	00:16:00	1
Vamp8	iD4_B cell	iD4	B cell	0.0002499228652436	-0.288141297616625	0.16875	0.325694	1
Smc4	iD4_B cell	iD4	B cell	0.000256312709336221	-0.435226985859641	0.068	0.1625	1
Pcbp1	iD4_B cell	iD4	B cell	0.000258791937125591	0.310144721183629	0.289583	0.154861	1
Lmnb1	iD4_B cell	iD4	B cell	0.000266374069256419	-0.376465478311584	0.029	0.122917	1
Tubb5	iD4_B cell	iD4	B cell	0.000289544915494748	-0.696516547649801	0.202083	0.340972	1
Phf11b	iD4_B cell	iD4	B cell	0.000322653472116701	0.334076230319248	0.121528	0.046	1
Mgst3	iD4_B cell	iD4	B cell	0.000344134250119082	-0.445856401290548	0.019	0.106944	1
Nucks1	iD4_B cell	iD4	B cell	0.000370056901572784	-0.40397124994257	0.121528	0.257639	1
Rrm2	iD4_B cell	iD4	B cell	0.000384118046770971	-0.269888076874856	0	0.0791667	1
Anxa2	iD4_B cell	iD4	B cell	0.000394913223792067	-0.282156020388864	0.019	0.106944	1
Mrpl33	iD4_B cell	iD4	B cell	0.00044833711379754	-0.347918270461795	0.0944444	0.218056	1
Knl1	iD4_B cell	iD4	B cell	0.000475689442973545	-0.262770151772997	00:01:00	0.0909722	1
Gm26532	iD4_B cell	iD4	B cell	0.000480577304579086	-0.255948885916983	00:01:00	0.0909722	1
Ncf2	iD4_B cell	iD4	B cell	0.000486742950731167	-0.262006753726669	0.039	0.127083	1
Ly6d	iD4_B cell	iD4	B cell	0.000529003058884359	0.31193697479762	0.613194	0.409028	1
Rpl36	iD4_B cell	iD4	B cell	0.000535223755309767	0.409261881660067	0.647222	0.551389	1
Ifit3	iD4_B cell	iD4	B cell	0.000544675436959739	0.299418314590571	0.0875	0.023	1
Hp	iD4_B cell	iD4	B cell	0.000552485470618151	-0.316973212944598	0	0.0756944	1
Cd24a	iD4_B cell	iD4	B cell	0.000631151187718995	-0.738258543874738	0.25625	0.36875	1
H2az2	iD4_B cell	iD4	B cell	0.000633805092699727	-0.477990819087677	0.134722	0.270139	1
S100a4	iD4_B cell	iD4	B cell	0.000654163673198562	-0.758851371407902	00:01:00	0.0875	1
Cox4i1	iD4_B cell	iD4	B cell	0.00069939243702206	-0.304710816308369	0.418056	0.531944	1
Dusp1	iD4_B cell	iD4	B cell	0.000720879055020678	-0.658729355625431	0.029	00:16:00	1
Tln1	iD4_B cell	iD4	B cell	0.00074487762634221	-0.275647152967031	0.154861	0.301389	1
Junb	iD4_B cell	iD4	B cell	0.000786604444519266	-0.68445269853436	0.154861	0.273611	1
H3c3	iD4_B cell	iD4	B cell	0.000792372665818463	-0.362570079384708	0	0.0715278	1
Ifitm6	iD4_B cell	iD4	B cell	0.000792542367464806	-0.443606651475615	0	0.0715278	1
Hmbs	iD4_B cell	iD4	B cell	0.000792630917276141	-0.479526225730558	0	0.0715278	1
Dnaja1	iD4_B cell	iD4	B cell	0.000916910088099368	0.402140505264402	00:35:00	0.134722	1
H2ax	iD4_B cell	iD4	B cell	0.000924491049692382	-0.590036135436381	0.068	0.146528	1
Msrb1	iD4_B cell	iD4	B cell	0.000941921070296546	-0.48735270336368	0.068	0.146528	1
Cbx3	iD4_B cell	iD4	B cell	0.000943710134659311	-0.290151350385408	0.148611	00:04:00	1
Ccl9	iD4_B cell	iD4	B cell	0.000987091983570741	-0.276316683610944	00:01:00	00:12:00	1
H4c4	iD4_B cell	iD4	B cell	0.0010471847098331	-0.583645635515897	0.08125	0.190278	1
Ifitm2	iD4_B cell	iD4	B cell	0.00107764791137509	-0.593481054225024	0.058	0.134722	1
Ccr2	iD4_B cell	iD4	B cell	0.00113119689973689	-0.476816003644053	0.019	0.0951389	1
H2az1	iD4_B cell	iD4	B cell	0.00123318026992487	-103543685343758	0.310417	0.393056	1
Hmgn2	iD4_B cell	iD4	B cell	0.0012909902036342	-0.57784416082821	0.134722	00:36:00	1
Rpl27	iD4_B cell	iD4	B cell	0.00134301471683105	0.307083785349369	0.660417	0.606944	1
Fyb	iD4_B cell	iD4	B cell	0.00135700772070645	-0.371555105441971	0.029	0.103472	1
H3f3b	iD4_B cell	iD4	B cell	0.00137008687419088	-0.471395493777679	0.654167	0.670833	1
H1f4	iD4_B cell	iD4	B cell	0.00146736333832152	-0.471782033732192	00:32:00	0.340972	1
Ms4a1	iD4_B cell	iD4	B cell	0.00157444620414661	0.366029256355489	0.0451389	0.297917	1
Neat1	iD4_B cell	iD4	B cell	0.00163462588876093	-0.471244287128399	0.0875	00:28:00	1
Zfp36	iD4_B cell	iD4	B cell	0.00175393682651684	-0.570358609926318	0.195833	0.317361	1
Fcmr	iD4_B cell	iD4	B cell	0.00195432626010252	0.326268481035323	0.357639	0.218056	1
Prr13	iD4_B cell	iD4	B cell	0.00196350666577685	-0.289737199373266	0.0875	00:28:00	1
Tubb4b	iD4_B cell	iD4	B cell	0.00208283826933089	-0.461261726963139	0.097	0.1625	1
Stk38	iD4_B cell	iD4	B cell	0.00211906433340316	-0.2544829805842	0.087	0.159028	1
Cd68	iD4_B cell	iD4	B cell	0.00212593532849756	-0.275931399848235	0.019	0.0875	1
Hspa8	iD4_B cell	iD4	B cell	0.00212625882284064	0.397928253977488	0.404861	0.297917	1
B2m	iD4_B cell	iD4	B cell	0.00213401833361924	0.28313222935987	0.6	0.0527778	1
Fth1	iD4_B cell	iD4	B cell	0.0022691523316332	-0.501364275504735	0.68125	1	1
Lgals1	iD4_B cell	iD4	B cell	0.00233019362821674	-0.675201583268763	0.087	0.154861	1
Odc1	iD4_B cell	iD4	B cell	0.00243603835725245	-0.274817779537527	0.049	0.11875	1
H1f5	iD4_B cell	iD4	B cell	0.0025235662803329	-0.669692239496665	0.078	0.143056	1
Rpl38	iD4_B cell	iD4	B cell	0.00254072892518386	0.342763867695585	0.667361	0.61875	1
Vpreb3	iD4_B cell	iD4	B cell	0.00271423052188907	0.431053197179641	0.0472222	0.317361	1
Hmgb1	iD4_B cell	iD4	B cell	0.00276332204331456	-0.680215125576589	0.384028	0.476389	1
Cd79b	iD4_B cell	iD4	B cell	0.00276493505347456	0.257630256016667	0.586806	0.420833	1
Dek	iD4_B cell	iD4	B cell	0.00276747939058066	-0.497452365379938	0.16875	0.281944	1
Anp32e	iD4_B cell	iD4	B cell	0.00277797141205078	-0.354230488074397	0.148611	0.257639	1
Hba-a1	iD4_B cell	iD4	B cell	0.00287028050392097	-52919142290423	0.019	00:12:00	1
Ctse	iD4_B cell	iD4	B cell	0.00287519947210172	-0.289737199373266	00:01:00	0.0715278	1
Rps20	iD4_B cell	iD4	B cell	0.00301821648291798	0.295662150720158	0.06875	0.634722	1
Rplp1	iD4_B cell	iD4	B cell	0.00319559621593209	0.290403498701	1	0.6625	1
Lsp1	iD4_B cell	iD4	B cell	0.0033904542588402	-0.365278885443518	0.269444	00:56:00	1
Ighm	iD4_B cell	iD4	B cell	0.00351898625907175	0.259329987450357	0.613194	0.511806	1
[truncated: 8,750 more rows]

## Sheet: GOcelltype
day	celltype	type	ID	Description	GeneRatio	BgRatio	pvalue	p.adjust	qvalue	geneID	Count
[truncated: 10,688 more rows]

[truncated: 1 more sheets: subpopulation.fig3.4.6.7]
